# Supplementary material for: Yeast culture promotes butyrate produced fibrolytic bacteria as intracellular hydrogen sink in the rumen
Source: Microbiome. 2026 May 25;14:183. doi: 10.1186/s40168-026-02436-3 (PMC13383528; doi:10.1186/s40168-026-02436-3)
Supplement: Supplementary file 3 — Supplementary Material 2. [file 40168_2026_2436_MOESM2_ESM.xlsx]

## Sheet: phylum
	CON		YC
Phylum	Mean	SD	Mean	SD	baseMean	log2FoldChange	lfcSE	stat	pvalue	padj
p__Actinomycetota	25677.5	58791.7	2330.86	1127.61	3877.65	-1.36209	0.431926	-3.15354	0.00161304	0.00752753
p__Bacillota	56.9536	27.1004	98.3	54.3594	74.8572	0.340679	0.297661	1.14452	0.252408	0.371969
p__Bacillota_A	95742.1	26251.1	145323	79037.7	118379	0.203696	0.277833	0.733161	0.46346	0.617947
p__Bacillota_B	6.57878	1.94358	11.5268	5.19135	8.96688	0.485833	0.262841	1.84839	0.0645457	0.120485
p__Bacillota_C	57127.9	16379.2	102707	68752.6	84273.5	0.532069	0.371314	1.43293	0.151877	0.246894
p__Bacillota_I	18055.5	9256.08	37324.2	23655.6	24695	0.644807	0.23126	2.78824	0.0052996	0.0164876
p__Bacteroidota	580243	67206.1	639674	104801	696890	-0.194046	0.318283	-0.609664	0.542085	0.659929
p__Bdellovibrionota	0.959185	0.458483	2.46208	2.40664	1.54063	1.05269	0.536778	1.96112	0.049865	0.09973
p__Campylobacterota	15.9129	4.6567	9.20893	3.80417	13.3682	-1.10928	0.2457	-4.51479	6.33794e-06	5.91541e-05
p__Chloroflexota	38.584	17.3444	62.1694	80.7849	44.3448	0.156361	0.358632	0.435993	0.662842	0.742383
p__Cyanobacteriota	13212	17093.2	3635.13	3305.3	8643.46	-1.84284	0.707788	-2.60365	0.00922362	0.0258261
p__Desulfobacterota	580.256	566.921	1310.37	847.975	935.639	0.703681	0.499278	1.4094	0.158718	0.246894
p__Elusimicrobiota	1384.58	2762.26	565.993	1205.31	876.973	-1.83938	0.800214	-2.29862	0.0215268	0.0502292
p__Eremiobacterota	13.5531	10.7462	87.6852	95.9485	39.9571	2.1348	0.563727	3.78695	0.00015251	0.000854056
p__Fibrobacterota	4476.25	4090.72	5200.13	4580.86	4313.52	0.0580815	0.634779	0.0914988	0.927096	0.970232
p__Fusobacteriota	4.66075	4.34741	10.585	10.7616	6.88215	0.74379	0.504384	1.47465	0.140306	0.245536
p__Halobacteriota	4.09664	4.1219	1.35891	0.530269	2.78132	-1.8212	0.593366	-3.06927	0.00214585	0.0085834
p__Methanobacteriota	950.009	1178.3	3244.95	3639.82	1695.46	1.31168	0.62969	2.08305	0.0372466	0.0802234
p__Patescibacteria	620.675	801.44	996.49	2001.97	441.02	-0.651413	0.753659	-0.864334	0.387404	0.542366
p__Planctomycetota	6.43728	6.09253	68.1504	134.742	12.3293	1.36698	0.48002	2.84775	0.00440292	0.0154102
p__Pseudomonadota	195968	71460.2	50567	40923.3	126105	-2.33708	0.507973	-4.60079	4.20886e-06	5.8924e-05
p__Riflebacteria	1.33571	0.776632	2.03996	1.27827	1.67857	0.265679	0.500755	0.530557	0.595726	0.695014
p__RUG730	1.9204	1.925	4.63728	3.18162	2.85915	0.98764	0.402327	2.45482	0.0140955	0.0358794
p__Spirochaetota	3685.53	1677.67	3921.55	2998.01	3655.26	-0.275466	0.413156	-0.666735	0.504941	0.642653
p__Synergistota	1.4942	0.464763	1.89076	1.01601	1.60209	0.0407008	0.516687	0.0787725	0.937214	0.970232
p__Thermoplasmatota	1892.26	1266.17	206.156	159.891	1085.8	-3.36683	0.534301	-6.30137	2.95021e-10	8.26059e-09
p__UBP6	10.7356	3.77592	14.1954	6.53803	14.6946	0.01578	0.422864	0.037317	0.970232	0.970232
p__Verrucomicrobiota	221.333	166.44	2619.03	3057.26	1440.98	3.45843	0.778889	4.44022	8.98688e-06	6.29081e-05

## Sheet: class
	CON		YC
Class	Mean	SD	Mean	SD	baseMean	log2FoldChange	lfcSE	stat	pvalue	padj
c__Actinomycetes	22842.2	59207.6	758.042	464.561	1658.69	-1.92619	0.570498	-3.37632	0.000734619	0.00321396
c__Alphaproteobacteria	2814.51	2795.63	5289.88	7187.09	3248.38	0.501686	0.610941	0.821169	0.41155	0.573212
c__Anaerolineae	38.584	17.3444	62.1694	80.7849	45.6313	0.074856	0.373374	0.200485	0.841101	0.919954
c__Bacilli	56.9536	27.1004	98.3	54.3594	77.8309	0.308734	0.328853	0.938822	0.347822	0.553353
c__Bacilli_A	18055.5	9256.08	37324.2	23655.6	25314.3	0.622348	0.237004	2.6259	0.00864204	0.025206
c__Bacteroidia	580243	67206.1	639674	104801	729453	-0.243201	0.341059	-0.713075	0.475799	0.594749
c__CADAWZ01	12.8031	10.6329	86.126	95.8768	39.1504	2.15242	0.580585	3.70733	0.000209457	0.0014662
c__Campylobacteria	15.9129	4.6567	9.20893	3.80417	13.9679	-1.14853	0.285986	-4.01605	5.9182e-05	0.000517843
c__Clostridia	95742.1	26251.1	145323	79037.7	122852	0.176074	0.297455	0.591936	0.553893	0.668492
c__Coriobacteriia	2835.36	1775.96	1572.82	1083.14	2402.81	-1.04653	0.439505	-2.38115	0.0172585	0.0464652
c__Dehalobacteriia	3.72071	1.50515	6.71784	4.4152	5.43171	0.468867	0.386246	1.21391	0.224784	0.374639
c__Desulfotomaculia	2.85807	0.740904	4.80901	2.55589	3.97049	0.323654	0.376278	0.860146	0.389708	0.568325
c__Desulfovibrionia	580.256	566.921	1310.37	847.975	978.483	0.700592	0.513956	1.36313	0.17284	0.31839
c__Elusimicrobia	1378.4	2762.18	476.059	992.161	849.791	-2.09436	0.780006	-2.68506	0.0072516	0.0230733
c__Endomicrobiia	6.1766	4.32323	89.9341	214.332	11.4079	1.25516	0.366361	3.42602	0.000612505	0.00306252
c__Fibrobacteria	4476.25	4090.72	5200.13	4580.86	4390.5	0.0192813	0.625211	0.0308396	0.975397	0.985773
c__Fusobacteriia	4.66075	4.34741	10.585	10.7616	7.12695	0.722386	0.518932	1.39206	0.163904	0.31839
c__Gammaproteobacteria	193154	71142.4	45277.1	36735.4	126990	-2.49519	0.535734	-4.65752	3.20037e-06	5.60065e-05
c__Kiritimatiellia	209.537	164.99	2520.92	2903.22	1397.02	3.43429	0.782725	4.38761	1.14601e-05	0.000133701
c__Lentisphaeria	11.7961	2.70502	98.113	176.184	21.689	1.00238	0.540213	1.85553	0.063521	0.137999
c__Methanobacteria	950.009	1178.3	3244.95	3639.82	1708.82	1.29208	0.617669	2.09187	0.0364502	0.0850504
c__Methanomicrobia	3.83584	3.6785	1.0896	0.488349	2.59655	-1.9478	0.550228	-3.53999	0.000400137	0.00233413
c__Methanosarcinia	0.260804	0.49004	0.269308	0.334665	0.183051	-0.352938	0.913616	-0.386309	0.699268	0.789496
c__Negativicutes	57127.9	16379.2	102707	68752.6	88107.2	0.511676	0.390959	1.30877	0.190611	0.33357
c__Oligoflexia	0.959185	0.458483	2.46208	2.40664	1.57721	1.01245	0.552803	1.83148	0.0670283	0.137999
c__Ozemobacteria	1.33571	0.776632	2.03996	1.27827	1.71878	0.248085	0.517929	0.478995	0.631942	0.737265
c__Planctomycetia	6.43728	6.09253	68.1504	134.742	12.4191	1.29868	0.481	2.69996	0.00693481	0.0230733
c__RUG730	1.9204	1.925	4.63728	3.18162	2.91694	0.967377	0.436783	2.21478	0.0267753	0.0669382
c__Saccharimonadia	620.675	801.44	996.49	2001.97	458.214	-0.597226	0.749931	-0.796375	0.425814	0.573212
c__Spirochaetia	3685.53	1677.67	3921.55	2998.01	3703.29	-0.296976	0.404296	-0.734551	0.462613	0.594749
c__Synergistia	1.4942	0.464763	1.89076	1.01601	1.64793	0.00946437	0.530756	0.0178319	0.985773	0.985773
c__Thermoplasmata	1892.26	1266.17	206.156	159.891	1103.73	-3.38522	0.524298	-6.45666	1.07036e-10	3.74626e-09
c__UBA1177	10.7356	3.77592	14.1954	6.53803	15.3057	-0.0399239	0.441712	-0.0903845	0.927982	0.984223
c__Vampirovibrionia	13212	17093.2	3635.13	3305.3	8873.43	-1.88484	0.694137	-2.71537	0.00662012	0.0230733
c__Xenobia	0.749949	0.305571	1.55916	1.27974	1.20981	0.551554	0.636578	0.866435	0.386252	0.568325

## Sheet: order
	CON		YC
Order	Mean	SD	Mean	SD	baseMean	log2FoldChange	lfcSE	stat	pvalue	padj
o__Acetivibrionales	2.5402	1.45188	2.54025	1.32902	2.64151	0.065571	0.448244	0.146284	0.883697	0.92157
o__Acholeplasmatales	24.9204	31.9072	137.902	143.42	84.2007	2.64917	0.649751	4.07721	4.55792e-05	0.000255945
o__Acidaminococcales	9489.47	7105.68	8961.05	5811.8	10144.9	-0.397351	0.502178	-0.791254	0.428796	0.539691
o__Actinomycetales	22834	59197.7	752.477	464.907	1648.07	-1.76816	0.561644	-3.1482	0.00164282	0.00545116
o__Anaerolineales	38.584	17.3444	62.1694	80.7849	46.9499	0.223546	0.355612	0.628625	0.529595	0.633777
o__Bacillales	0.485338	0.187911	1.68428	1.49317	1.08508	1.29143	0.685136	1.88492	0.0594407	0.105833
o__Bacillales_B	3.10866	2.49121	7.90045	6.48433	4.99672	1.13354	0.414163	2.73694	0.00620142	0.0150901
o__Bacteroidales	580243	67206.1	639674	104801	764081	-0.0755062	0.354051	-0.213263	0.831121	0.90555
o__Burkholderiales	242.18	88.4293	73.7724	44.7565	172.411	-1.72428	0.39031	-4.41772	9.97475e-06	7.85843e-05
o__CADAEX01	7.65742	8.17169	34.9455	87.8607	7.02024	-0.463863	0.50857	-0.912093	0.36172	0.498218
o__CADAWZ01	12.8031	10.6329	86.126	95.8768	47.8263	2.54597	0.618237	4.11812	3.81982e-05	0.000232372
o__Campylobacterales	15.9129	4.6567	9.20893	3.80417	14.0499	-0.967555	0.271433	-3.56462	0.000364388	0.00177336
o__Christensenellales	4475.86	3225.67	5260.9	5673.37	4437.22	-0.00300983	0.408715	-0.00736412	0.994124	0.994124
o__Clostridiales	40.7542	15.6426	107.178	65.0956	72.7981	1.18126	0.275975	4.28034	1.86607e-05	0.000123839
o__Coriobacteriales	2835.36	1775.96	1572.82	1083.14	2371.45	-0.902698	0.402716	-2.24153	0.024992	0.048011
o__Desulfotomaculales	2.85807	0.740904	4.80901	2.55589	4.23644	0.527689	0.388615	1.35787	0.174504	0.265392
o__Desulfovibrionales	580.256	566.921	1310.37	847.975	1098.85	0.901409	0.547379	1.64677	0.0996047	0.161581
o__Elusimicrobiales	1378.4	2762.18	476.059	992.161	825.762	-1.97507	0.762336	-2.59082	0.00957485	0.0211807
o__Endomicrobiales	6.1766	4.32323	89.9341	214.332	12.9371	1.57217	0.406498	3.86758	0.000109919	0.00057315
o__Enterobacterales	192819	71064.6	45186.4	36721.8	125195	-2.35587	0.535277	-4.40121	1.0765e-05	7.85843e-05
o__Erysipelotrichales	3401.68	1237.72	8872.79	6707.79	6910.89	1.26667	0.467098	2.71179	0.00669203	0.0157587
o__Eubacteriales	13.643	4.46992	28.2805	13.7437	22.7872	0.937346	0.306445	3.05878	0.00222243	0.00623989
o__Fibrobacterales	4476.25	4090.72	5200.13	4580.86	4553.64	0.23138	0.622402	0.371752	0.710077	0.816257
o__Fusobacteriales	4.66075	4.34741	10.585	10.7616	7.68788	0.910055	0.53518	1.70047	0.0890433	0.151166
o__Gastranaerophilales	13212	17093.2	3635.13	3305.3	8575.44	-1.51341	0.696756	-2.17208	0.0298495	0.0558722
o__Izemoplasmatales	7.53535	4.45214	17.2126	10.891	12.4293	0.999038	0.360162	2.77385	0.00553965	0.0144426
o__Lachnospirales	61268.4	22109.7	58101.5	39799.9	66479.9	-0.275851	0.419033	-0.658304	0.510343	0.620917
o__Lactobacillales	51.2449	26.8623	85.1142	51.7684	72.7758	0.45898	0.362334	1.26673	0.205251	0.305782
o__LD1-PB3_B	0.81811	0.24956	1.94772	1.25521	1.50377	0.893953	0.603546	1.48117	0.138562	0.219891
o__Methanobacteriales	950.009	1178.3	3244.95	3639.82	1933.49	1.67976	0.623171	2.6955	0.00702825	0.0160332
o__Methanomassiliicoccales	1892.26	1266.17	206.156	159.891	1079.85	-3.11234	0.530751	-5.86403	4.51768e-09	8.24476e-08
o__Methanomicrobiales	3.83584	3.6785	1.0896	0.488349	2.49283	-1.73926	0.557511	-3.11969	0.0018104	0.00550663
o__Methanosarcinales	0.260804	0.49004	0.269308	0.334665	0.189039	-0.162726	0.916616	-0.17753	0.859092	0.92157
o__ML615J-28	436.871	403.213	126.43	148.431	335.648	-2.21358	0.706709	-3.13224	0.00173477	0.00550599
o__Monoglobales	228.259	209.98	75.4995	51.2273	152.529	-1.67504	0.50766	-3.29952	0.000968499	0.00353502
o__Mycobacteriales	5.79627	7.2983	2.50835	1.02111	2.83323	-0.590175	0.433334	-1.36194	0.173216	0.265392
o__Mycoplasmatales	14.3301	8.72186	104.627	111.916	58.2073	2.77024	0.59175	4.68143	2.84875e-06	2.59949e-05
o__Oligoflexales	0.959185	0.458483	2.46208	2.40664	1.80678	1.21366	0.573012	2.11803	0.0341725	0.0623649
o__Oligosphaerales	3.86052	1.71054	4.08218	2.23913	4.30326	0.0285666	0.378366	0.0754999	0.939817	0.95287
o__Oscillospirales	15155.7	9369.47	68596.1	54073.9	39330.6	2.06702	0.386552	5.34733	8.92628e-08	1.08603e-06
o__Ozemobacterales	1.33571	0.776632	2.03996	1.27827	1.81421	0.447956	0.531745	0.842426	0.399549	0.520841
o__Peptostreptococcales	3138.09	1246.26	2253.89	829.378	2870.14	-0.604222	0.254842	-2.37097	0.0177415	0.0358183
o__Pirellulales	6.43728	6.09253	68.1504	134.742	13.3103	1.49231	0.482397	3.09353	0.0019779	0.00577547
o__Propionibacteriales	2.04465	1.99597	2.76899	1.81394	3.64242	0.131771	0.591188	0.222892	0.82362	0.90555
o__Pseudomonadales	92.1612	36.3264	16.9259	11.425	58.4393	-2.64658	0.381996	-6.92828	4.25975e-12	1.55481e-10
o__RF32	2140.8	2617	3745.73	7157.31	2358.94	0.572148	0.652278	0.877153	0.380403	0.514249
o__RF39	6408.36	7041.9	23444.9	24329.2	13361.8	1.7619	0.523583	3.36508	0.000765216	0.00328593
o__RFN20	7761.8	3163.66	4620.35	2153.23	6545.14	-0.91077	0.262227	-3.47321	0.000514276	0.00234639
o__RFP12	208.719	164.867	2518.97	2902.94	1646.8	3.7265	0.794408	4.69091	2.71993e-06	2.59949e-05
o__Rhizobiales	1.06845	0.391541	1.14579	0.52145	1.39438	-0.0512754	0.598871	-0.0856201	0.931768	0.95287
o__Rickettsiales	16.5744	15.7773	1401.63	2646.18	46.0883	2.11192	0.702491	3.00633	0.00264423	0.00714923
o__Rs-D84	601.861	1282.63	59.9774	37.6777	109.164	-1.32656	0.561516	-2.36245	0.0181545	0.0358183
o__RUG11792	49.0057	35.4134	72.5309	107.802	55.3715	0.16346	0.441594	0.370159	0.711264	0.816257
o__RUG12999	30.8367	36.7466	208.412	416.474	97.5167	2.53674	0.766947	3.30759	0.000941026	0.00353502
o__RUG730	1.9204	1.925	4.63728	3.18162	3.10067	1.15261	0.448296	2.57109	0.0101379	0.0217667
o__Saccharimonadales	620.675	801.44	996.49	2001.97	448.083	-0.600954	0.728447	-0.824979	0.409383	0.524298
o__Saccharofermentanales	535.692	286.334	6868.36	11703.9	2655.47	3.02957	0.554803	5.46061	4.745e-08	6.92771e-07
o__Selenomonadales	29909.5	18253.9	78470.1	79549	67554.6	1.54597	0.562739	2.74723	0.00601013	0.0150901
o__Sphaerochaetales	2537.76	1485.81	289.702	208.335	1557.11	-3.34948	0.414469	-8.08139	6.4035e-16	4.67456e-14
o__Staphylococcales	1.92815	0.562797	3.20685	1.84644	2.7443	0.55417	0.442311	1.2529	0.210243	0.306955
o__Streptosporangiales	0.375424	0.608727	0.288081	0.1317	0.400705	-0.450262	3.02619	-0.148788	0.881721	0.92157
o__Synergistales	1.4942	0.464763	1.89076	1.01601	1.74444	0.195932	0.541295	0.361969	0.717375	0.816257
o__TANB77	9540.18	5490.87	3765.14	3060.53	9160.33	-1.84994	0.571997	-3.23417	0.00121997	0.00424086
o__Thermoactinomycetales	0.186492	0.0493065	0.394159	0.275563	0.11323	0.69381	0.905397	0.766306	0.443494	0.54873
o__Treponematales	1140.11	835.677	3596.91	2829.38	2465.65	1.6878	0.508732	3.31765	0.000907774	0.00353502
o__UBA1177	10.7356	3.77592	14.1954	6.53803	16.2236	0.159323	0.456019	0.349379	0.726805	0.816257
o__UBA1212	49.9122	48.2334	29.6895	45.7456	42.5706	-0.686597	0.641426	-1.07042	0.284429	0.399294
o__UBA1381	1262.24	1811.39	25.618	15.2553	676.621	-5.74003	0.902246	-6.36194	1.99226e-10	4.84783e-09
o__UBA3830	5.20095	1.88627	8.86551	5.8655	7.09757	0.634267	0.369007	1.71885	0.0856419	0.148854
o__UBA7702	3.72071	1.50515	6.71784	4.4152	5.62045	0.627049	0.375487	1.66996	0.0949267	0.157492
o__Veillonellales	17728.9	7452.69	15276	17430.7	20642.3	-0.630934	0.74504	-0.846846	0.397081	0.520841
o__Victivallales	7.93561	1.92571	94.0308	175.226	17.7896	1.42262	0.583232	2.43921	0.0147195	0.0307006
o__Xenobiales	0.749949	0.305571	1.55916	1.27974	1.33058	0.754861	0.653733	1.15469	0.248216	0.35529

## Sheet: family
	CON		YC
Family	Mean	SD	Mean	SD	baseMean	log2FoldChange	lfcSE	stat	pvalue	padj
f__Acidaminococcaceae	9489.47	7105.68	8961.05	5811.8	9742.1	-0.451514	0.488694	-0.92392	0.355528	0.477329
f__Actinomycetaceae	16.1223	29.2949	4.6108	1.39733	5.49584	-0.498912	0.320484	-1.55674	0.119531	0.219393
f__Acutalibacteraceae	4511.85	5382.21	47695.9	51686.7	23497.6	3.18342	0.654394	4.86469	1.14636e-06	1.1873e-05
f__Aminobacteriaceae	1.4942	0.464763	1.89076	1.01601	1.70859	0.138215	0.535636	0.25804	0.796376	0.874518
f__Anaerofustaceae	3.8392	1.42566	5.15841	2.57228	4.50489	0.252264	0.344088	0.733139	0.463474	0.584644
f__Anaerolineaceae	38.584	17.3444	62.1694	80.7849	46.9976	0.209291	0.377809	0.553959	0.579607	0.679519
f__Anaeroplasmataceae	24.9204	31.9072	137.902	143.42	79.8567	2.57611	0.63707	4.04368	5.26181e-05	0.000305185
f__Anaerovoracaceae	3123.44	1243.66	2225.34	821.47	2785.92	-0.712893	0.241271	-2.95474	0.00312929	0.00986408
f__Arcobacteraceae	3.13539	1.03338	4.04395	2.39384	3.67325	0.078283	0.380743	0.205606	0.837099	0.897215
f__Aristaeellaceae	567.562	169.399	4121.38	5452.83	1840.03	2.24564	0.423077	5.30788	1.10905e-07	1.3401e-06
f__Atopobiaceae	2637.45	1745.17	1276.19	980.028	2052.84	-1.20795	0.428662	-2.81796	0.00483305	0.0149105
f__Bacillaceae	0.208556	0.0999451	0.32059	0.233009	0.0291069	0.0593385	0.912641	0.0650184	0.948159	0.970988
f__Bacillaceae_G	0.276782	0.139035	1.36369	1.45197	0.590671	2.46837	1.20866	2.04224	0.041128	0.0855034
f__Bacteroidaceae	540254	73543.2	574697	119977	670793	-0.188677	0.336354	-0.560949	0.574832	0.679519
f__Bianqueaceae	100.857	88.9015	350.556	244.582	213.095	1.55339	0.444493	3.49474	0.000474533	0.00206045
f__Bifidobacteriaceae	22811.6	59158.4	745.951	464.623	1626.21	-1.83186	0.563116	-3.25308	0.00114162	0.00445247
f__Borkfalkiaceae	1521.54	1517.64	132.127	102.403	776.536	-3.56113	0.537472	-6.62571	3.45577e-11	1.00217e-09
f__Burkholderiaceae	223.249	83.5235	53.7754	32.2399	149.336	-2.15377	0.353733	-6.0887	1.13831e-09	2.06319e-08
f__Butyricicoccaceae	33.9712	27.6711	12.2343	6.85073	22.8365	-1.55979	0.396971	-3.92923	8.52198e-05	0.000457662
f__CACXFL01	0.959185	0.458483	2.46208	2.40664	1.81286	1.16489	0.570818	2.04073	0.0412775	0.0855034
f__CACZRW01	24.1767	27.9524	23.6048	17.1342	25.6943	0.0548092	0.666788	0.0821989	0.934489	0.967863
f__CACZYB01	3.01381	2.85732	6.25936	9.097	3.80075	0.671845	0.512046	1.31208	0.189493	0.305294
f__CADAEX01	7.65742	8.17169	34.9455	87.8607	6.82082	-0.538503	0.51338	-1.04894	0.294208	0.422377
f__CADAWZ01	12.8031	10.6329	86.126	95.8768	48.719	2.61455	0.632377	4.13448	3.55756e-05	0.000214936
f__CADBOM01	22.035	11.8831	14.7762	8.5366	19.6893	-0.615537	0.392986	-1.56631	0.117276	0.218014
f__CADBQJ01	0.917784	0.30435	1.7497	1.3902	1.53741	0.784516	0.607395	1.29161	0.196493	0.311261
f__CAG-1252	245.564	698.092	70.8304	92.8716	43.9838	2.33627	0.654367	3.57028	0.000356601	0.00166797
f__CAG-138	234.657	94.4666	295.278	173.984	269.902	0.0911971	0.302087	0.30189	0.762736	0.864037
f__CAG-239	2115.51	2620.18	3721.19	7152.98	2352.5	0.566031	0.677634	0.835305	0.403546	0.527155
f__CAG-272	176.705	77.4025	338.413	251.175	247.35	0.669089	0.283609	2.3592	0.0183145	0.0402364
f__CAG-288	2435.47	1293.43	686.317	637.518	1726.05	-2.04886	0.44329	-4.62195	3.80159e-06	3.24253e-05
f__CAG-313	436.871	403.213	126.43	148.431	326.087	-2.28695	0.690715	-3.31098	0.000929682	0.00374455
f__CAG-382	7.07285	2.34308	7.12736	3.01047	7.42368	-0.177347	0.289016	-0.613624	0.539464	0.65733
f__CAG-465	64.8809	64.2318	338.854	360.396	182.745	2.30757	0.671375	3.43708	0.000588015	0.00243606
f__CAG-508	9475.29	5501.25	3426.29	2900.15	8466.26	-2.00721	0.552552	-3.63261	0.000280564	0.00135606
f__CAG-826	5326.33	2375.07	3934.03	2072.49	4790.32	-0.613855	0.358435	-1.7126	0.0867863	0.172384
f__CAG-917	156.901	373.184	22.9868	25.526	26.8835	-0.627453	0.611436	-1.0262	0.304799	0.433293
f__CAG-977	1.11495	0.465321	0.934438	0.528073	0.987469	-0.683939	0.681007	-1.00431	0.315231	0.439505
f__Caldibacillaceae	1.59456	1.86605	5.05409	5.09706	3.03543	1.45228	0.567051	2.56111	0.0104337	0.026447
f__Campylobacteraceae	10.5794	3.48676	4.10026	1.99527	8.13618	-1.60198	0.33523	-4.77874	1.76401e-06	1.59863e-05
f__Cellulomonadaceae	2.77885	3.23502	0.980907	0.439418	3.12864	-1.74973	0.681337	-2.56808	0.0102264	0.026447
f__Cellulosilyticaceae	6.03005	3.62196	7.93984	3.46176	7.03734	0.187981	0.319749	0.587901	0.556598	0.666998
f__Cellvibrionaceae	36.4833	16.9994	6.20266	4.54702	23.1595	-2.74863	0.454327	-6.04989	1.44943e-09	2.3352e-08
f__Christensenellaceae	1.94512	0.896297	4.83991	3.47815	3.26439	1.17276	0.453982	2.58328	0.00978658	0.0262788
f__Clostridiaceae	35.8242	14.7584	101.782	64.0882	66.2944	1.27695	0.296818	4.30215	1.6915e-05	0.000111485
f__Coprobacillaceae	619.452	497.364	2343.57	3588.37	1462.7	1.76367	0.725986	2.42935	0.015126	0.0353753
f__Deianiraeaceae	16.5744	15.7773	1401.63	2646.18	47.1533	2.1907	0.719957	3.04282	0.00234375	0.00772371
f__Desulfotomaculaceae	2.85807	0.740904	4.80901	2.55589	4.12974	0.464737	0.386411	1.2027	0.229092	0.357186
f__Desulfovibrionaceae	580.256	566.921	1310.37	847.975	1063.97	0.918404	0.539143	1.70345	0.0884835	0.17338
f__Dialisteraceae	15915	7777.1	13482.9	14948.3	17314.3	-0.755284	0.766792	-0.984993	0.324627	0.448295
f__DSM-18226	1.5141	0.834294	2.84636	1.69546	2.00044	0.527967	0.48042	1.09897	0.271782	0.402126
f__DSM-27016	2.5402	1.45188	2.54025	1.32902	2.54264	0.00130625	0.44178	0.0029568	0.997641	0.997641
f__DTU072	4.4388	3.24763	21.2111	53.6224	3.69394	-0.62628	0.4625	-1.35412	0.175698	0.28625
f__Dysgonomonadaceae	9.33115	2.81349	10.6051	2.79937	10.891	-0.0130708	0.271434	-0.0481548	0.961593	0.975042
f__Eggerthellaceae	97.5336	34.3657	202.348	149.476	158.55	0.622755	0.367853	1.69294	0.0904663	0.174901
f__Elusimicrobiaceae	1378.17	2762.07	475.669	992.051	811.049	-1.91137	0.771377	-2.47786	0.0132171	0.0324827
f__Endomicrobiaceae	6.1766	4.32323	89.9341	214.332	12.7474	1.50615	0.431571	3.48993	0.000483141	0.00206045
f__Enterobacteriaceae	53.8392	24.9261	9.9845	5.75151	34.5882	-2.65418	0.368922	-7.19441	6.2733e-13	4.54814e-11
f__Enterococcaceae	4.60363	2.53267	6.58132	2.80109	6.17098	0.2724	0.354098	0.769281	0.441727	0.571878
f__Erysipelotrichaceae	2782.23	1143.67	6529.22	3683.96	4983.12	1.01188	0.41495	2.43855	0.0147461	0.0350523
f__Eubacteriaceae	9.80384	3.82836	23.1221	12.3037	17.0525	1.03051	0.332796	3.09653	0.00195803	0.00675986
f__F082	274.777	59.4894	649.246	468.768	547.29	1.17213	0.426885	2.74578	0.00603679	0.0175067
f__Fibrobacteraceae	4475.33	4090.63	5198.38	4581.05	4564.75	0.166386	0.640442	0.259798	0.795019	0.874518
f__Fusobacteriaceae	4.66075	4.34741	10.585	10.7616	7.62051	0.925484	0.552017	1.67655	0.0936309	0.176318
f__Gastranaerophilaceae	13207.9	17089.2	3626.51	3300.56	8867.1	-1.71579	0.710652	-2.41439	0.0157614	0.0362762
f__Helicobacteraceae	2.19815	1.06579	1.06471	0.504133	1.75705	-1.28933	0.575935	-2.23867	0.0251773	0.0544882
f__Lachnospiraceae	61161.5	22076.1	57743	39767.6	63171.1	-0.398407	0.392678	-1.01459	0.310302	0.436832
f__Lactobacillaceae	20.9463	5.12403	26.0639	19.342	25.7548	0.00987236	0.407453	0.0242294	0.98067	0.98748
f__Lenti-01	0.81811	0.24956	1.94772	1.25521	1.46014	0.843452	0.59869	1.40883	0.158886	0.262573
f__Marinilabiliaceae	13.1646	6.20563	21.11	13.5588	19.7956	0.734381	0.43625	1.68339	0.0922989	0.176097
f__Megasphaeraceae	1813.98	1810.47	1793.14	3528.45	1948.31	-0.404347	0.817962	-0.494335	0.621069	0.720441
f__Methanobacteriaceae	950.009	1178.3	3244.95	3639.82	1969.94	1.65765	0.648452	2.55631	0.0105788	0.026447
f__Methanomethylophilaceae	1892.26	1266.17	206.156	159.891	1084.14	-3.14359	0.541785	-5.80228	6.54194e-09	8.62347e-08
f__Methanomicrobiaceae	3.83584	3.6785	1.0896	0.488349	2.51648	-1.81652	0.559469	-3.24686	0.00116685	0.00445247
f__Methanosarcinaceae	0.260804	0.49004	0.269308	0.334665	0.199264	-0.2292	0.914703	-0.250573	0.802144	0.874518
f__Micrococcaceae	3.4439	6.91433	0.933532	0.389721	1.04008	-0.35526	0.643855	-0.55177	0.581106	0.679519
f__ML635J-15	34.417	21.4031	69.4621	36.4432	56.0957	0.811669	0.388986	2.08663	0.0369217	0.0787302
f__Monoglobaceae	228.259	209.98	75.4995	51.2273	155.131	-1.83296	0.503782	-3.6384	0.000274335	0.00135606
f__Moraxellaceae	55.6779	20.2794	10.7233	8.63877	35.6759	-2.66906	0.391129	-6.82399	8.85449e-12	3.20975e-10
f__Muribaculaceae	3912.01	3220.36	6986.82	4190	5834.32	0.644878	0.446574	1.44406	0.148723	0.250754
f__Mycobacteriaceae	5.19568	6.84991	2.13398	0.870151	2.42158	-0.655594	0.453023	-1.44715	0.147854	0.250754
f__Mycoplasmoidaceae	14.3301	8.72186	104.627	111.916	59.2433	2.79398	0.608036	4.59509	4.32554e-06	3.48446e-05
f__Nanosyncoccaceae	620.675	801.44	996.49	2001.97	429.754	-0.794854	0.708706	-1.12156	0.262051	0.391726
f__Neisseriaceae	18.9314	8.20926	19.9971	22.9378	19.5777	-0.130352	0.483592	-0.269549	0.787507	0.874518
f__Oligosphaeraceae	3.86052	1.71054	4.08218	2.23913	4.19906	-0.0342666	0.375582	-0.0912361	0.927305	0.967333
f__Oscillospiraceae	5162.67	4416.57	7661.02	5297.68	5995.33	0.399328	0.354777	1.12558	0.260345	0.391726
f__Oxobacteraceae	4.93002	1.23354	5.39572	2.50352	5.6576	-0.116812	0.34904	-0.334666	0.737877	0.842458
f__Ozemobacteraceae	1.33571	0.776632	2.03996	1.27827	1.79267	0.37996	0.524925	0.723838	0.469165	0.586457
f__P3	9311.61	9212.82	16238.6	14655.2	12512.7	0.671339	0.460558	1.45766	0.144933	0.250182
f__Paludibacteraceae	588.131	557.068	5616	9676.64	2721.05	2.92997	0.704153	4.16099	3.16876e-05	0.00019977
f__Pasteurellaceae	261.628	109.319	40.219	32.4505	161.329	-3.02257	0.503839	-5.99908	1.98434e-09	2.8773e-08
f__Peptostreptococcaceae	14.646	6.58951	28.5458	14.2908	20.8652	0.744409	0.241483	3.08265	0.00205164	0.00691833
f__Porphyromonadaceae	3.15684	1.80743	4.82175	3.00603	4.06679	0.363535	0.379175	0.958751	0.337684	0.457609
f__Propionibacteriaceae	2.04465	1.99597	2.76899	1.81394	3.39321	0.122694	0.576975	0.21265	0.8316	0.897215
f__Pseudonocardiaceae	0.600591	0.516369	0.374363	0.20382	0.573931	-0.819634	1.1185	-0.732796	0.463683	0.584644
f__Pumilibacteraceae	317.263	400.224	16.0019	13.0408	171.204	-4.21775	0.647221	-6.5167	7.18731e-11	1.73693e-09
f__QAMH01	43.2272	26.0034	40.3074	25.4038	44.6644	-0.26851	0.388862	-0.690502	0.489878	0.601969
f__QAMX01	3.43869	1.46665	8.45693	7.7289	5.57915	1.0707	0.40303	2.65664	0.00789238	0.0220076
f__Rhizobiaceae	1.06845	0.391541	1.14579	0.52145	1.34452	-0.110514	0.593371	-0.186248	0.85225	0.902016
f__Rs-D84	598.847	1282.71	53.7181	34.6847	104.192	-1.56702	0.564737	-2.77478	0.00552387	0.0163461
f__RUG033	14.6651	11.9846	7.90342	4.82194	11.8218	-0.97394	0.486307	-2.00272	0.0452069	0.0918553
f__RUG11792	49.0057	35.4134	72.5309	107.802	55.4155	0.0915211	0.457739	0.199942	0.841526	0.897215
f__RUG12999	30.8367	36.7466	208.412	416.474	94.5623	2.451	0.764184	3.20735	0.00133966	0.00498077
f__RUG14156	4.11792	4.10811	8.61867	14.8555	5.46383	0.66369	0.622182	1.06671	0.286101	0.414847
f__RUG350	17.5239	13.6367	65.5802	77.9084	43.3708	1.96024	0.558643	3.50893	0.000449911	0.00203866
f__RUG730	1.9204	1.925	4.63728	3.18162	3.02895	1.09261	0.446862	2.44508	0.0144818	0.0349978
f__RUG844	4.55692	2.84926	6.20515	2.47572	5.36444	0.151418	0.32808	0.461529	0.644419	0.741594
f__Ruminococcaceae	5256.13	3692.47	12861.1	10794.7	8897.53	1.20238	0.500585	2.40195	0.0163078	0.0364892
f__Saccharofermentanaceae	535.692	286.334	6868.36	11703.9	2627.13	2.99895	0.569192	5.26878	1.3733e-07	1.53176e-06
f__Selenomonadaceae	29909.5	18253.9	78470.1	79549	66151.8	1.50566	0.569806	2.64241	0.00823177	0.0225209
f__SIG627	2.60405	1.07764	6.13264	4.83495	4.83567	1.20907	0.503602	2.40085	0.0163572	0.0364892
f__Sphaerochaetaceae	2537.76	1485.81	289.702	208.335	1570.06	-3.38695	0.431677	-7.84603	4.29428e-15	6.22671e-13
f__Staphylococcaceae	1.92815	0.562797	3.20685	1.84644	2.69835	0.49743	0.439082	1.13289	0.257262	0.391726
f__Streptococcaceae	25.695	26.8177	52.469	45.9898	39.2395	0.732448	0.482281	1.51872	0.128833	0.230659
f__Streptosporangiaceae	0.375424	0.608727	0.288081	0.1317	0.340441	-0.517741	3.02619	-0.171087	0.864155	0.907989
f__Succinivibrionaceae	192504	70937.3	45136.2	36686.5	126324	-2.40919	0.54921	-4.38665	1.15109e-05	7.94802e-05
f__SZUA-534	22.484	4.8265	41.2241	33.4028	32.3956	0.48652	0.345725	1.40725	0.159354	0.262573
f__Thermoactinomycetaceae	0.186492	0.0493065	0.394159	0.275563	0.106784	0.633072	0.906518	0.698356	0.484954	0.601012
f__Thermoguttaceae	6.43728	6.09253	68.1504	134.742	13.1026	1.48326	0.489714	3.02883	0.00245499	0.00791054
f__Treponemataceae	1140.11	835.677	3596.91	2829.38	2485.3	1.65958	0.534015	3.10773	0.00188528	0.00666747
f__UBA1067	201.565	161.92	2453.11	2871.07	1510.88	3.63837	0.807093	4.50799	6.54433e-06	4.99436e-05
f__UBA1177	10.7356	3.77592	14.1954	6.53803	15.2007	0.116725	0.434017	0.26894	0.787976	0.874518
f__UBA1188	7.53535	4.45214	17.2126	10.891	12.1625	0.95471	0.370816	2.57462	0.0100349	0.026447
f__UBA1212	2.87094	1.13327	4.6883	1.74899	3.93693	0.487085	0.377956	1.28874	0.19749	0.311261
f__UBA1242	1329.46	1220.24	95.1985	51.8071	739.688	-3.87567	0.543846	-7.1264	1.03029e-12	4.97974e-11
f__UBA1255	47.0412	47.727	25.0012	45.3921	36.3396	-1.05113	0.714196	-1.47176	0.141086	0.246475
f__UBA1381	1262.24	1811.39	25.618	15.2553	721.024	-5.90895	0.913055	-6.47162	9.69552e-11	2.00836e-09
f__UBA1402	7.35602	3.70457	24.1674	14.376	15.8962	1.48329	0.375444	3.95076	7.79021e-05	0.000434454
f__UBA1715	61.1592	56.8485	62.2966	68.5525	83.4363	-0.634664	0.730378	-0.868953	0.384873	0.507333
f__UBA1750	21.1618	8.88342	31.7438	29.5824	27.2267	0.395874	0.432566	0.915176	0.360099	0.479031
f__UBA1829	7.2595	2.06965	93.387	174.914	17.4468	1.67632	0.615995	2.72131	0.00650228	0.0184869
f__UBA3636	7.1543	3.79136	65.8572	72.9441	40.0774	3.07269	0.697184	4.40729	1.04673e-05	7.58878e-05
f__UBA3663	80.8269	31.5408	204.242	123.545	147.079	0.927658	0.331737	2.79636	0.00516814	0.0156121
f__UBA3700	57.8485	45.9657	383.724	495.462	259.604	3.02183	0.627634	4.81464	1.47465e-06	1.4255e-05
f__UBA3824	13.1664	3.15909	23.7652	11.8962	20.4566	0.684332	0.342341	1.99898	0.0456109	0.0918553
f__UBA3830	5.20095	1.88627	8.86551	5.8655	7.02275	0.586185	0.385991	1.51865	0.128851	0.230659
f__UBA644	1.22777	0.458715	5.78106	4.79972	3.32832	2.17735	0.576318	3.77803	0.000158071	0.000818583
f__UBA660	6408.36	7041.9	23444.9	24329.2	13674.8	1.74933	0.555482	3.14921	0.00163715	0.00593467
f__UBA7702	3.72071	1.50515	6.71784	4.4152	5.37167	0.551545	0.368841	1.49535	0.134824	0.238409
f__UBA932	25355.8	14650.3	34600.4	23342.7	30795.2	0.388691	0.405044	0.959627	0.337243	0.457609
f__UBA9959	0.226913	0.218004	0.389415	0.18104	0.201444	0.0558977	0.907741	0.0615789	0.950898	0.970988
f__UMGS124	15.8944	15.4885	25.0852	29.52	22.0702	0.534309	0.71687	0.745337	0.456068	0.584644
f__Victivallaceae	0.676107	0.706318	0.643797	0.413217	0.869168	-0.650881	1.10061	-0.591381	0.554265	0.666998
f__WCHB1-69	301.584	112.975	423.429	114.149	393.73	0.318347	0.277904	1.14553	0.251991	0.38871
f__Xenobiaceae	0.749949	0.305571	1.55916	1.27974	1.27678	0.692848	0.645823	1.07281	0.283355	0.414847

## Sheet: genus
	CON		YC
Genus	Mean	SD	Mean	SD	baseMean	log2FoldChange	lfcSE	stat	pvalue	padj
g__12844	6.47052	5.37135	9.60367	11.5106	6.91672	0.105259	0.50496	0.208449	0.834878	0.88238
g__Absicoccus	79.3086	62.9952	48.2384	69.1264	90.0157	-1.75131	0.773414	-2.26438	0.0235506	0.0594095
g__AC2028	163.283	111.091	1201.06	2244.52	457.078	1.98121	0.605247	3.27339	0.00106265	0.00452364
g__Acetatifactor	122.347	101.915	53.2757	24.3149	90.0225	-1.58977	0.369545	-4.30197	1.69288e-05	0.000136544
g__Acetitomaculum	91.5376	54.4952	182.301	71.2262	138.165	0.621855	0.300319	2.07065	0.0383917	0.0874875
g__Acidaminococcus	5132.62	2764.76	1393.46	2009.85	4593.2	-2.65179	0.721797	-3.67387	0.000238904	0.00127346
g__Acinetobacter	55.6779	20.2794	10.7233	8.63877	37.1748	-2.83643	0.399396	-7.10178	1.23158e-12	6.29131e-11
g__Actinomyces	7.51274	14.7195	2.01193	0.740672	2.22743	-0.74707	0.507753	-1.47133	0.141203	0.248729
g__Agathobacter	1385.44	644.598	1360.67	1603.87	1450.07	-0.454187	0.682128	-0.665839	0.505514	0.633702
g__Alectryocaccobium	15.2206	4.90229	33.3951	19.4309	22.9669	0.640196	0.236375	2.70839	0.00676104	0.0208267
g__Aliarcobacter	3.13539	1.03338	4.04395	2.39384	3.80537	-0.157595	0.408586	-0.385708	0.699713	0.787017
g__Allisonella	188.665	111.771	183.049	189.193	215.739	-0.828273	0.705727	-1.17365	0.240537	0.371409
g__Alloprevotella	5294.78	3319.13	2015.57	1157.76	3952.26	-1.66953	0.482472	-3.46036	0.000539444	0.00254369
g__Alysiella	18.9314	8.20926	19.9971	22.9378	19.0247	-0.448295	0.45321	-0.989154	0.322588	0.465285
g__Anaerobutyricum	19.543	4.94783	51.6998	23.083	34.7343	0.914752	0.247906	3.68991	0.000224333	0.00120628
g__Anaeroplasma	23.1618	30.8951	127.992	137.384	69.0002	2.26601	0.652011	3.47542	0.000510047	0.00244265
g__Anaerovibrio	116.447	152.511	5754.82	4757.14	3201.28	5.60752	0.706868	7.93291	2.14065e-15	2.62444e-13
g__Anthropogastromicrobium	76.9643	21.817	88.0597	69.3799	90.5797	-0.143307	0.475705	-0.301252	0.763222	0.83695
g__Aphodocola	7.41665	4.68632	17.5545	17.293	11.9956	0.843025	0.514229	1.6394	0.101131	0.188429
g__Arachnia	0.96447	0.963125	1.96121	1.75923	2.1913	0.665943	0.712016	0.935292	0.349638	0.488086
g__Aristaeella	105.863	36.1282	1836.67	3025.35	611.02	3.06434	0.584123	5.24606	1.55389e-07	2.50667e-06
g__Avelusimicrobium	1374.74	2760.96	450.027	995.371	802.55	-2.24368	0.798762	-2.80895	0.00497038	0.0163809
g__Bacillus	0.208556	0.0999451	0.32059	0.233009	0.0268331	-0.161295	1.0372	-0.155509	0.87642	0.905979
g__Bacillus_A	0.276782	0.139035	1.36369	1.45197	0.621214	2.36569	1.30549	1.8121	0.0699709	0.142499
g__Bact-08	4.24448	2.58956	9.49829	6.63603	7.22247	0.999362	0.47093	2.12211	0.0338289	0.079863
g__Bact-11	164.285	84.716	361.422	372.575	245.623	0.596757	0.426944	1.39774	0.162191	0.280065
g__Bact-19	34.417	21.4031	69.4621	36.4432	54.7785	0.565062	0.394627	1.43189	0.152175	0.265765
g__Bacteroides	1446.78	308.561	1578.9	482.128	1816.09	-0.479366	0.376545	-1.27307	0.202995	0.328327
g__Baileyella	217.091	123.753	102.525	96.7908	173.236	-1.4127	0.559826	-2.52347	0.0116204	0.0328264
g__Basfia	261.628	109.319	40.219	32.4505	167.454	-3.16726	0.50827	-6.23144	4.62157e-10	1.13321e-08
g__Bifidobacterium	1324.77	2130.49	648.067	440.22	627.015	-0.187827	0.368796	-0.509296	0.610545	0.719738
g__Bilifractor	2410.44	1270.54	1196.93	1220.01	2078.44	-1.44346	0.551049	-2.61947	0.0088067	0.0258302
g__Blautia_A	156.15	40.2764	363.46	173.355	254.289	0.702845	0.209641	3.35262	0.000800518	0.00360822
g__Bordetella	5.23659	2.39973	2.00343	0.939538	4.02897	-1.79714	0.431357	-4.16624	3.09663e-05	0.000220154
g__Bovifimicola	592.148	767.898	2590.58	3362.06	1252.29	1.53102	0.598482	2.55816	0.0105227	0.0301948
g__Bowdeniella	1.65901	1.18255	1.00282	0.578764	1.86272	-1.70251	0.709179	-2.40068	0.0163647	0.0438059
g__Bruticola	0.749949	0.305571	1.55916	1.27974	1.25799	0.488081	0.686154	0.711328	0.476881	0.614134
g__Bulleidia	2510.4	1103.53	5965.74	3750.72	4550.5	0.84738	0.514547	1.64684	0.09959	0.18709
g__Butyribacter	1407.39	1704.73	652.7	641.558	1159.3	-1.56294	0.678597	-2.3032	0.0212675	0.0545812
g__Butyrivibrio	274.512	101.18	1004.61	721.643	589.309	1.34595	0.331597	4.05898	4.92877e-05	0.000321419
g__Caccovivens	4.46612	3.03114	5.35494	5.1491	4.50696	-0.207107	0.448168	-0.462119	0.643996	0.752751
g__CACXEY01	0.81811	0.24956	1.94772	1.25521	1.47957	0.600211	0.628058	0.955663	0.339243	0.483618
g__CACXFF01	2.76171	1.03762	4.56688	1.30147	4.05853	0.234339	0.420308	0.557541	0.577158	0.688322
g__CACXFL01	0.959185	0.458483	2.46208	2.40664	1.8966	0.982633	0.619537	1.58608	0.112722	0.20504
g__CACXMZ01	12.7791	3.99041	22.3696	20.3946	17.9063	0.0354676	0.387293	0.0915782	0.927033	0.939291
g__CACYEI01	3.88107	1.60733	43.2443	96.4422	7.39575	0.887523	0.495338	1.79175	0.0731724	0.146183
g__CACZNT01	5.15721	1.65827	12.1798	8.07326	8.82403	0.755361	0.3745	2.01699	0.043697	0.0977601
g__CACZQA01	40.0843	25.71	30.3464	23.5604	38.4365	-0.767364	0.466671	-1.64433	0.100107	0.18709
g__CACZQQ01	2.08179	1.40226	1.62256	1.14454	2.04755	-0.919599	0.551001	-1.66896	0.0951252	0.181092
g__CACZRG01	0.226913	0.218004	0.389415	0.18104	0.218399	-0.170688	0.96446	-0.176978	0.859526	0.900533
g__CACZRW01	24.1767	27.9524	23.6048	17.1342	26.1986	0.028315	0.663202	0.0426944	0.965945	0.970696
g__CACZYB01	3.01381	2.85732	6.25936	9.097	3.74801	0.391834	0.519539	0.754196	0.450732	0.591645
g__CADAEX01	7.65742	8.17169	34.9455	87.8607	6.74735	-0.693385	0.498528	-1.39086	0.164267	0.281741
g__CADAUA01	103.297	83.1142	111.269	137.654	103.946	-0.263403	0.675773	-0.389779	0.6967	0.785068
g__CADAWZ01	12.8031	10.6329	86.126	95.8768	51.9767	2.55389	0.66369	3.84801	0.00011908	0.000682206
g__CADBMC01	15.0747	16.4774	9.70624	6.44373	13.3856	-0.759762	0.505114	-1.50414	0.132545	0.235508
g__CADBMS01	1.51211	1.05095	5.65282	4.64639	3.18257	1.466	0.526008	2.78704	0.00531925	0.0173441
g__CADBNZ01	1.85331	0.924494	2.8706	2.97544	2.22712	0.208512	0.528301	0.394684	0.693076	0.782423
g__CADBOM01	22.035	11.8831	14.7762	8.5366	20.3103	-0.747497	0.414546	-1.80317	0.0713616	0.144078
g__CADBQJ01	0.917784	0.30435	1.7497	1.3902	1.50382	0.557097	0.639152	0.871619	0.383416	0.52463
g__CADBRF01	1.81575	1.36404	1.38585	0.686708	2.22283	-0.89088	0.574146	-1.55166	0.120744	0.218336
g__CADCBS01	2.22104	1.29652	92.2307	251.25	6.40905	1.84865	0.69195	2.67166	0.00754779	0.0229049
g__Caecibacter	358.304	189.267	543.345	780.074	510.565	-0.216352	0.796912	-0.271488	0.786016	0.852792
g__CAG-1000	79.1262	60.61	211.295	168.529	134.32	1.14024	0.429301	2.65603	0.00790666	0.0238758
g__CAG-103	402.97	334.75	412.93	485.218	387.832	-0.410363	0.562198	-0.729925	0.465436	0.603636
g__CAG-1138	3.78636	2.69988	1.07536	0.692778	2.38936	-2.23838	0.572849	-3.90745	9.32763e-05	0.000552879
g__CAG-115	3.55002	1.49263	3.31326	1.78828	3.74772	-0.521882	0.426684	-1.22311	0.221287	0.349611
g__CAG-1193	24.6414	18.8561	24.3718	18.8124	22.3516	-0.511318	0.397066	-1.28774	0.197837	0.323298
g__CAG-1252	243.757	695.748	66.8877	90.8073	25.3073	1.33176	0.617073	2.15819	0.030913	0.0740221
g__CAG-170	232.365	135.781	318.013	206.475	289.296	0.237724	0.459331	0.517545	0.604776	0.714312
g__CAG-177	8.79559	3.48241	15.3956	9.96271	11.4796	0.268404	0.286583	0.936565	0.348982	0.488086
g__CAG-1782	4.4388	3.24763	21.2111	53.6224	3.78262	-0.895689	0.483698	-1.85175	0.0640615	0.132668
g__CAG-194	4.52314	1.22672	11.8158	15.2025	7.61498	0.798842	0.488158	1.63644	0.101747	0.188432
g__CAG-196	194.561	119.868	486.947	442.741	325.84	0.98583	0.467435	2.10902	0.0349428	0.081136
g__CAG-267	2.23387	2.46621	5.19577	8.85784	3.06269	0.750437	0.638053	1.17613	0.239541	0.370805
g__CAG-269	506.466	333.153	644.055	413.618	550.308	-0.107801	0.432783	-0.249087	0.803293	0.860595
g__CAG-272	13.2101	8.76699	2.85721	2.6619	9.00945	-2.63042	0.461134	-5.70425	1.16857e-08	2.47012e-07
g__CAG-302	25.189	21.7765	25.8247	17.0244	24.6364	-0.454418	0.461275	-0.985135	0.324558	0.465934
g__CAG-303	36.3486	38.4266	11.9677	6.1456	25.3472	-2.10419	0.470208	-4.47502	7.64055e-06	7.55428e-05
g__CAG-313	433.447	403.508	65.032	93.212	330.832	-3.41999	0.75248	-4.54496	5.49464e-06	6.01467e-05
g__CAG-390	3.7649	2.12667	4.25569	2.04642	3.89191	-0.248965	0.382282	-0.65126	0.514878	0.641505
g__CAG-411	65.2398	27.7382	56.8611	28.9027	67.3389	-0.700404	0.349596	-2.00347	0.0451273	0.0998667
g__CAG-417	98.8668	60.4694	298.737	251.719	179.289	1.15666	0.372149	3.10804	0.0018833	0.00717057
g__CAG-433	111.617	118.221	217.48	303.057	129.873	0.364935	0.666682	0.54739	0.584111	0.695262
g__CAG-465	64.8809	64.2318	338.854	360.396	163.86	1.99666	0.648042	3.08107	0.00206258	0.0078047
g__CAG-475	153.114	371.86	21.9114	24.9853	24.8324	-0.755481	0.636945	-1.1861	0.235582	0.366528
g__CAG-488	52.6168	124.703	45.0152	62.3801	23.1116	1.16057	0.516815	2.24562	0.0247285	0.0618717
g__CAG-533	105.284	82.3167	127.11	88.2383	114.033	0.0732492	0.455392	0.160849	0.872213	0.905668
g__CAG-590	55.2873	15.2411	149.889	171.744	96.9415	0.804136	0.407743	1.97216	0.048591	0.106224
g__CAG-628	6.52057	6.19764	8.72017	6.97031	7.10701	0.0213278	0.396834	0.0537449	0.957138	0.963425
g__CAG-632	1.84931	0.976546	3.68147	2.26075	2.45205	0.545188	0.469892	1.16024	0.245951	0.37692
g__CAG-791	14111.8	7815.45	14480.9	15904.6	17319.3	-0.844222	0.689773	-1.22391	0.220985	0.349611
g__CAG-793	8857.88	5470.97	2495.7	2567.44	8208.7	-2.61009	0.6262	-4.16815	3.07084e-05	0.000220154
g__CAG-841	5.96289	3.21744	16.7265	15.3916	9.64068	0.870335	0.389298	2.23565	0.0253744	0.0632298
g__CAG-964	12.2822	6.4134	1077.08	2171.75	146.323	4.35141	0.73985	5.88148	4.06612e-09	9.2316e-08
g__CAIFEU01	15.8944	15.4885	25.0852	29.52	21.0631	0.27806	0.684949	0.405958	0.684774	0.778787
g__CAJOJO01	17.5865	17.2977	21.4705	14.197	18.2529	-0.11016	0.417717	-0.26372	0.791996	0.85324
g__CAKUFI01	2.80786	0.838398	6.75673	4.42829	4.42466	0.692473	0.388942	1.7804	0.0750107	0.148328
g__Caldibacillus_B	1.59456	1.86605	5.05409	5.09706	3.16617	1.28718	0.60671	2.12158	0.0338734	0.079863
g__Campylobacter	10.5794	3.48676	4.10026	1.99527	8.41187	-1.83208	0.344771	-5.31391	1.073e-07	1.85656e-06
g__Catonella	740.883	965.847	29.4403	21.5729	452.111	-5.06997	0.634945	-7.9849	1.40639e-15	2.15529e-13
g__CAZU01	15.1143	15.0514	31.6681	60.8092	19.2598	0.575811	0.616546	0.933931	0.35034	0.488086
g__Cellulomonas	2.45435	3.27201	0.741648	0.33341	3.10697	-2.55478	0.801252	-3.18848	0.00143022	0.00558422
g__Cellulosilyticum	6.03005	3.62196	7.93984	3.46176	7.06467	-0.050441	0.340504	-0.148136	0.882235	0.9074
g__Cellvibrio	36.4833	16.9994	6.20266	4.54702	24.0628	-2.86216	0.46211	-6.19368	5.87772e-10	1.38578e-08
g__Choladousia	12.962	9.97866	14.8316	6.06883	13.8847	-0.273755	0.323416	-0.846448	0.397303	0.53882
g__Chordicoccus	999.026	571.567	1554.46	1073.86	1285.77	0.164479	0.401319	0.409846	0.681919	0.777619
g__Citrobacter_A	4.72791	1.60823	1.40083	0.550754	3.63142	-2.01971	0.466306	-4.33129	1.48238e-05	0.000124479
g__Clostridioides_A	1.59158	0.74014	3.49008	2.0304	2.33615	0.797138	0.496514	1.60547	0.108391	0.198339
g__Clostridium	17.7106	9.35581	48.0369	29.5766	30.8068	1.09558	0.342417	3.19953	0.0013765	0.00555127
g__Clostridium_AI	2.15834	0.897747	5.02244	3.40224	3.45972	0.706137	0.431199	1.63761	0.101502	0.188432
g__Clostridium_AO	4.53362	1.39468	23.3429	16.486	13.6069	1.97301	0.446272	4.4211	9.82e-06	9.1207e-05
g__Clostridium_AQ	6.01736	1.72653	6.11696	4.98901	6.55813	-0.456642	0.413428	-1.10453	0.269364	0.403717
g__Clostridium_G	3.99221	2.13732	11.1061	9.17614	7.52733	1.11758	0.478377	2.33619	0.0194811	0.0503879
g__Clostridium_L	5.35658	1.66409	7.87069	4.91176	6.83622	0.0902306	0.371711	0.242744	0.808204	0.860595
g__Clostridium_R	509.716	259.532	1813.67	1375.6	1203.71	1.56528	0.478504	3.27118	0.00107099	0.00452769
g__Clostridium_T	1.40411	0.962174	4.44856	3.1159	2.7697	1.27004	0.530576	2.39369	0.0166797	0.0444549
g__Clostridium_X	1.70378	0.792275	4.95207	3.16969	3.30603	1.1544	0.488584	2.36274	0.0181403	0.0471186
g__Coprococcus	11.6985	7.82626	20.1115	20.0447	15.0144	0.292672	0.502978	0.581879	0.560648	0.68055
g__Coprosoma	303.711	514.122	7607.15	9235.44	4058.31	4.70791	0.926037	5.08393	3.69695e-07	5.2703e-06
g__Coprovivens	65.2744	43.59	141.528	145.565	87.6417	0.610737	0.396951	1.53857	0.123909	0.223401
g__Corynebacterium	5.19568	6.84991	2.13398	0.870151	2.43385	-0.901554	0.475847	-1.89463	0.0581416	0.122477
g__Cryptobacteroides	24886.9	14373.7	33560.3	23437.2	29775.3	0.179562	0.445981	0.402622	0.687226	0.780129
g__Cutibacterium	1.08018	1.06613	0.807779	0.435488	1.30827	-1.08195	0.793939	-1.36276	0.172959	0.292884
g__Denitrobacterium	20.7388	10.4808	16.1499	12.608	20.1141	-0.717604	0.401862	-1.7857	0.0741481	0.147574
g__Desulfotomaculum	2.85807	0.740904	4.80901	2.55589	4.25131	0.26004	0.419655	0.619652	0.535487	0.658371
g__Desulfovibrio	570.654	567.666	1298.98	853.164	1100.84	0.835787	0.591237	1.41363	0.157472	0.273457
g__Dialister	15726.3	7693.96	13299.8	14777.9	17245.6	-1.05191	0.780253	-1.34817	0.177604	0.296652
g__DMER64	2.52613	1.40518	4.68197	1.82738	3.83091	0.407253	0.41301	0.986062	0.324103	0.465934
g__Dorea	71.4957	42.5086	65.2774	53.1599	72.1153	-0.5841	0.436904	-1.3369	0.181254	0.301107
g__Dorea_A	36.8307	21.306	35.3046	27.7102	35.5729	-0.501869	0.425738	-1.17882	0.238469	0.37008
g__DTU089	1.98314	0.608469	2.57174	1.10283	2.5667	-0.0780235	0.484415	-0.161068	0.87204	0.905668
g__Duodenibacillus	1.77266	0.862553	3.04377	2.27234	3.08503	0.332153	0.543521	0.611113	0.541125	0.663419
g__Dysosmobacter	161.318	76.131	144.176	67.3631	157.497	-0.63378	0.247001	-2.5659	0.0102909	0.0298972
g__Egerieousia	266.885	363.911	615.306	514.38	394.51	0.657851	0.503721	1.30598	0.191558	0.315659
g__Eisenbergiella	2.8918	0.94272	5.00586	3.37323	3.84082	0.414096	0.410631	1.00844	0.313244	0.452874
g__Enterobacter_D	11.2405	4.79578	2.47401	1.64143	7.61157	-2.6164	0.410867	-6.368	1.91504e-10	5.33599e-09
g__Enterocloster	91.7411	21.4788	95.2853	42.6048	105.991	-0.577427	0.31474	-1.83462	0.0665626	0.136465
g__Enterococcus	0.683002	0.221367	2.27667	1.73608	1.4624	0.944582	0.653102	1.4463	0.148093	0.259374
g__Enterococcus_A	0.404587	0.222667	0.514426	0.301027	0.305537	0.099684	0.946924	0.105271	0.91616	0.931409
g__Enterococcus_B	0.736032	0.278009	0.871416	0.531566	0.818073	-0.306507	0.775307	-0.395336	0.692595	0.782423
g__Enterococcus_D	2.78001	2.56628	2.91881	1.60134	3.26406	-0.400344	0.522131	-0.76675	0.44323	0.586826
g__Enterocola	25.906	9.39702	248.673	473.508	106.464	2.50228	0.585105	4.27664	1.89735e-05	0.000149112
g__Enteromonas	2660.78	1462.35	1313.01	841.718	2097.48	-1.2267	0.410117	-2.99109	0.00277982	0.010143
g__Enterosoma	1937.63	1364.88	613.778	617.181	1361.47	-2.01948	0.480056	-4.20677	2.59047e-05	0.00019132
g__Enterousia	598.847	1282.71	53.7181	34.6847	106.198	-1.82869	0.55525	-3.29346	0.000989622	0.00430095
g__Escherichia	20.8827	9.9869	2.99473	2.18087	13.2311	-3.24931	0.41868	-7.76083	8.43725e-15	8.62006e-13
g__Eubacterium	6.38486	2.81734	15.0211	9.94081	10.1007	0.724125	0.329192	2.19971	0.0278277	0.0679616
g__Eubacterium_B	171.566	89.9478	200.267	137.92	181.516	-0.234747	0.379251	-0.618974	0.535933	0.658371
g__Eubacterium_C	33.6367	15.6533	28.1474	14.528	31.3159	-0.683517	0.32008	-2.13545	0.032724	0.0777511
g__Eubacterium_F	179.492	213.537	59.2425	27.1353	121.145	-1.90366	0.540975	-3.51895	0.000433262	0.00215926
g__Eubacterium_G	39.5012	21.702	272.06	490.482	119.687	2.10634	0.505822	4.16419	3.12453e-05	0.000220154
g__Eubacterium_Q	1848.48	1272.29	6287.81	5410.49	3639.64	1.12069	0.5439	2.06047	0.0393535	0.089347
g__Eubacterium_R	129.038	79.7464	282.588	371.316	178.491	0.525569	0.460967	1.14015	0.254225	0.387662
g__Eubacterium_S	10.8669	3.49994	24.5969	14.572	16.4535	0.618168	0.288078	2.14583	0.0318863	0.0760556
g__Eubacterium_T	153.917	46.4496	134.113	116.857	172.079	-1.00711	0.510894	-1.97127	0.0486931	0.106224
g__Evtepia	64.3816	25.2284	191.022	160.796	143.979	1.48617	0.488837	3.04022	0.00236406	0.00889061
g__F23-B02	122.601	234.568	141.867	284.243	44.9478	-0.267581	0.602829	-0.443875	0.657133	0.758587
g__F23-D06	194.47	111.933	176.786	83.4603	189.136	-0.550661	0.304491	-1.80846	0.0705347	0.143171
g__Faecalimonas	8.62047	8.23581	9.79922	6.37802	8.36192	-0.298054	0.456298	-0.653201	0.513627	0.641249
g__Faeciplasma	1.25355	0.691294	1.32723	0.597223	1.37176	-0.261232	0.590766	-0.442193	0.658349	0.758587
g__Faecousia	236.477	227.69	174.12	127.011	201.705	-0.854442	0.393034	-2.17397	0.0297075	0.0719792
g__FB2012	15.4833	11.0056	67.4868	87.1886	23.8696	0.783853	0.442561	1.77118	0.0765313	0.149884
g__FD2005	88.8311	50.9683	62.3874	39.7127	76.1297	-1.00269	0.389506	-2.57426	0.0100455	0.0293232
g__Fibrobacter	3849.28	4028.47	4925.62	4772.67	4243.18	0.129971	0.743042	0.174917	0.861145	0.900533
g__Fimenecus	12.2039	4.77273	20.7015	9.52686	15.7728	0.279446	0.248821	1.12308	0.261403	0.395654
g__Fimivivens	11.9177	7.25094	21.5094	12.7362	15.59	0.421312	0.307866	1.36849	0.171159	0.290638
g__Firm-04	13.217	6.40584	45.9598	45.7332	29.1751	1.48821	0.439833	3.38358	0.000715463	0.00330043
g__Firm-10	11.4615	5.18581	22.3211	17.8503	15.0268	0.394538	0.361112	1.09256	0.274586	0.408546
g__Firm-16	36.2231	19.0824	130.746	259.046	36.9751	-0.383969	0.455706	-0.842581	0.399463	0.540554
g__Flemingibacterium	7.24297	9.78944	1.66085	1.02989	4.34166	-2.5409	0.646198	-3.93207	8.4217e-05	0.000511139
g__Flexilinea	38.584	17.3444	62.1694	80.7849	46.6086	0.0401219	0.381377	0.105203	0.916215	0.931409
g__Fusobacterium_C	4.66075	4.34741	10.585	10.7616	7.90464	0.797305	0.574241	1.38845	0.165	0.281741
g__G11	9.0552	2.27698	23.3776	15.657	15.4634	0.799891	0.348825	2.2931	0.0218423	0.0555573
g__Ga6A1	111.142	61.202	173.59	86.6163	156.604	0.291466	0.397928	0.732461	0.463887	0.603636
g__Hallerella	626.054	863.75	272.756	489.198	456.058	-1.126	0.916972	-1.22796	0.219463	0.349431
g__HGM12619	1.22777	0.458715	5.78106	4.79972	3.45866	2.04743	0.617341	3.31653	0.000911429	0.0040486
g__HGM13006	46.4782	60.8086	85.074	51.1606	54.0722	1.34788	0.389442	3.46104	0.000538084	0.00254369
g__Hominenteromicrobium	9.01432	6.22141	25.6056	40.2589	16.7542	0.716756	0.683656	1.04842	0.294447	0.432844
g__Hominicoprocola	2116.72	3712.52	526.814	507.761	1277.05	-2.30026	0.694194	-3.31357	0.000921117	0.00406219
g__Hominimerdicola	2148.22	1973.64	9049.44	10566.6	4892.97	1.71673	0.647667	2.65064	0.00803403	0.0240237
g__Hornefia	260.466	193.324	129.589	70.1567	207.691	-1.41703	0.383679	-3.69327	0.000221387	0.00120097
g__Hugonella	1.83571	1.59945	1.92966	0.769334	2.54483	-0.589988	0.558934	-1.05556	0.29117	0.429055
g__Huintestinicola	2.09791	1.55357	3.43875	3.40141	2.60681	0.0754662	0.500672	0.15073	0.880189	0.9074
g__HUN007	9.68401	3.73753	130.239	340.429	13.1708	0.37495	0.256923	1.45939	0.144459	0.253735
g__Intestinibaculum	351.198	437.92	823.616	1146.67	555.78	0.774386	0.821328	0.942846	0.34576	0.488086
g__ISDg	11.3733	3.51537	16.8651	8.26914	13.747	0.0848684	0.234264	0.362276	0.717145	0.800747
g__JAFUXM01	1.4942	0.464763	1.89076	1.01601	1.76606	-0.0917128	0.565149	-0.162281	0.871085	0.905668
g__JAFUYI01	541.031	548.378	207.849	275.442	364.436	-1.83128	0.659823	-2.77542	0.00551311	0.017787
g__JALNZU01	0.863488	0.292309	0.43882	0.211497	0.750758	-1.80706	0.830784	-2.17513	0.0296206	0.0719792
g__Jutongia	65.9411	51.8699	54.3374	81.6317	63.5792	-0.630456	0.758192	-0.831525	0.405677	0.54596
g__Kandleria	29.3695	22.9394	83.8891	95.9858	49.507	0.943859	0.509106	1.85395	0.063746	0.132462
g__KH17	1.05749	1.8372	0.564805	0.317154	1.57257	-2.37317	1.36564	-1.73777	0.0822519	0.158555
g__Lachnobacterium	61.46	33.7669	68.2985	44.9014	62.6208	-0.335714	0.354446	-0.947153	0.343561	0.487506
g__Lachnospira	473.102	463.512	372.953	564.729	433.795	-0.777204	0.698821	-1.11216	0.266068	0.399767
g__Lacrimispora	1.09459	0.501995	2.43955	0.943225	1.72138	0.676098	0.568246	1.1898	0.234126	0.365188
g__Lactiplantibacillus	0.184261	0.116174	0.393022	0.235127	0.0696863	0.127526	1.01178	0.126041	0.899699	0.922267
g__Lactococcus	3.07332	1.94196	4.59399	3.00474	3.67182	0.073352	0.411151	0.178407	0.858404	0.900533
g__Lampropedia	5.09947	1.04073	2.72622	1.48879	4.40232	-1.36658	0.392083	-3.48543	0.00049135	0.00239045
g__Lentihominibacter	96.8713	34.2937	179.12	84.3452	131.843	0.340916	0.22367	1.52419	0.127461	0.229132
g__Lentilactobacillus	0.126594	0.0908183	0.123088	0.0806341	0	NA	NA	NA	NA	NA
g__Lepagella	22.2811	5.34348	27.1266	13.4605	28.1308	-0.235466	0.360175	-0.653753	0.513271	0.641249
g__Levilactobacillus	0.78964	0.252907	0.603853	0.313017	0.833212	-1.26868	0.797869	-1.59009	0.111815	0.203996
g__Ligilactobacillus	16.6224	3.94011	21.6955	19.2599	20.6066	-0.168715	0.456369	-0.369689	0.711614	0.796079
g__Limimorpha	271.44	60.2649	646.828	468.922	516.775	0.907243	0.428188	2.1188	0.0341077	0.0801074
g__Limivicinus	1255.18	485.574	3929.67	2975.54	2235.29	0.997924	0.376416	2.65112	0.00802247	0.0240237
g__Limosilactobacillus	1.35088	0.485704	1.59319	2.14926	2.00225	-0.0715666	0.637381	-0.112282	0.9106	0.929876
g__Mailhella	9.6026	4.32552	11.387	11.6092	10.8117	-0.180407	0.450975	-0.400038	0.689129	0.780843
g__Malacoplasma_A	11.0835	6.64005	90.3758	99.9452	53.46	2.94627	0.659067	4.47036	7.80883e-06	7.59812e-05
g__Megamonas	31.1237	8.52209	72.5974	33.2955	60.5769	1.0161	0.406967	2.49676	0.0125335	0.0347648
g__Megasphaera	1455.68	1723.73	1249.79	3364.16	1400.93	-0.95932	0.924331	-1.03785	0.299339	0.437934
g__Merdiplasma	125.201	54.1701	121.527	73.3877	130.285	-0.659509	0.367571	-1.79424	0.0727752	0.146183
g__Merdivivens	6.45791	1.49896	5.24114	2.23951	6.65672	-0.768283	0.340561	-2.25593	0.024075	0.0604835
g__Mesosutterella	193.832	77.0681	24.6555	27.8643	125.811	-3.16798	0.647981	-4.889	1.01349e-06	1.29431e-05
g__Metaruminococcus_A	30.7517	16.3614	54.0504	87.4482	39.3291	0.386042	0.561427	0.687609	0.491699	0.625263
g__Methanobacterium	0.190542	0.189467	0.178937	0.190874	0.196771	-0.449837	3.02619	-0.148648	0.881831	0.9074
g__Methanobrevibacter	134.707	124.15	1137.12	1551.71	600.269	2.89198	0.711266	4.06597	4.78332e-05	0.000315287
g__Methanobrevibacter_A	631.391	859.062	2032.91	2061.28	1278.82	1.56067	0.683196	2.28436	0.0223503	0.0566147
g__Methanobrevibacter_B	172.396	290.999	58.8676	56.521	112.484	-1.51624	0.787001	-1.92661	0.0540284	0.114998
g__Methanomethylophilus	1892.26	1266.17	206.156	159.891	1162.09	-3.24504	0.578154	-5.61276	1.99124e-08	3.93751e-07
g__Methanomicrobium	3.83584	3.6785	1.0896	0.488349	2.52473	-2.01633	0.571609	-3.52746	0.000419564	0.00210814
g__Methanosarcina	0.260804	0.49004	0.269308	0.334665	0.200609	-0.450065	0.990793	-0.454247	0.649651	0.752751
g__Methanosphaera	9.81264	8.95306	10.2296	13.1826	9.23004	-0.251173	0.554942	-0.452611	0.650829	0.752751
g__Micrococcus	3.4439	6.91433	0.933532	0.389721	1.05834	-0.595418	0.675007	-0.882091	0.377728	0.519164
g__Mitsuokella	235.034	132.777	2330.05	2844.43	1089.3	2.52055	0.714387	3.52828	0.000418277	0.00210814
g__Morganella	15.687	8.22218	2.22002	1.5511	9.96919	-3.29761	0.468091	-7.04479	1.85736e-12	8.7027e-11
g__Moryella	202.896	160.711	689.203	438.758	417.388	1.30538	0.409016	3.19152	0.00141524	0.00558422
g__Muricomes	19.1073	5.78087	20.6218	14.0511	19.9009	-0.424415	0.342555	-1.23897	0.215356	0.344964
g__Nanosyncoccus	38.6646	21.0354	69.3721	47.0308	53.9139	0.470258	0.419544	1.12088	0.262339	0.396094
g__NC2004	6.49685	2.98066	11.5488	6.91808	8.45612	0.372369	0.32071	1.16108	0.245611	0.37692
g__Neoclostridium	302.133	403.45	12.3507	12.7524	173.157	-4.70272	0.713007	-6.59562	4.23491e-11	1.23619e-09
g__Niallia	1.5141	0.834294	2.84636	1.69546	1.99206	0.286521	0.506525	0.565659	0.571625	0.683849
g__NK3A76	94.1229	103.501	79.965	54.778	89.0926	-0.36661	0.645766	-0.567713	0.57023	0.683849
g__NK4A136	126.099	64.025	799.117	1013.39	401.544	2.16515	0.563468	3.84254	0.000121767	0.000691141
g__NK4A144	115.744	42.8995	705.132	868.718	390.326	2.24221	0.502849	4.45901	8.23381e-06	7.76511e-05
g__Olegusella	913.34	876.516	115.388	84.3432	530.722	-3.2803	0.493594	-6.64574	3.01692e-11	9.24686e-10
g__Olsenella_F	4.24877	3.06783	2.36466	1.32786	3.58615	-1.35106	0.461149	-2.92978	0.00339207	0.0120193
g__Olsenella_H	675.258	1498.45	52.6173	61.1967	405.953	-3.98749	0.884066	-4.5104	6.47051e-06	6.83866e-05
g__OMSK01	21.3317	19.7866	485.886	960.521	29.441	0.696377	0.399003	1.74529	0.0809338	0.156506
g__Onthocola_B	12.8418	9.5965	14.7961	8.50066	13.6188	-0.116905	0.385699	-0.303099	0.761815	0.836904
g__Onthomonas	24.8695	7.133	49.6874	18.3797	38.4037	0.554071	0.275937	2.00796	0.0446475	0.0991628
g__Onthomorpha	4.97459	1.34243	3.34656	2.08548	4.95613	-0.970391	0.421489	-2.30229	0.0213188	0.0545812
g__Onthoplasma	7.22246	5.60167	4.33558	3.02807	6.09917	-1.08041	0.498012	-2.16945	0.0300485	0.0725187
g__Oribacterium	5463.13	2109.44	1686.6	1777.55	4088.11	-2.08609	0.556242	-3.75033	0.000176603	0.000984159
g__Ornithomonoglobus	1252.09	1809.36	10.8536	4.57219	752.94	-7.194	0.969253	-7.42221	1.1518e-13	8.31162e-12
g__Ottowia	17.3078	9.62101	21.3464	12.6571	19.9625	-0.124722	0.374289	-0.333223	0.738966	0.822116
g__Oxobacter	4.93002	1.23354	5.39572	2.50352	5.74828	-0.34718	0.370448	-0.937189	0.348661	0.488086
g__Parafannyhessea	188.622	65.5148	201.361	270.698	215.148	-0.543977	0.582986	-0.933087	0.350775	0.488086
g__Pediococcus	1.8725	1.07067	1.65523	0.612569	1.99669	-0.561481	0.540936	-1.03798	0.29928	0.437934
g__PeH17	21.0606	16.4183	43.3969	71.944	28.7544	0.491158	0.647455	0.758597	0.448094	0.589445
g__Pelethousia	0.890268	0.382027	2.62901	3.33503	1.55848	1.0483	0.630575	1.66245	0.0964233	0.181926
g__Peptostreptococcus	8.54906	3.53782	12.6654	7.21418	10.3004	0.0887509	0.300287	0.295553	0.767571	0.838719
g__Petrimonas	5.30412	2.06285	5.80502	2.14654	6.03403	-0.312848	0.350894	-0.891573	0.372622	0.513297
g__Phil12	518.817	210.49	355.051	247.849	498.8	-1.25282	0.454712	-2.75519	0.00586582	0.0186893
g__Phocaeicola	113.835	20.6512	151.265	53.6759	158.182	-0.0526708	0.38831	-0.135641	0.892105	0.916014
g__Porcincola	1276.02	1255.73	1707.55	1515.35	1505.93	-0.0335323	0.49688	-0.0674858	0.946195	0.953976
g__Porcipelethomonas	3.61694	2.33829	24.2399	23.4945	12.1302	2.27331	0.518743	4.38235	1.17408e-05	0.00010584
g__Porphyromonas_A	3.15684	1.80743	4.82175	3.00603	4.04839	0.114162	0.403523	0.282914	0.777243	0.84627
g__Prevotella	519229	77511.9	538658	128060	653598	-0.45763	0.371093	-1.23319	0.217503	0.347212
g__Proteiniclasticum	1.12325	0.460002	2.02475	1.16397	1.6227	0.458354	0.579874	0.790438	0.429272	0.569576
g__Proteiniphilum	4.02703	1.19651	4.80006	0.893066	4.81075	-0.17533	0.368473	-0.475828	0.634197	0.744756
g__Proteus	1.30118	0.743364	0.894909	0.520198	1.20561	-0.579277	0.645551	-0.897337	0.369539	0.510197
g__Pseudobutyrivibrio	145.343	47.865	424.103	330.544	302.913	1.25389	0.422683	2.9665	0.00301214	0.0107979
g__Pseudochrobactrum	1.06845	0.391541	1.14579	0.52145	1.36802	-0.357956	0.61926	-0.578039	0.563238	0.680996
g__Pseudoruminococcus	5.13898	4.88573	37.5635	74.04	16.1186	2.07716	0.642541	3.23273	0.00122612	0.00511302
g__Pseudoscardovia	21480.1	57039.8	95.8333	249.024	1134.66	-6.21001	0.895727	-6.93292	4.12228e-12	1.48644e-10
g__QAMH01	1.32713	0.670583	8.57513	7.61025	4.2799	2.33454	0.566498	4.12101	3.77217e-05	0.000256926
g__QANA01	1.94512	0.896297	4.83991	3.47815	3.08022	0.90799	0.466308	1.94719	0.051512	0.111186
g__Quinella	23.426	14.4062	24733.3	67221.4	762.83	5.63482	0.826084	6.82112	9.03331e-12	3.07634e-10
g__Rarobacter	0.324506	0.242979	0.239259	0.143886	0.126567	-0.738372	0.992139	-0.744222	0.456742	0.598254
g__RF16	428.037	569.18	5279.7	9204.8	2466.37	3.17236	0.776065	4.08775	4.35572e-05	0.000293413
g__RGIG1752	31.7844	38.6477	472.99	548.206	256.409	3.87782	0.746482	5.1948	2.04941e-07	3.14073e-06
g__RGIG2774	4.94677	4.05521	15.127	27.5067	5.48892	-0.136529	0.388223	-0.351678	0.72508	0.808135
g__RGIG3040	14.9755	8.33121	25.4146	16.1147	19.1812	0.320882	0.333921	0.960951	0.336577	0.480936
g__RGIG4076	331.428	612.682	8.1306	12.4865	215.083	-6.0118	0.954078	-6.30117	2.95415e-10	7.87344e-09
g__RGIG5612	35.2861	24.0139	29.1239	18.8044	32.3845	-0.661645	0.372288	-1.77724	0.0755283	0.148871
g__RGIG6639	3.95793	1.14168	6.45312	4.93396	5.81593	0.345484	0.452737	0.763101	0.445403	0.588431
g__RGIG6816	2.56631	1.54486	4.00072	1.88915	3.07889	0.19714	0.430243	0.458206	0.646804	0.752751
g__RGIG7114	145.726	155.79	936.333	1994.58	182.985	0.521333	0.603579	0.863736	0.387733	0.528178
g__RGIG8050	4.45063	2.65316	4.81493	4.50061	5.11393	-0.232643	0.512197	-0.454206	0.649681	0.752751
g__RGIG9287	396.204	1128.46	1049.96	2878.95	43.8706	1.55921	0.655351	2.3792	0.0173504	0.0452587
g__Romboutsia_D	2.33629	1.29747	7.03656	5.4248	4.72866	1.18194	0.490795	2.40823	0.0160303	0.043099
g__Roseburia	15.8348	4.19455	39.0653	39.7342	26.2851	0.502539	0.493589	1.01813	0.308616	0.448297
g__Roseburia_C	97.4465	53.8742	1413.99	3134.53	190.595	1.21623	0.674708	1.8026	0.0714514	0.144078
g__RUG023	2511.56	1484.65	144.129	118.751	1611.96	-4.34158	0.540856	-8.02723	9.97001e-16	2.03721e-13
g__RUG024	55.4551	102.472	20.2224	12.7936	23.7367	-0.412601	0.440435	-0.936803	0.34886	0.488086
g__RUG033	14.6651	11.9846	7.90342	4.82194	12.0671	-1.16699	0.482232	-2.41997	0.0155218	0.0419156
g__RUG039	6.77538	9.89642	2.05128	1.00821	2.5516	-1.04017	0.467964	-2.22276	0.026232	0.0648395
g__RUG099	1979.42	960.754	893.09	331.709	1541.31	-1.50328	0.333845	-4.50292	6.70248e-06	6.96376e-05
g__RUG100	38.5694	24.9842	25.8198	16.2035	34.2804	-0.835226	0.439733	-1.89939	0.0575128	0.12157
g__RUG11126	577.298	278.698	62.3036	96.4495	501.837	-3.39054	0.820613	-4.13172	3.60063e-05	0.000250817
g__RUG11130	8.18881	14.9598	8.9802	9.2929	7.60622	-0.07136	0.643298	-0.110928	0.911673	0.929876
g__RUG11139	2.66687	0.982132	6.60986	3.42601	4.99514	0.814911	0.42172	1.93235	0.0533162	0.113878
g__RUG11142	27.1241	23.7894	17.4151	20.6083	21.6077	-0.96971	0.552252	-1.75592	0.0791021	0.153935
g__RUG11194	3.24663	2.26958	14.2512	12.5789	9.24977	1.88177	0.587819	3.20128	0.0013682	0.00555127
g__RUG11198	57.3135	57.7007	442.702	926.69	175.495	2.25152	0.626092	3.59615	0.000322967	0.00169213
g__RUG11200	10.8589	7.70126	10.7415	6.07087	10.4153	-0.511295	0.34633	-1.47633	0.139856	0.247066
g__RUG11204	3.66193	1.29835	6.28904	3.79538	4.6332	0.310471	0.361515	0.858803	0.390449	0.530699
g__RUG11215	9.5968	6.19295	24.3303	15.3536	15.8673	0.97899	0.382276	2.56095	0.0104387	0.0301836
g__RUG11224	10.6163	5.32466	23.2151	26.9712	14.5631	0.535086	0.389509	1.37375	0.169521	0.288656
g__RUG11237	3.85829	1.79809	8.98385	6.49179	5.90131	0.699905	0.394704	1.77324	0.0761887	0.149691
g__RUG11241	7.63274	5.83858	13.4254	8.90179	9.57914	0.36732	0.345749	1.06239	0.288059	0.426522
g__RUG11247	9.54465	5.19396	30.6526	48.3472	18.6317	1.16167	0.548792	2.11677	0.0342795	0.0802037
g__RUG11257	24.4782	25.2573	43.9038	38.967	35.1034	0.735894	0.525977	1.3991	0.161784	0.280065
g__RUG11272	9.78627	4.36775	33.3513	40.7595	17.5293	1.0969	0.392575	2.79411	0.00520423	0.0170599
g__RUG114	780.065	401.874	249.458	469.552	571.112	-1.93393	0.874408	-2.21171	0.026987	0.0664378
g__RUG11420	13.7195	5.52248	21.446	9.08055	18.7991	0.243865	0.329949	0.7391	0.459846	0.599757
g__RUG11462	9.42611	8.31592	25.4652	25.9653	14.2244	0.815894	0.467338	1.74583	0.0808399	0.156506
g__RUG11551	0.819104	0.300664	24.1275	60.1923	2.05263	1.68961	0.708425	2.38503	0.0170779	0.045124
g__RUG11623	615.922	328.432	77.4755	107.497	386.87	-3.34033	0.663687	-5.033	4.82876e-07	6.57784e-06
g__RUG11690	29.91	13.64	126.387	65.3642	86.9288	1.74819	0.447973	3.90244	9.52265e-05	0.000555941
g__RUG11783	0.888733	0.46783	5.70627	11.5685	1.37955	0.656799	0.635566	1.03341	0.301413	0.43992
g__RUG11788	11.9173	7.01817	21.2539	18.7119	14.3486	0.307804	0.368893	0.834401	0.404055	0.545563
g__RUG11792	11.8956	5.08153	10.1184	15.3715	10.7235	-0.754662	0.496588	-1.51969	0.128588	0.230481
g__RUG11795	4.29601	2.9659	22.6714	10.8322	12.8435	2.01859	0.398134	5.07014	3.97514e-07	5.53809e-06
g__RUG11797	3.43869	1.46665	8.45693	7.7289	5.29396	0.824747	0.405551	2.03364	0.0419876	0.0946264
g__RUG11857	20.2717	7.1214	78.6715	39.8481	54.3205	1.63929	0.410001	3.99827	6.3808e-05	0.000407441
g__RUG11864	5.8931	11.8141	1.03125	0.415521	1.3976	-1.29451	0.616819	-2.09869	0.0358443	0.0822941
g__RUG11867	25.4808	15.1476	34.1717	22.5592	27.1179	-0.055299	0.318912	-0.173399	0.862338	0.900533
g__RUG11872	18.3131	13.2473	24.56	43.5612	18.6767	-0.417802	0.524066	-0.797231	0.425317	0.565552
g__RUG11890	54.9429	39.8888	108.219	63.0797	75.4672	0.633959	0.344322	1.84118	0.0655954	0.135387
g__RUG11894	16.3822	16.3282	103.351	89.7802	48.8428	2.11696	0.53012	3.99336	6.51437e-05	0.000411682
g__RUG11942	40.2923	8.66975	77.5124	36.7673	67.3661	0.489723	0.395418	1.2385	0.215532	0.344964
g__RUG11977	0.805037	0.326789	3.71724	2.6006	1.80989	1.88568	0.630229	2.99205	0.00277112	0.010143
g__RUG12372	28.198	8.38453	3997.91	4588.67	2091.77	6.83406	0.813456	8.40126	4.41705e-17	1.35383e-14
g__RUG12395	8.79534	9.8547	10.1616	7.73801	9.06525	-0.208541	0.473679	-0.440258	0.659751	0.758775
g__RUG12438	49.4456	43.5487	369.109	666.86	133.878	2.0207	0.597256	3.3833	0.000716193	0.00330043
g__RUG12461	5.77101	4.5719	7.66572	4.56614	6.31127	-0.0320696	0.384343	-0.0834402	0.933502	0.944285
g__RUG12519	128.307	340.631	779.007	1299.11	622.727	3.19914	1.07601	2.97314	0.00294771	0.0106291
g__RUG12783	45.8591	35.8514	76.0719	42.3013	56.3234	0.414101	0.346825	1.19398	0.232487	0.363558
g__RUG12817	3.98803	6.85388	17.6275	20.8698	8.19969	1.49678	0.616141	2.42928	0.015129	0.0412182
g__RUG12826	15.1304	22.8069	3.65118	3.12695	9.93079	-2.20808	0.595749	-3.7064	0.00021023	0.00115063
g__RUG12834	23.2277	25.2834	162.794	410.177	22.3454	-0.326312	0.481025	-0.678369	0.497538	0.625698
g__RUG12867	9.95233	9.10186	20.0121	14.5038	13.0274	0.560606	0.371735	1.50808	0.131534	0.234391
g__RUG12871	3.39397	1.17271	15.716	6.07805	9.12027	1.80595	0.346134	5.21748	1.81369e-07	2.85075e-06
g__RUG12931	3.41898	1.97867	8.10094	9.49751	6.11524	0.77791	0.560077	1.38893	0.164853	0.281741
g__RUG12999	30.8367	36.7466	208.412	416.474	89.4565	2.18797	0.756317	2.89292	0.00381674	0.0132184
g__RUG13038	139.254	176.953	501.456	512.077	275.009	1.48559	0.624329	2.3795	0.017336	0.0452587
g__RUG13077	6.51012	2.93873	12.2553	8.90181	8.74811	0.453434	0.371277	1.22128	0.22198	0.349803
g__RUG13091	19.6331	22.4039	53.6258	54.1846	39.2862	1.37127	0.76962	1.78175	0.07479	0.148328
g__RUG131	19.9614	30.524	10.2563	3.16107	10.8699	-0.398555	0.293782	-1.35664	0.174896	0.294537
g__RUG13160	26.6449	17.3394	37.7122	27.3106	29.8336	0.0915518	0.360435	0.254003	0.799493	0.8583
g__RUG13279	3.84439	1.62727	13.7672	10.9665	7.79927	1.38629	0.407808	3.39938	0.000675389	0.00316041
g__RUG13409	12.5738	11.9481	27.7596	35.0306	17.9311	0.669081	0.549934	1.21666	0.223734	0.351664
g__RUG13583	22.484	4.8265	41.2241	33.4028	33.1894	0.337869	0.384803	0.878029	0.379928	0.52102
g__RUG13615	29.6893	34.5886	161.682	110.163	86.2174	2.01041	0.476475	4.21935	2.45006e-05	0.00018457
g__RUG13868	26.9991	18.0304	50.7396	36.0253	36.1039	0.404877	0.364051	1.11214	0.266077	0.399767
g__RUG14087	23.3906	34.5214	40.9665	92.9142	10.6121	-0.505794	0.583798	-0.866385	0.386279	0.52737
g__RUG14106	1.92125	1.02924	6.15352	8.99597	2.52931	0.113221	0.467534	0.242168	0.80865	0.860595
g__RUG14109	1.46771	0.814172	1.82001	1.06171	1.80495	-0.224203	0.538387	-0.416434	0.677092	0.775809
g__RUG14121	29.9144	30.1451	19.3683	11.7678	25.7826	-1.04805	0.514161	-2.03838	0.0415124	0.0939008
g__RUG14130	1.97306	0.925952	3.56914	2.37565	2.69434	0.324519	0.447146	0.725756	0.467988	0.605225
g__RUG14156	4.11792	4.10811	8.61867	14.8555	5.23792	0.4316	0.605787	0.712462	0.476179	0.614134
g__RUG14179	1.70457	0.959179	3.20998	2.73648	2.54447	0.504826	0.535852	0.9421	0.346142	0.488086
g__RUG14186	3.8392	1.42566	5.15841	2.57228	4.46505	0.00794836	0.361602	0.021981	0.982463	0.982463
g__RUG14199	36.1033	22.7507	46.4322	49.8786	39.8714	-0.251861	0.612115	-0.41146	0.680735	0.777619
g__RUG14215	7.61173	5.58286	28.4747	23.5197	17.7268	1.72432	0.487787	3.53498	0.000407811	0.00208323
g__RUG14219	6.9471	5.96608	3.65826	2.24613	6.15163	-1.48571	0.508378	-2.92245	0.00347294	0.0121652
g__RUG14223	1.8043	0.817291	4.97099	3.33328	3.18982	1.22909	0.505849	2.42975	0.0151091	0.0412182
g__RUG14239	3.71504	2.27834	5.47412	4.79032	4.4008	0.171659	0.45042	0.381108	0.703123	0.789404
g__RUG14240	0.890708	0.503342	0.883443	0.585546	0.848418	-0.792371	0.72125	-1.09861	0.27194	0.405594
g__RUG14243	7.29432	3.63964	4.61702	2.12808	6.48815	-1.01901	0.369657	-2.75663	0.00584004	0.0186893
g__RUG14258	3.17786	2.11848	14.6167	20.588	7.07915	1.60329	0.500073	3.20612	0.00134539	0.00549816
g__RUG14284	1.9778	0.89616	11.6507	17.0708	5.31945	1.73691	0.539389	3.22015	0.00128122	0.00527107
g__RUG14300	1.80677	2.42795	3.9427	3.49843	2.57035	0.840773	0.622481	1.35068	0.176798	0.296112
g__RUG14305	1.78197	0.933105	5.77326	5.40023	3.2328	1.22689	0.488658	2.51073	0.0120481	0.0335705
g__RUG14319	12.5142	6.71194	23.5225	29.4001	17.2284	0.194095	0.525121	0.36962	0.711666	0.796079
g__RUG14515	477.679	544.585	875.47	959.378	582.001	0.475384	0.697826	0.681236	0.495722	0.625263
g__RUG14670	79.1639	60.3616	259.048	246.771	174.295	1.67731	0.586576	2.8595	0.00424308	0.0143702
g__RUG14846	1.5636	1.6945	2.72302	1.67005	2.38932	0.310929	0.526506	0.590552	0.554821	0.674812
g__RUG14871	3.00633	1.18024	8.75259	9.25357	5.12992	0.960131	0.482631	1.98937	0.0466604	0.102888
g__RUG14891	8.89776	7.57982	17.164	15.6363	11.2657	0.46671	0.413776	1.12793	0.25935	0.393519
g__RUG14903	8.09626	5.04639	14.7328	10.1945	10.1675	0.426193	0.317584	1.34198	0.179602	0.299173
g__RUG159	8.6194	4.02741	41.206	51.5815	19.4451	1.51143	0.42494	3.55681	0.000375387	0.0019501
g__RUG191	68.2541	51.1504	134.061	185.44	105.521	0.838456	0.649493	1.29094	0.196724	0.322439
g__RUG240	1.98441	0.878978	16.4065	21.1779	8.01346	2.46902	0.56918	4.33785	1.43883e-05	0.0001225
g__RUG306	680.337	1422.52	1347.24	1903.41	946.234	0.58849	0.924457	0.636579	0.524399	0.649408
g__RUG334	1.33571	0.776632	2.03996	1.27827	1.81767	0.171162	0.559822	0.305743	0.7598	0.836189
g__RUG343	64.2115	51.526	160.207	165.564	101.413	0.89932	0.457563	1.96546	0.0493615	0.1073
g__RUG350	17.5239	13.6367	65.5802	77.9084	47.3917	1.93407	0.606165	3.19067	0.00141944	0.00558422
g__RUG369	3.84869	5.694	41.0188	74.561	7.95257	1.44336	0.604584	2.38736	0.01697	0.0450328
g__RUG410	1427.07	2138.56	3182.43	6831.82	1894.02	0.792277	0.87738	0.903003	0.366524	0.507177
g__RUG420	266.576	149.905	709.749	426.071	457.104	0.986524	0.327102	3.01596	0.0025617	0.0095171
g__RUG440	21.5957	7.41066	50.6737	46.5008	27.9824	0.157222	0.263951	0.595648	0.551411	0.671997
g__RUG472	152.816	85.2938	146.767	71.8076	156.294	-0.524701	0.311641	-1.68367	0.0922447	0.176156
g__RUG521	52.5033	35.5027	109.13	102.311	77.0295	0.333278	0.483506	0.689295	0.490638	0.625263
g__RUG563	68.0729	30.146	235.179	157.482	132.858	1.24619	0.261412	4.76716	1.86842e-06	2.20258e-05
g__RUG572	54.0658	45.5405	214.966	251.658	136.356	1.83086	0.754876	2.42537	0.0152926	0.0414795
g__RUG591	49.4354	66.625	76.263	71.2463	53.402	0.219311	0.48269	0.454352	0.649576	0.752751
g__RUG592	44.0622	16.743	296.129	231.069	168.677	2.46767	0.449465	5.49023	4.01402e-08	7.45634e-07
g__RUG612	7.0866	1.86357	10.038	12.7167	8.20573	-0.212263	0.401855	-0.528207	0.597356	0.706909
g__RUG626	26.7852	8.20348	20.88	7.87234	28.2386	-0.945101	0.335355	-2.81821	0.00482927	0.0160888
g__RUG658	4.19219	3.76721	73.5275	193.934	6.82121	0.902398	0.510578	1.7674	0.0771606	0.150635
g__RUG666	1258.96	1193.55	45.95	48.4603	712.305	-5.0649	0.683101	-7.41456	1.2203e-13	8.31162e-12
g__RUG678	158.222	121.518	503.959	483.649	295.583	1.21064	0.449376	2.69406	0.00705883	0.0215277
g__RUG695	1.76948	0.408377	3.0041	1.27167	2.537	0.286794	0.47958	0.598011	0.549833	0.671734
g__RUG705	250.539	365.751	6178.51	7453.93	3308.94	4.69166	0.913371	5.13664	2.79695e-07	4.18178e-06
g__RUG708	36.0093	18.2552	25.7768	21.8213	31.1293	-0.868848	0.466278	-1.86337	0.0624105	0.130128
g__RUG714	62.4519	52.396	340.491	290.196	224.925	2.422	0.690249	3.50888	0.000449998	0.00222459
g__RUG721	9.71354	4.63148	18.3394	17.1183	14.4176	0.310112	0.407247	0.761483	0.446369	0.588439
g__RUG727	17.723	11.889	33.8037	21.3101	25.0147	0.619852	0.381916	1.62301	0.104588	0.191954
g__RUG730	1.9204	1.925	4.63728	3.18162	3.00873	0.864748	0.482691	1.79152	0.0732105	0.146183
g__RUG754	70.3842	36.7047	139.876	88.5029	101.033	0.579929	0.309219	1.87546	0.0607293	0.127098
g__RUG756	4.52757	1.50031	13.4939	10.066	8.01357	0.997077	0.334741	2.97865	0.00289521	0.0105016
g__RUG760	88.2491	79.4512	291.723	218.12	178.217	1.33758	0.505999	2.64344	0.00820683	0.0243033
g__RUG762	56.4619	38.3864	240.435	199.569	163.107	1.96159	0.502188	3.90609	9.38e-05	0.000552879
g__RUG806	41.4803	18.7663	85.708	74.599	59.2054	0.603142	0.332538	1.81375	0.0697155	0.142452
g__RUG841	9.2771	11.9019	1.88128	0.979845	5.70362	-2.58785	0.634309	-4.0798	4.50745e-05	0.000300333
g__RUG842	8.02603	2.71124	33.9873	25.5116	18.9068	1.54169	0.353936	4.35585	1.32549e-05	0.000116075
g__RUG844	4.55692	2.84926	6.20515	2.47572	5.32034	-0.0926126	0.346346	-0.267399	0.789162	0.85324
g__Ruminiclostridium	2.5402	1.45188	2.54025	1.32902	2.52267	-0.248053	0.465257	-0.533153	0.593927	0.704212
g__Ruminiclostridium_E	35.5176	84.3156	100.225	173.417	20.9277	1.92748	0.598216	3.22204	0.0012728	0.00527107
g__Ruminobacter	571.832	242.247	1094.11	1894.82	522.321	-0.782453	0.56073	-1.39542	0.162889	0.280481
g__Ruminococcus	2432.75	2345.85	2344.5	1734.32	2320.26	-0.433928	0.635529	-0.682783	0.494744	0.625263
g__Ruminococcus_B	27.9797	9.61869	34.8717	23.6722	31.4233	-0.226791	0.366099	-0.619479	0.535601	0.658371
g__Ruminococcus_C	247.045	255.327	26.1593	21.0346	146.558	-3.7129	0.532551	-6.97191	3.12669e-12	1.27777e-10
g__Ruminococcus_E	554.981	619.531	41248	46530.7	18516.8	5.95917	0.693822	8.58891	8.77956e-18	5.38187e-15
g__S5-A14a	18.4147	5.24136	31.5016	26.8706	24.5514	0.274924	0.389305	0.706192	0.480069	0.614368
g__Saccharofermentans	499.469	283.336	6737.61	11709.8	2356.05	2.85611	0.578793	4.9346	8.03166e-07	1.04753e-05
g__Saccharopolyspora	0.600591	0.516369	0.374363	0.20382	0.610975	-1.04486	1.14328	-0.913919	0.36076	0.500329
g__Scatocola	51.0457	29.4781	41.6529	28.9333	46.745	-0.669208	0.426979	-1.56731	0.117042	0.212269
g__Scatoplasma	497.836	413.414	72.5387	89.7219	430.459	-3.19704	0.740022	-4.3202	1.55889e-05	0.000129135
g__Scatosoma	17.0649	14.1039	3.80192	1.79168	10.7572	-2.42992	0.460465	-5.2771	1.31247e-07	2.17444e-06
g__Scatousia	189.94	249.489	16.3372	30.947	108.896	-3.36146	0.857388	-3.92058	8.83349e-05	0.000530875
g__Scatovivens	110.945	68.8022	286.53	189.739	180.351	0.993511	0.36139	2.74914	0.00597518	0.0187835
g__Schwartzia	31.011	32.0952	395.278	378.327	192.849	3.37139	0.610633	5.52114	3.36802e-08	6.45186e-07
g__Selenomonas_A	635.623	296.388	4412.12	5075.37	3188.81	2.78351	0.650363	4.27993	1.86956e-05	0.000148836
g__Selenomonas_B	160.073	83.7995	12052.2	25015.9	2195.86	4.4117	0.774458	5.6965	1.2229e-08	2.49879e-07
g__Selenomonas_C	23080.4	16371.6	8996.93	9686.28	18047.6	-1.73123	0.640837	-2.70152	0.00690236	0.0211557
g__SFMI01	101.329	68.506	175.956	184.799	121.42	0.129358	0.456471	0.283387	0.77688	0.84627
g__Sharpea	238.884	155.724	1436.06	2677.83	690.996	2.05057	0.744594	2.75395	0.00588805	0.0186893
g__SIG701	3.3392	1.75994	5.94019	7.24087	4.69766	0.143908	0.483371	0.297718	0.765918	0.838407
g__Slackia	11.1598	19.7039	6.23456	3.0985	5.2014	0.112327	0.351147	0.319887	0.749054	0.830325
g__Sodaliphilus	3887.81	3216.53	6953.54	4181.27	5656.81	0.33988	0.465991	0.729371	0.465775	0.603636
g__Spyradocola	21.1618	8.88342	31.7438	29.5824	26.1955	0.109464	0.410931	0.26638	0.789946	0.85324
g__Staphylococcus	1.92815	0.562797	3.20685	1.84644	2.75228	0.269731	0.465122	0.579915	0.561972	0.680808
g__Stercorousia	11.1537	6.79261	10.0555	5.0003	10.8502	-0.472404	0.409562	-1.15343	0.248732	0.380231
g__Streptococcus	22.6217	25.5701	47.875	45.5796	36.8164	0.701752	0.541998	1.29475	0.195407	0.321138
g__Succiniclasticum	4356.86	6086.43	7567.59	5595.55	5343.13	0.495389	0.615602	0.804723	0.42098	0.561001
g__Succinimonas	2962.68	1546	578.655	763.195	1942.65	-2.76866	0.737298	-3.75514	0.000173241	0.000974283
g__Succinivibrio	24794.4	28811.2	24520.7	33123.6	25785.6	-0.494326	0.86792	-0.569553	0.568981	0.683849
g__Suilimivivens	11.3088	10.7601	454.543	979.083	59.5656	2.93756	0.807912	3.63598	0.000276921	0.00146338
g__SY8519	23.1651	8.05132	43.6907	17.7593	34.3005	0.55703	0.28187	1.97619	0.0481328	0.105754
g__Terrisporobacter	2.16912	1.28292	5.35377	3.36401	3.47402	0.946297	0.455968	2.07536	0.0379532	0.0868108
g__Thermoactinomyces	0.186492	0.0493065	0.394159	0.275563	0.0893339	0.404751	0.98941	0.409084	0.682478	0.777619
g__Thermobifida	0.375424	0.608727	0.288081	0.1317	0.38133	-0.738372	3.02619	-0.243994	0.807235	0.860595
g__Tractidigestivibacter	196.894	141.005	242.648	372.484	253.077	-0.553607	0.666416	-0.830724	0.40613	0.54596
g__Treponema_D	1136.72	833.288	3583.86	2825.76	2587.03	1.61293	0.579998	2.78092	0.00542046	0.0175806
g__UBA10281	1337.75	1463.17	87.6514	80.8308	737.008	-4.11534	0.704204	-5.84395	5.09764e-09	1.11602e-07
g__UBA1038	3.15712	1.00746	4.73343	2.14763	4.23269	0.0876928	0.387768	0.226148	0.821087	0.87103
g__UBA10566	18.0832	15.0425	33.1574	23.0522	25.0563	0.514148	0.40513	1.26909	0.204408	0.329567
g__UBA1067	141.91	138.585	2127.85	2501.83	1239.52	3.76517	0.83993	4.48271	7.36997e-06	7.40621e-05
g__UBA1081	87.8187	131.55	127.618	146.74	94.9841	0.1212	0.614455	0.197248	0.843633	0.888569
g__UBA11549	1.11495	0.465321	0.934438	0.528073	1.00239	-0.92923	0.706951	-1.31442	0.188705	0.311796
g__UBA1174	3.43327	1.79397	25.6421	29.5928	16.8428	2.77602	0.628849	4.41444	1.01271e-05	9.26552e-05
g__UBA1177	10.7356	3.77592	14.1954	6.53803	15.4023	-0.137556	0.441776	-0.31137	0.755519	0.832974
g__UBA1179	247.634	359.744	1587.01	3619.58	645.393	1.8455	0.731806	2.52184	0.0116742	0.0328271
g__UBA1181	29.3071	11.0271	58.2426	24.5397	47.0577	0.769725	0.366667	2.09925	0.0357952	0.0822941
g__UBA1188	7.53535	4.45214	17.2126	10.891	12.2316	0.785735	0.400826	1.96029	0.0499621	0.108222
g__UBA1189	75.6488	20.1482	117.32	48.2623	111.686	0.178133	0.386055	0.461419	0.644498	0.752751
g__UBA1195	16.626	5.32338	18.7122	6.92264	19.7138	-0.224361	0.328532	-0.682919	0.494658	0.625263
g__UBA1201	2.49052	0.990593	4.89686	2.38471	3.48307	0.504591	0.411866	1.22513	0.220525	0.349611
g__UBA1205	9.79165	2.60261	16.6652	14.7771	11.2526	-0.172423	0.275769	-0.625245	0.53181	0.657258
g__UBA1206	5.58718	1.8527	5.25604	2.0615	5.71059	-0.497354	0.331699	-1.49941	0.133767	0.236991
g__UBA1212	2.87094	1.13327	4.6883	1.74899	3.86179	0.253936	0.397117	0.639449	0.522531	0.649408
g__UBA1213	230.121	74.9516	514.859	340.835	345.323	0.631906	0.247074	2.55755	0.0105411	0.0301948
g__UBA1217	111.091	86.0888	378.718	380.943	231.168	1.3358	0.472305	2.82827	0.0046801	0.0156771
g__UBA1219	3.21499	1.61371	4.87836	3.72473	4.12392	0.0175708	0.437231	0.0401866	0.967944	0.971113
g__UBA1221	152.476	198.114	34.4186	23.0108	96.9018	-2.26035	0.638174	-3.5419	0.000397261	0.0020464
g__UBA1224	2.63438	1.42058	5.11297	3.34024	3.70315	0.504177	0.421506	1.19613	0.231644	0.363166
g__UBA1227	1.90949	1.41079	2.65079	2.1163	2.28448	0.0142843	0.504134	0.0283343	0.977396	0.978993
g__UBA1240	3.39514	2.85255	13.0443	14.3556	8.2395	1.67513	0.610295	2.74479	0.00605489	0.018937
g__UBA1248	14.6077	8.27159	21.2229	13.0801	17.0228	0.0749948	0.305542	0.245448	0.80611	0.860595
g__UBA1254	79.0126	80.2533	252.393	432.174	127.51	1.07187	0.833231	1.2864	0.198303	0.323298
g__UBA1255	47.0412	47.727	25.0012	45.3921	36.7264	-1.44449	0.684099	-2.11152	0.0347275	0.0809427
g__UBA1258	8.47284	1.31421	98.5686	206.185	15.8819	1.0281	0.365617	2.81195	0.00492422	0.0163165
g__UBA1259	107.867	83.0525	14.5387	8.78765	69.9783	-3.40628	0.451241	-7.54869	4.39659e-14	3.85016e-12
g__UBA1267	16.1195	5.47281	45.1453	20.4439	29.5997	1.01181	0.262641	3.85244	0.000116944	0.000676292
g__UBA1367	49.7832	21.5824	136.51	60.5723	94.4912	1.07516	0.309009	3.47938	0.000502574	0.00242581
g__UBA1402	0.732631	0.461716	1.30124	1.17598	0.843581	0.488034	0.765189	0.637795	0.523607	0.649408
g__UBA1407	1.48646	0.54159	1.72904	0.83067	1.60881	-0.0892595	0.55913	-0.15964	0.873165	0.905668
g__UBA1425	8.0543	4.50247	15.0609	5.80659	11.5369	0.521551	0.304272	1.71409	0.0865115	0.166243
g__UBA1426	15.0053	6.41282	19.7872	13.3212	17.88	-0.0781828	0.3858	-0.202651	0.839408	0.88564
g__UBA1685	14.1811	9.40141	23.0039	16.6775	16.9835	0.247743	0.363599	0.681362	0.495643	0.625263
g__UBA1711	8652.77	9126.1	15456.9	14292.9	11630.3	0.482166	0.517129	0.932389	0.351136	0.488086
g__UBA1712	22.4048	14.5849	41.5429	26.7184	29.8379	0.367559	0.344577	1.06669	0.28611	0.424662
g__UBA1715	61.1592	56.8485	62.2966	68.5525	87.4146	-0.985127	0.727495	-1.35414	0.175693	0.295068
g__UBA1723	96.018	135.329	4.50509	1.80362	53.2273	-4.66019	0.662396	-7.03535	1.98757e-12	8.7027e-11
g__UBA1724	0.29227	0.0989115	0.73058	0.628056	0.290312	1.36797	0.903067	1.51481	0.129821	0.232013
g__UBA1731	3.36778	1.54109	18.0691	24.3554	9.91094	1.8751	0.587967	3.18912	0.00142706	0.00558422
g__UBA1732	6.64839	2.00956	92.7564	174.697	15.8764	1.48	0.606735	2.43928	0.0147165	0.0404539
g__UBA1737	3.42359	2.01284	61.3981	130.585	21.8689	3.42724	0.637044	5.37991	7.45234e-08	1.34361e-06
g__UBA1738	3.68122	1.98865	5.16075	3.84865	4.07755	-0.028179	0.392406	-0.071811	0.942752	0.952071
g__UBA1740	9.40957	10.1868	119.133	150.605	59.5077	3.42916	0.729334	4.70177	2.57916e-06	2.92783e-05
g__UBA1752	1.48567	0.776692	1.87132	1.20329	1.60127	-0.232433	0.553353	-0.420045	0.674452	0.774231
g__UBA1753	7.88914	3.09507	18.2736	13.7274	12.4011	0.734185	0.361457	2.03118	0.0422364	0.0948386
g__UBA1756	10.0628	4.77754	6.60435	4.38821	9.38969	-1.18269	0.360894	-3.27712	0.0010487	0.00449547
g__UBA1757	6.62339	3.3816	22.8662	13.4183	14.0475	1.32272	0.378617	3.49355	0.000476643	0.00233746
g__UBA1770	0.915832	0.78491	1.24017	0.79593	1.06569	-0.217982	0.662986	-0.328788	0.742316	0.824347
g__UBA1774	5.82632	3.46663	21.8832	22.957	11.3762	1.32101	0.392587	3.36488	0.000765777	0.00347719
g__UBA1784	0.676107	0.706318	0.643797	0.413217	0.95198	-0.927423	1.1346	-0.817398	0.413701	0.553709
g__UBA1786	929.545	1422.84	809.407	426.8	893.701	-0.145431	0.661228	-0.21994	0.825918	0.874417
g__UBA1829	0.611113	0.269151	0.630645	0.338806	0.552154	-0.242437	0.863514	-0.280757	0.778897	0.846567
g__UBA2450	130.197	125.957	1073.91	1128.82	642.604	2.81248	0.852709	3.29829	0.000972754	0.00425927
g__UBA2730	633.527	558.385	105.891	55.6594	420.392	-3.07997	0.489942	-6.2864	3.24917e-10	8.29892e-09
g__UBA2804	471.841	234.251	1843.54	4942	374.29	-1.44157	0.492396	-2.92766	0.00341519	0.0120317
g__UBA2810	163703	74297.7	17099.2	27419.9	102110	-3.62749	0.850022	-4.26753	1.9765e-05	0.000153367
g__UBA2813	10809.1	15946.7	1967.86	2338.55	6794.94	-2.62256	0.775609	-3.38129	0.000721465	0.00330043
g__UBA2821	84.2647	55.1809	169.523	163.506	118.211	0.371671	0.524945	0.70802	0.478933	0.614368
g__UBA2834	582.01	788.73	927.118	2012.49	376.318	-1.47659	0.804103	-1.83632	0.0663109	0.136405
g__UBA2862	126.229	34.3455	1121.88	1525.61	440.731	2.20605	0.441903	4.99215	5.97102e-07	7.95704e-06
g__UBA2868	36.9651	20.2403	863.413	2202.46	64.5753	1.01654	0.399273	2.54598	0.0108972	0.0310698
g__UBA2882	215.264	350.708	4202.39	10230.4	494.738	1.4214	1.0467	1.35799	0.174468	0.294537
g__UBA2883	318.654	262.018	984.167	2098.37	349.63	-0.433858	0.725985	-0.597612	0.550099	0.671734
g__UBA2897	2362.74	1163.23	982.384	965.961	2182.91	-2.00233	0.667778	-2.99849	0.00271322	0.0100193
g__UBA2912	217.84	87.7998	277.746	256.102	264.276	-0.120875	0.455826	-0.265178	0.790872	0.85324
g__UBA2913	1639.64	1580.04	414.953	337.426	1233.4	-2.20425	0.669665	-3.29157	0.000996304	0.00430095
g__UBA2918	518.549	254.955	973.071	314.431	795.641	0.586394	0.359105	1.63293	0.102483	0.189223
g__UBA2922	49.2782	30.7802	23.5975	14.7828	36.6926	-1.42356	0.330413	-4.30841	1.64429e-05	0.000134393
g__UBA2942	12.6137	3.28492	43.8082	36.1271	24.8367	1.13246	0.383555	2.95253	0.00315186	0.0112331
g__UBA2943	78.0428	16.9392	297.74	277.262	165.037	1.16391	0.373649	3.11498	0.00183958	0.00704787
g__UBA3206	1.75863	1.18745	9.91029	7.86525	5.23046	2.13475	0.538998	3.9606	7.4761e-05	0.000462914
g__UBA3207	477.487	1176.6	399.666	448.599	273.613	2.06374	0.648112	3.18423	0.0014514	0.00563108
g__UBA3305	20.8352	4.34019	36.9514	30.1547	29.4714	0.272263	0.384852	0.707447	0.479289	0.614368
g__UBA3631	2008.28	5303.01	106.502	91.5209	188.049	-1.60116	0.500813	-3.19713	0.00138804	0.00556122
g__UBA3633	83.9696	112.483	1922.38	4759.95	163.072	1.43815	0.604019	2.38097	0.0172671	0.0452587
g__UBA3636	7.1543	3.79136	65.8572	72.9441	41.4394	3.01777	0.707827	4.26344	2.01307e-05	0.000154251
g__UBA3663	80.8269	31.5408	204.242	123.545	143.348	0.654943	0.344714	1.89996	0.0574378	0.12157
g__UBA3700	57.8485	45.9657	383.724	495.462	233.252	2.73492	0.612727	4.46352	8.06229e-06	7.72217e-05
g__UBA3738	3.90967	2.01294	36.4699	43.5688	19.3917	2.6976	0.595424	4.53056	5.88285e-06	6.32664e-05
g__UBA3753	123.504	318.681	1338.03	2288.98	240.306	4.02612	0.790476	5.09329	3.5191e-07	5.13622e-06
g__UBA3766	147.462	79.471	801.116	1957.75	160.03	-0.352777	0.303479	-1.16244	0.245057	0.37692
g__UBA3774	3.78767	1.54261	8.39709	7.17087	5.50303	0.671777	0.408191	1.64574	0.0998165	0.18709
g__UBA3775	4.13813	2.15396	9.02475	10.8399	5.41016	0.441956	0.438047	1.00892	0.313011	0.452874
g__UBA3789	1591.55	1257.32	4130.03	7853.44	2276.06	0.708423	0.552762	1.28161	0.199981	0.324788
g__UBA3792	33.909	12.2438	55.8048	30.7493	42.6865	0.128694	0.238151	0.540387	0.58893	0.69964
g__UBA3796	44.5042	20.3559	663.335	908.713	449.103	3.90027	0.807983	4.82717	1.3849e-06	1.73254e-05
g__UBA3824	13.1664	3.15909	23.7652	11.8962	19.9073	0.449753	0.339787	1.32363	0.185625	0.307535
g__UBA3830	3.34764	1.5971	5.99491	4.01742	4.90524	0.46451	0.450547	1.03099	0.302545	0.440522
g__UBA3839	605.115	217.84	2133.07	1054.86	1382.72	1.20132	0.381229	3.15117	0.00162616	0.00626941
g__UBA3855	34.4984	28.539	53.1948	58.8386	40.4233	0.0461808	0.482111	0.0957887	0.923688	0.937452
g__UBA3857	7.07101	3.48266	16.7221	9.96881	10.7928	0.721179	0.333015	2.1656	0.0303415	0.0729386
g__UBA4246	12.0288	3.55764	67.9345	117.223	20.1568	0.809266	0.26794	3.02032	0.00252507	0.00943824
g__UBA4285	154.054	56.3432	376.032	421.433	258.238	0.715292	0.440564	1.62358	0.104465	0.191954
g__UBA4292	1.80563	0.747095	5.04606	2.51185	3.35092	0.966297	0.433355	2.2298	0.0257604	0.0639317
g__UBA4293	32.4404	9.71032	95.3824	46.0381	72.6006	1.10973	0.418982	2.64863	0.00808199	0.0240498
g__UBA4311	16.5744	15.7773	1401.63	2646.18	376.258	5.32368	1.00239	5.31099	1.09031e-07	1.85656e-06
g__UBA4312	1.78117	1.02992	13.9572	14.5091	7.20909	2.77222	0.616225	4.49871	6.83659e-06	6.98472e-05
g__UBA4334	4328.02	3251.9	15220.4	13403.4	9811.35	1.60344	0.562901	2.84854	0.00439207	0.0147931
g__UBA4345	4.90455	4.81616	18.4223	26.8098	9.64643	1.21039	0.525938	2.30139	0.0213695	0.0545812
g__UBA4372	3207.14	1169.35	9512.56	6424.49	6453.69	1.11767	0.38634	2.89297	0.00381621	0.0132184
g__UBA4459	0.290989	0.171495	0.520287	0.416931	0.441347	0.617808	0.911936	0.677469	0.498108	0.625698
g__UBA4636	53.9178	35.7574	23.9722	21.693	41.2257	-1.74784	0.402451	-4.34299	1.40554e-05	0.000121351
g__UBA4644	33.9712	27.6711	12.2343	6.85073	23.3703	-1.83162	0.384041	-4.76933	1.8484e-06	2.20258e-05
g__UBA4675	4.94006	3.45696	2.16322	1.20553	3.79609	-1.49714	0.448337	-3.33933	0.000839812	0.0037577
g__UBA4951	1540.59	903.628	208.092	139.203	993.01	-3.20699	0.4344	-7.38259	1.55238e-13	9.51606e-12
g__UBA5429	0.431407	0.226998	0.760957	0.650184	0.37261	0.286946	0.905289	0.316966	0.75127	0.831278
g__UBA5448	0.89948	0.457604	2.92266	4.95467	2.44331	1.47293	0.759751	1.9387	0.0525384	0.112911
g__UBA5489	2.2978	1.117	4.34366	3.21595	3.2964	0.509235	0.48198	1.05655	0.290718	0.429055
g__UBA5536	1.82819	1.05504	0.891489	0.556325	1.97668	-1.53	0.621885	-2.46027	0.0138834	0.0383358
g__UBA5578	43.9506	33.9407	381.103	474.083	177.485	2.72909	0.589509	4.62942	3.66688e-06	4.08691e-05
g__UBA5893	5.59343	4.0071	10.0781	7.61929	8.18209	0.547075	0.48312	1.13238	0.257475	0.391643
g__UBA6115	0.758576	0.231648	2.08696	1.13646	1.55149	0.78644	0.620274	1.26789	0.204837	0.329567
g__UBA6192	0.152887	0.0604256	0.314042	0.206028	0.0249044	-0.161295	1.03656	-0.155606	0.876344	0.905979
g__UBA6244	0.201891	0.10136	0.253677	0.101136	0	NA	NA	NA	NA	NA
g__UBA629	20263.8	16468.1	1975.22	3370.04	12153.3	-3.53824	0.812097	-4.35692	1.31907e-05	0.000116075
g__UBA6345	13.1932	4.55169	7.78108	7.44368	13.1071	-1.39294	0.482658	-2.88598	0.00390195	0.0134376
g__UBA636	104.623	80.287	318.395	329.094	180.963	0.936412	0.499337	1.87531	0.0607499	0.127098
g__UBA6382	1128.81	895.816	1014.75	766.986	1113.67	-0.738327	0.444161	-1.6623	0.0964536	0.181926
g__UBA6398	2965.11	1912.17	578.984	673.184	1948.49	-2.68821	0.676341	-3.97463	7.04883e-05	0.000440912
g__UBA6448	15.8052	14.2824	13.1298	7.72434	13.7651	-0.676139	0.405505	-1.6674	0.0954348	0.181119
g__UBA660	5.66806	3.23596	6.34736	3.75785	6.76252	-0.292519	0.426938	-0.685157	0.493245	0.625263
g__UBA6857	19.2583	9.81911	31.9085	23.1011	23.7258	0.159061	0.2803	0.567465	0.570398	0.683849
g__UBA6984	1328.89	2938.72	61.4008	82.8458	211.432	-2.16072	0.860287	-2.51163	0.0120174	0.0335705
g__UBA6985	118.82	167.47	34.6114	21.423	73.9733	-1.94435	0.523218	-3.71614	0.000202293	0.00111717
g__UBA6987	217.557	107.069	404.804	371.978	295.656	0.307073	0.534257	0.574766	0.56545	0.682324
g__UBA737	144.324	175.906	59.1359	41.0464	103.049	-1.67805	0.517467	-3.24282	0.00118354	0.00496925
g__UBA738	4.74884	3.25167	18.6242	12.4062	9.96306	1.4286	0.353398	4.04247	5.28918e-05	0.000341291
g__UBA7584	3.8128	3.02651	2.73553	1.5498	3.37916	-0.907855	0.451597	-2.01032	0.0443969	0.0989648
g__UBA7702	3.72071	1.50515	6.71784	4.4152	5.18079	0.306324	0.377679	0.811069	0.417326	0.557344
g__UBA7703	1.01323	0.303922	1.47975	0.714851	1.18135	0.147924	0.654888	0.225876	0.821298	0.87103
g__UBA7741	246.861	211.8	122.716	186.528	175.178	-1.58767	0.576817	-2.75247	0.00591473	0.0186893
g__UBA7748	204.839	243.666	195.853	159.644	253.122	-0.69109	0.70737	-0.976985	0.328576	0.470601
g__UBA7862	5.00275	2.13551	2.03645	1.20744	4.51187	-1.95337	0.496428	-3.93485	8.32499e-05	0.000510322
g__UBA791	12.5266	9.91541	15.1242	12.4524	14.5221	0.089093	0.503733	0.176865	0.859614	0.900533
g__UBA8612	1.53798	0.709032	2.2898	1.10434	1.82086	0.0619491	0.520552	0.119006	0.90527	0.926428
g__UBA9715	51.0202	30.9848	155.664	118.531	99.8598	1.11858	0.389652	2.87072	0.00409535	0.0139469
g__UBA9722	5.62181	4.99385	184.013	449.482	14.9039	1.68585	0.586403	2.8749	0.00404149	0.0138404
g__UBA9732	19.53	13.7783	97.5493	167.804	46.0825	1.62658	0.617044	2.63608	0.00838692	0.0247172
g__UBA9775	4.87403	3.3463	3.92323	2.308	4.45905	-0.750143	0.387163	-1.93754	0.0526796	0.112911
g__UBA9786	108.495	78.0711	13332.2	24349.5	9867.68	7.141	1.02577	6.96162	3.36392e-12	1.2888e-10
g__UBA9845	24.4647	25.8963	7.76818	5.21169	18.6671	-1.73197	0.637625	-2.71628	0.00660203	0.0204396
g__UBA9848	1.22277	0.584163	2.05612	2.03137	1.59606	0.255766	0.56136	0.455617	0.648665	0.752751
g__UMGS1279	1823.34	5001.19	10.959	7.2779	79.7411	-3.92327	0.833327	-4.70796	2.50206e-06	2.89389e-05
g__UMGS1449	36.7893	27.4235	253.153	293.808	123.662	2.37009	0.567741	4.1746	2.98514e-05	0.000217844
g__UMGS1484	43.0849	55.5286	14.2889	16.4878	28.0007	-2.09907	0.765961	-2.74044	0.00613579	0.0190926
g__UMGS1532	11.8378	13.4015	8.01662	5.48859	9.87561	-1.01621	0.460735	-2.20562	0.0274103	0.06721
g__UMGS1696	43.6967	18.7913	70.38	63.4572	52.553	0.0985022	0.313503	0.314199	0.75337	0.8321
g__UMGS1820	228.259	209.98	75.4995	51.2273	159.868	-2.05466	0.498118	-4.12484	3.70991e-05	0.000255525
g__UMGS1865	11.5007	17.2688	12.2836	20.1651	5.95986	-0.265504	0.358753	-0.740075	0.459255	0.599757
g__UMGS995	19.2589	14.7291	52.5921	63.6701	28.7	0.816045	0.478752	1.70453	0.0882827	0.169116
g__V9D3004	41.5726	31.6676	31.6484	22.0003	35.9942	-0.8644	0.411605	-2.10007	0.0357226	0.0822941
g__Ventrenecus	16.65	12.88	42.355	54.1091	23.7227	0.705081	0.497423	1.41747	0.156346	0.272273
g__Ventricola	25.5018	9.30876	250.182	375.657	117.19	2.70734	0.641911	4.21762	2.46896e-05	0.00018457
g__Vescimonas	81.6105	60.8281	144.954	49.2532	113.368	0.437834	0.397618	1.10114	0.270835	0.404931
g__W3P20-009	13.1646	6.20563	21.11	13.5588	20.0056	0.583542	0.455621	1.28076	0.200277	0.324788
g__Weimeria	3169.09	4271.97	502.962	1241.7	1958.09	-4.75118	0.706381	-6.72609	1.74288e-11	5.62307e-10
g__Wolinella	2.19815	1.06579	1.06471	0.504133	1.8344	-1.52972	0.603668	-2.53405	0.0112754	0.0319991
g__Wujia	727.979	1004.92	1307.69	2254.84	863.354	0.500651	0.886611	0.56468	0.572292	0.683849
g__XBB1006	22.6761	11.0061	26.5021	13.3729	24.9585	-0.285016	0.300797	-0.947534	0.343367	0.487506
g__XBB2008	9.76891	4.25326	16.2303	10.8475	12.3206	0.163435	0.335313	0.48741	0.625968	0.736503
g__XBD2001	42.4904	25.2336	52.67	40.1417	47.2206	-0.106096	0.414828	-0.255759	0.798137	0.8583
g__YE71	43.2082	44.0436	71.3081	40.4649	52.5704	0.349443	0.421794	0.828468	0.407406	0.546476
g__Zag111	174.422	157.34	44.6546	23.0226	122.842	-2.23227	0.463038	-4.82092	1.42898e-06	1.75193e-05
g__unclassified	186.322	170.374	12.5816	21.1692	110.543	-4.33721	0.600951	-7.21723	5.30559e-13	2.95666e-11

## Sheet: species
	CON		YC
species	Mean	SD	Mean	SD	baseMean	log2FoldChange	lfcSE	stat	pvalue	padj
s__UBA2810 sp900317945	125652	68544.1	13127.7	21891.3	88481.5	-3.80486	0.937484	-4.05859	4.93709e-05	0.00036787
s__Prevotella lacticifex	69425.4	55043.8	40582.8	67568	84206.1	-1.82375	1.09039	-1.67256	0.0944143	0.188031
s__Prevotella mizrahii	84072.3	41804.4	7343.52	11164.5	78004.8	-4.47041	0.894347	-4.99852	5.77719e-07	8.22733e-06
s__unclassified	37943.5	11947.4	49932.9	31498.3	48221.6	-0.512912	0.410515	-1.24944	0.211506	0.340854
s__Prevotella sp900316565	52684.3	45092.9	11877.9	21501.6	43961.6	-2.9943	0.969476	-3.08858	0.00201115	0.00838412
s__Prevotella sp900315525	9712.06	13660.8	74969.3	86154.7	39138.7	2.59885	0.832682	3.12106	0.00180199	0.00764266
s__Prevotella absiana	36381.8	14128.4	12418.7	19213.4	35398.4	-2.36935	0.892933	-2.65345	0.00796733	0.0262126
s__Prevotella sp900317685	37384.3	19917.7	17777.3	28434.5	35071.6	-1.72227	0.930207	-1.8515	0.0640983	0.140023
s__Prevotella sp900315635	24845.1	11822.8	22050.1	41747.3	29172.8	-0.906244	1.02629	-0.883028	0.377221	0.518904
s__UBA2810 sp002351705	38051.3	19031.9	3971.44	5590.22	26795.3	-3.87075	0.859533	-4.50332	6.69002e-06	6.67201e-05
s__Prevotella sp900322095	16396.9	7797.55	4946.92	5295.1	14714.8	-2.52456	0.651107	-3.87733	0.000105607	0.000715817
s__Prevotella sp900319905	15128.5	5220.24	3699.97	5915.33	13710.2	-3.03307	0.809399	-3.74732	0.000178737	0.00112219
s__Prevotella sp002353825	16763.1	18364.7	3238.55	6501.14	12846.5	-3.06719	0.876065	-3.5011	0.000463337	0.00240768
s__UBA629 sp900316625	18550.8	16516.3	67.1956	55.2897	12541.3	-8.79626	0.706807	-12.4451	1.48759e-35	3.85732e-32
s__Selenomonas_C bovis	10631.1	8242.35	6358.64	7684.41	10794.8	-1.57012	0.808211	-1.94271	0.0520516	0.118499
s__Prevotella copri	11884	11003.6	2152.91	2965.94	10365.8	-3.25759	0.827287	-3.93768	8.22746e-05	0.000573489
s__Dialister sp900314595	10073.4	10527.6	4002.9	7009.11	9432.36	-2.27814	1.04939	-2.17092	0.0299376	0.0763305
s__Prevotella sp900315835	9233.54	4054.84	2945.89	2371.6	8893.65	-2.45756	0.651143	-3.77422	0.000160509	0.00102512
s__Prevotella sp000424185	8928.92	2175.29	2403.58	3022.24	8561	-2.77352	0.768574	-3.60865	0.000307796	0.00174642
s__Prevotella sp900322035	10582	14517.6	1247.62	773.415	8390.86	-3.90661	0.681737	-5.73038	1.00205e-08	2.42833e-07
s__Prevotella communis	4228.73	4942.8	17098.3	25607.1	7866.46	0.863247	0.811871	1.06328	0.287655	0.428672
s__Prevotella sp900543585	8820.74	3841.39	1442.58	1856.71	7828.81	-3.48909	0.817106	-4.27006	1.95423e-05	0.000162937
s__Prevotella sp002354095	2845.48	6232.47	43748.6	85197.5	7716.5	3.41162	0.697838	4.88884	1.0143e-06	1.36273e-05
s__UBA2813 sp900319365	10346.9	15545.7	324.497	653.231	7362.28	-5.51572	1.00588	-5.48348	4.17043e-08	8.86387e-07
s__UBA9786 sp902785705	93.3503	68.9082	13192.6	24106	6847.68	6.55983	1.03008	6.36827	1.91166e-10	7.86815e-09
s__Dialister sp002320515	4521.05	4242.57	7512.86	9193.81	6837.72	-0.21169	0.959388	-0.220651	0.825365	0.893911
s__Succinivibrio sp000431835	7320.56	9721.85	2920.04	4431.7	6458.56	-2.1718	0.907722	-2.39259	0.0167301	0.0482013
s__Cryptobacteroides sp002472565	9932.97	8343.39	80.7813	83.6909	6155.52	-7.47333	0.642047	-11.6399	2.58457e-31	3.3509e-28
s__Prevotella sp900314915	3836.69	5455.02	9356.72	10120.4	5585.32	0.591311	0.663261	0.89152	0.37265	0.514801
s__Ruminococcus_E sp946407065	3.98866	3.58668	13093.8	21064.4	5541.89	11.02	1.10497	9.97307	1.99942e-23	1.29613e-20
s__Prevotella sp900315955	5317.64	2577.72	3313.21	5355.03	5530.91	-1.3365	0.891705	-1.49881	0.133923	0.245589
s__Prevotella sp900316475	2685.88	2542.7	10238.9	11143.6	5413.94	0.830002	0.570592	1.45463	0.145771	0.259605
s__Prevotella sp002351725	2204.8	4081.49	8375.57	14236	5038.6	1.24428	1.05207	1.1827	0.236929	0.369872
s__Selenomonas_C sp022771645	6672.33	10576.4	1333.83	1776.15	4977.44	-2.98665	0.908211	-3.2885	0.00100722	0.0046472
s__Prevotella sp902775075	4093.56	808.882	3294.7	2778.97	4743.13	-1.20521	0.509602	-2.365	0.0180302	0.0516029
s__Prevotella sp900316015	4677.09	1433.52	1815.17	1749.05	4677.07	-2.15465	0.730386	-2.95002	0.00317756	0.0124052
s__Succinivibrio sp003456415	13446.9	24132	444.435	906.609	4640.7	-5.84798	1.08429	-5.39336	6.91535e-08	1.42314e-06
s__Cryptobacteroides sp900316045	5175.05	2521.32	2025.88	1712.81	4487.32	-2.11494	0.627585	-3.36997	0.000751752	0.00359648
s__CAG-791 sp900315055	3364.27	4010.49	2353.29	4652.38	4352.74	-1.83467	1.10294	-1.66344	0.0962245	0.190903
s__UBA1711 sp002372855	2871.19	7146.57	8096.06	11700.9	4109.46	0.902285	0.975695	0.924761	0.35509	0.499051
s__Sodaliphilus pleomorphus	2922.78	3133.07	4814.02	4438.23	4086.73	-0.0784157	0.692108	-0.1133	0.909793	0.950618
s__Prevotella sp900314755	4611.23	7606.63	2352.84	1463.56	3775.64	-1.46168	0.670042	-2.18147	0.0291483	0.0746116
s__Acidaminococcus fermentans	3708.14	2684.5	605.996	762.179	3613.83	-3.6344	0.783422	-4.63914	3.4986e-06	3.91029e-05
s__Prevotella sp900313215	3948.94	1854.15	1905.5	1325.02	3589.18	-2.04819	0.384004	-5.33377	9.61964e-08	1.8341e-06
s__Prevotella sp900320045	147.736	89.0615	10202.2	13290.8	3556.09	4.99427	0.813326	6.14054	8.22389e-10	2.80894e-08
s__Prevotella sp902788605	3072.32	7470.44	4625.64	4945.86	3554.49	0.340661	0.972288	0.35037	0.726061	0.819267
s__Prevotella sp900110085	211.976	198.665	10272.5	21997.6	3540.9	4.71945	0.786128	6.00342	1.93207e-09	6.03598e-08
s__Prevotella sp900315775	3827.19	6739.81	3649.47	4837.1	3510.74	-0.770612	0.927648	-0.830716	0.406134	0.545933
s__Oribacterium sp900315665	4798.1	2079.96	358.639	464.02	3460.53	-4.36832	0.772466	-5.65503	1.55816e-08	3.64269e-07
s__CAG-791 sp900318875	2043.23	1469.82	3516.76	7204.34	3209.05	-0.0694097	0.940032	-0.0738376	0.94114	0.968019
s__UBA4334 sp900316975	2101.47	2623.04	5946.23	8900.86	3123.85	0.356592	0.817717	0.436082	0.662777	0.770319
s__Prevotella sp902792635	3037.2	668.902	1314.85	1593.32	3015.66	-2.05144	0.703041	-2.91795	0.00352342	0.0133766
s__Prevotella sp002391185	1593.59	1882.95	4396.8	2845.98	2965.71	0.958473	0.71137	1.34736	0.177863	0.299004
s__Ruminococcus_E bromii_A	172.667	455.334	9698.55	16934.9	2789.64	4.98568	1.19876	4.15902	3.19613e-05	0.000251901
s__Prevotella sp900107705	3703.33	7008.78	10199.7	16881.6	2764.54	0.639069	0.497548	1.28444	0.198989	0.324107
s__Ruminococcus_E sp900314795	12.1051	13.959	8070.88	14944.9	2731.23	8.34785	1.04134	8.01644	1.08858e-15	1.66041e-13
s__Prevotella sp902778265	2315.64	473.068	1330.99	831.078	2464.81	-1.72486	0.479819	-3.5948	0.000324636	0.00182926
s__CAG-791 sp900317555	1784.21	855.215	2641.1	2980.58	2429.72	-0.255083	0.735984	-0.346588	0.728901	0.820486
s__Cryptobacteroides sp900317925	529.751	472.311	5336.37	4710.61	2344.58	2.65905	0.587242	4.52803	5.95347e-06	6.10172e-05
s__Succiniclasticum sp900315805	3529.8	5397.41	672.817	1013.53	2316.69	-2.69565	0.906835	-2.9726	0.00295291	0.0116721
s__Prevotella sp945863825	2313.63	1373.99	1094.18	811.223	2312.09	-2.01154	0.527058	-3.81655	0.00013533	0.000883909
s__Cryptobacteroides sp900314395	3505.3	2852.94	127.13	96.3404	2279.3	-5.69324	0.600484	-9.48109	2.51638e-21	1.08749e-18
s__Eubacterium_Q sp900314445	1393.72	1225.68	3219.23	5562.8	2265.5	0.458881	0.950759	0.482647	0.629346	0.743407
s__Alloprevotella sp900317635	3500.26	3405.65	461.254	900.418	2258.43	-3.48905	0.895202	-3.8975	9.71898e-05	0.000663193
s__UBA6398 sp900314335	2965.11	1912.17	578.984	673.184	2245.85	-2.96296	0.73022	-4.05763	4.95731e-05	0.000368318
s__Prevotella sp900318395	115.176	114.61	6983.78	14873	2221.17	4.89735	0.770219	6.35839	2.03883e-10	8.26046e-09
s__Prevotella sp900319895	1908.4	1331.34	2302.81	1968.84	2135.82	-0.331119	0.552328	-0.599497	0.548841	0.6764
s__Prevotella sp902789415	128.196	123.324	4742.53	7345.08	2104.31	4.56051	0.774051	5.89175	3.82129e-09	1.05279e-07
s__CAG-791 sp900317475	1660.21	1400.7	1715.77	3338.38	2101.28	-1.07049	0.847693	-1.26282	0.206653	0.334907
s__Prevotella sp002353975	655.536	186.007	3603.67	4034.64	2088.93	1.6619	0.635746	2.61409	0.00894648	0.0288177
s__UBA2897 sp002350105	2035.58	1083.22	840.084	906.659	2086.83	-2.28776	0.789123	-2.89912	0.00374212	0.0139616
s__Prevotella sp900315035	740.837	1006	3812.1	2931.4	2044.97	1.94794	0.66589	2.92532	0.00344098	0.0131213
s__Anaerovibrio sp017475925	65.3275	139.246	4737.24	4148.7	1964.65	5.73777	0.817899	7.01525	2.29531e-12	1.60858e-10
s__Prevotella sp900315545	924.399	612.405	4101.82	6270.98	1964.02	1.18074	0.6169	1.91399	0.0556219	0.125197
s__Prevotella sp900314655	1261.49	1907.09	2845.55	2238.78	1936.93	0.652772	0.714908	0.913085	0.361198	0.504354
s__Cryptobacteroides sp902794615	485.633	446.49	3530.09	3749.95	1853.91	2.18539	0.639638	3.4166	0.000634083	0.00313005
s__RUG023 sp900315435	2511.56	1484.65	144.129	118.751	1848.25	-4.7577	0.568554	-8.36808	5.85643e-17	1.16813e-14
s__Prevotella sp900314195	1801.72	526.465	542.967	662.749	1777.03	-2.64916	0.761105	-3.48067	0.000500156	0.00255512
s__Enteromonas sp900316365	1965.86	1482.71	1027.7	809.565	1740.27	-1.63404	0.579296	-2.82073	0.00479147	0.0172127
s__Succinimonas sp902776415	2328.83	1288.37	423.102	673.248	1704.53	-2.9991	0.901347	-3.32735	0.000876759	0.0041111
s__Prevotella albensis	1537.47	198.492	1630.46	1845.5	1677.58	-1.34626	0.44963	-2.99414	0.00275219	0.0110067
s__Dialister succinatiphilus	1131.86	866.791	1784.06	2201.9	1666.17	-0.276103	0.906535	-0.304569	0.760694	0.845107
s__Prevotella sp900316645	201.46	310.936	4094.43	5414.3	1633.22	3.38918	0.73951	4.58301	4.5833e-06	4.91094e-05
s__Prevotella sp900319305	186.912	148.677	3511.34	3091.31	1581.23	3.60312	0.63669	5.65915	1.52126e-08	3.61891e-07
s__Megasphaera elsdenii	1455.68	1723.73	1249.79	3364.16	1527.81	-1.19646	0.959406	-1.24709	0.212365	0.342027
s__Prevotella ruminicola_A	676.622	610.239	2428.26	1460.45	1512.11	1.28046	0.51312	2.49543	0.0125804	0.0383325
s__Prevotella sp902800365	962.123	1762.34	5451.95	8857.62	1468.49	1.91502	0.911434	2.10111	0.0356311	0.0874091
s__UBA2913 sp002349925	1639.64	1580.04	414.953	337.426	1407.19	-2.75923	0.689117	-4.00401	6.2279e-05	0.000447877
s__Prevotella ruminicola	562.512	1080.82	2369.58	1869.4	1387.77	1.77998	0.677517	2.62721	0.00860876	0.0279731
s__Succinivibrio dextrinosolvens_A	258.979	292.914	4787.99	10304.6	1371.17	2.55699	0.93853	2.72447	0.00644054	0.0222374
s__Bulleidia intestinalis	779.889	417.937	1368.18	1753.66	1301.5	0.0821002	0.766387	0.107126	0.914689	0.953457
s__Weimeria sp900316165	2133.04	3473.87	28.7729	63.2857	1282.75	-6.88125	0.885356	-7.7723	7.70766e-15	9.00409e-13
s__Prevotella sp900315765	704.196	1219.98	11370.3	26213.6	1242.07	2.00074	0.789108	2.53545	0.0112304	0.0349165
s__Prevotella sp900314365	1231.15	667.586	732.902	914.12	1231.13	-1.44937	0.767531	-1.88835	0.0589787	0.130935
s__Pseudoscardovia radai	20776.7	55418.2	93.0363	247.844	1203.62	-6.58916	0.948768	-6.94496	3.78562e-12	2.45403e-10
s__Hominicoprocola sp900317525	2077.21	3665.09	240.438	355.878	1179.82	-3.84299	0.724459	-5.30463	1.12904e-07	2.10618e-06
s__Succiniclasticum sp900316935	436.8	522.132	2079.21	3648.92	1168.27	1.7711	1.0064	1.75983	0.0784367	0.163889
s__Prevotella sp900314995	265.455	190.91	2392.67	2100.58	1148.11	2.39654	0.531156	4.51193	6.42396e-06	6.4314e-05
s__UBA629 sp900317915	1247.53	1462.81	1767.91	3286.99	1145.58	-1.73594	0.801429	-2.16606	0.0303067	0.0770445
s__Prevotella sp900318795	315.74	176.145	18710.6	48283.3	1133.56	1.91817	0.544676	3.52166	0.000428851	0.00226475
s__Succiniclasticum sp900315925	132.869	83.3459	3379.69	4114.03	1128.51	3.53934	0.576406	6.14037	8.23293e-10	2.80894e-08
s__Prevotella sp902778255	297.09	319.286	2180.35	1531.58	1123.08	2.40507	0.572825	4.19861	2.68555e-05	0.000214266
s__Selenomonas_C sp002351185	1107.47	867.888	628.005	729.615	1120.92	-1.65121	0.744455	-2.21801	0.0265538	0.0696455
s__Prevotella sp002480935	967.208	222.547	722.641	969.752	1108.22	-1.22102	0.764152	-1.59788	0.11007	0.210447
s__Succinivibrio sp002449335	670.603	794.445	1669.04	3044.25	1104.61	0.338962	0.978518	0.346403	0.72904	0.820486
s__Mitsuokella jalaludinii	235.034	132.777	2330.05	2844.43	1101.12	2.276	0.758616	3.0002	0.00269803	0.010813
s__Selenomonas_B ruminantium_C	22.3253	14.6962	9946.16	21918.1	1099.61	6.02235	0.877054	6.86656	6.57664e-12	3.96586e-10
s__Acidaminococcus sp900315205	1110.8	502.678	582.47	999.84	1083.03	-1.66076	0.795363	-2.08805	0.0367932	0.0895818
s__Bacteroides sp019412865	844.104	150.424	989.913	241.675	1078.46	-0.740568	0.350476	-2.11303	0.0345979	0.0854404
s__Prevotella sp900318855	1200.81	740.659	229.93	247.988	1062.5	-3.08686	0.726931	-4.24643	2.17206e-05	0.000177112
s__Prevotella bryantii	828.892	199.192	904.694	1098.74	1058.69	-0.892007	0.592531	-1.50542	0.132216	0.242974
s__UBA1711 sp902762805	1153.02	715.744	511.904	491.899	1041.17	-1.97185	0.558617	-3.52988	0.000415743	0.00221815
s__Agathobacter faecis	900.633	585.667	943.669	1343.79	1036.5	-0.481663	0.874956	-0.550499	0.581977	0.705831
s__RUG099 sp902774195	1460.86	846.926	188.366	195.574	1034.09	-3.61784	0.612202	-5.90955	3.43037e-09	9.87915e-08
s__Porcincola sp902800805	887.797	1261.22	1029.27	1270.54	1018.85	-0.702276	0.697904	-1.00627	0.314288	0.457066
s__Methanomethylophilus sp001481295	1404.84	1360.1	20.6674	29.2436	1006.45	-6.80275	0.706242	-9.63233	5.83928e-22	3.02825e-19
s__Succinivibrio sp900315395	1132.85	1390.4	13042	24526.8	1004.04	-0.0914479	0.666744	-0.137156	0.890908	0.93717
s__Prevotella sp902782305	480.52	365.629	1769.76	1846.98	989.337	1.03063	0.55854	1.84522	0.0650063	0.14141
s__Prevotella sp900313235	390.656	358.68	1791.74	1038.23	982.801	1.54436	0.453742	3.4036	0.00066505	0.00324545
s__Prevotella sp900314455	1091.87	459.138	267.082	331.227	961.19	-2.81633	0.735925	-3.82692	0.000129755	0.000853945
s__UBA4334 sp900318775	695.683	800.423	2808	4870.66	930.794	-0.193118	0.783116	-0.246602	0.805216	0.880238
s__Prevotella sp002350805	875.246	329.796	758.882	245.277	928.121	-1.10788	0.29764	-3.72222	0.000197475	0.00122208
s__Fibrobacter sp900142495	837.257	651.386	1183.31	2300.7	924.529	-0.444712	0.925618	-0.480449	0.630908	0.744627
s__Prevotella sp900316265	784.733	818.177	967.311	708.108	907.827	-0.30049	0.570735	-0.526496	0.598543	0.718862
s__Ornithomonoglobus sp902796445	1252.09	1809.36	10.8536	4.57219	907.619	-7.70883	0.985892	-7.81915	5.31823e-15	6.56675e-13
s__Prevotella sp902776195	593.098	1000.6	1223.88	1640.92	895.139	0.622194	0.805721	0.772221	0.439984	0.578245
s__Desulfovibrio sp900319575	549.7	563.963	1033.17	984.365	893.165	0.308025	0.728325	0.422922	0.672352	0.776228
s__RUG666 sp900321185	1248.34	1187.89	28.4954	49.2796	887.648	-6.2567	0.86698	-7.21666	5.32788e-13	4.45652e-11
s__Bulleidia timonensis	394.967	226.982	1424.63	1733.35	849.831	1.17247	0.765423	1.53179	0.125574	0.233247
s__Prevotella sp902799765	226.915	152.822	1640.77	764.297	811.76	2.09894	0.425225	4.93606	7.97161e-07	1.08791e-05
s__Prevotella sp902765585	225.287	203.197	1663.8	920.744	804.572	2.16982	0.491408	4.41551	1.00773e-05	9.50198e-05
s__Prevotella sp900315695	289.522	141.179	1430.25	857.746	794.402	1.38097	0.468303	2.94889	0.00318918	0.0124052
s__UBA1711 sp900318835	796.443	185.44	313.163	250.835	781.466	-2.26353	0.536285	-4.22076	2.43478e-05	0.000196068
s__UBA10281 sp021635425	1109.51	1219.09	36.6481	38.8744	764.434	-5.5836	0.821648	-6.79561	1.07856e-11	6.2149e-10
s__CAG-791 sp900320025	592.291	315.208	787.763	976.412	758.452	-0.317479	0.698523	-0.454501	0.649468	0.758933
s__Bulleidia sp900319505	594.648	802.059	771.053	1213.41	755.543	-0.139977	0.993383	-0.14091	0.887941	0.935188
s__Bulleidia massiliensis	353.477	246.269	1050.67	1454.17	754.054	0.984611	0.85848	1.14692	0.251413	0.387942
s__Prevotella sp902763615	180.774	87.3253	1416.52	1500.68	749.709	2.27472	0.549876	4.13678	3.52213e-05	0.000272623
s__Prevotella sp900119285	226.981	107.803	1870.29	2418.58	742.868	1.81696	0.469635	3.86889	0.000109332	0.000734452
s__Prevotella sp902770195	236.919	421.636	1353.04	1220.58	739.464	1.76574	0.728477	2.42389	0.0153554	0.0452461
s__Prevotella sp902762565	181.427	152.669	1508.25	710.54	737.36	2.33697	0.476257	4.90696	9.2501e-07	1.24924e-05
s__Prevotella sp902801155	525.358	394.969	1026.79	780.6	721.626	-0.00873101	0.454693	-0.019202	0.98468	0.992846
s__Prevotella ruminicola_C	243.43	252.226	1269	766.266	716.866	1.89047	0.589916	3.20464	0.00135233	0.00599663
s__Wujia chipingensis	694.298	981.406	710.671	1255.66	712.398	-0.639868	1.1015	-0.580905	0.561305	0.687929
s__Sharpea azabuensis	238.884	155.724	1436.06	2677.83	703.469	1.73216	0.787564	2.19939	0.0278503	0.0720716
s__Bilifractor sp900318405	673.604	871.944	541.723	945.748	695.112	-1.08223	0.884775	-1.22317	0.221266	0.352421
s__Cryptobacteroides sp900321655	41.4955	33.0424	5899.02	11887.8	693.321	4.71838	0.789367	5.97743	2.26689e-09	6.99768e-08
s__Prevotella sp002372575	426.756	497.213	1013.91	821.362	687.575	0.431973	0.593313	0.72807	0.466571	0.6016
s__Prevotella ruminicola_B	195.841	266.042	1244.08	875.765	667.9	2.22968	0.581926	3.83155	0.000127337	0.000840168
s__Prevotella sp902799455	475.987	248.951	919.632	832.729	665.315	0.114352	0.468349	0.244159	0.807107	0.880821
s__UBA4951 sp900321485	967.607	610.626	81.0085	118.928	659.156	-4.02561	0.750023	-5.36731	7.99188e-08	1.5819e-06
s__Hominimerdicola sp902786965	280.33	216.66	1291.32	1307.07	656.124	1.40276	0.704961	1.98985	0.0466078	0.108195
s__Prevotella sp902775975	304.361	154.37	1215.13	982	650.43	0.935083	0.417551	2.23945	0.0251269	0.0666266
s__CAG-791 sp900316855	931.535	1317.2	31.804	36.0523	648.247	-5.70702	0.905277	-6.30416	2.89755e-10	1.13838e-08
s__Prevotella sp902800595	111.232	121.698	1866.81	3369.55	646.689	3.02139	0.643645	4.69419	2.6767e-06	3.16926e-05
s__RUG114 sp900315615	780.065	401.874	249.458	469.552	640.918	-2.21112	0.902898	-2.44892	0.0143285	0.0427042
s__Prevotella sp902781315	220.953	238.103	1230.08	1221.07	639.902	1.89862	0.581742	3.26367	0.00109977	0.00502948
s__Bovifimicola sp900314525	279.308	728.238	1977.81	3261.03	639.329	4.31576	0.857006	5.03586	4.75721e-07	7.05109e-06
s__Prevotella sp902799655	152.253	157.845	1283.3	962.483	634.491	2.54318	0.57026	4.45967	8.20846e-06	8.0319e-05
s__Prevotella sp000619825	201.547	139.098	1129.5	563.318	619.723	1.90222	0.442372	4.30005	1.70759e-05	0.000144227
s__Prevotella sp902776685	664.617	244.273	181.322	97.4608	614.409	-2.86411	0.449518	-6.37151	1.87178e-10	7.82827e-09
s__UBA4372 sp902763865	630.321	154.868	424.473	276.158	614.288	-1.53871	0.380956	-4.03906	5.36651e-05	0.000391982
s__CAG-793 sp902766085	638.066	592.232	364.939	535.663	607.626	-1.37848	0.803121	-1.7164	0.0860882	0.175631
s__Prevotella sp902798615	82.4848	80.7063	2159.49	3831.08	594.668	3.2324	0.788308	4.10043	4.12382e-05	0.000312504
s__UBA6382 sp900316315	711.765	733.688	230.404	222.431	592.107	-2.2801	0.724009	-3.14928	0.00163676	0.0070035
s__UBA4334 sp002363115	404.287	142.985	755.03	322.317	590.339	-0.0327084	0.321522	-0.10173	0.918971	0.954302
s__Prevotella sp002361535	293.681	187.694	4384.36	10134.5	589.655	1.03724	0.444066	2.33577	0.0195031	0.0549092
s__Saccharofermentans sp902787975	16.8752	19.5744	2086.77	4178.31	585.167	5.62894	0.789056	7.13376	9.76648e-13	7.03458e-11
s__Alloprevotella sp017446765	1145.5	2032.51	619.764	626.086	581.542	-0.480491	0.777243	-0.618199	0.536444	0.664596
s__Prevotella sp902784755	160.635	126.197	1040.42	808.055	580.366	2.0941	0.537161	3.89846	9.68057e-05	0.000662315
s__Prevotella sp902776665	544.032	1154.22	577.948	458.198	565.59	-0.214944	0.668452	-0.321555	0.74779	0.835829
s__Prevotella sp902760315	333.41	235.539	863.923	320.142	560.888	0.615496	0.364096	1.69048	0.0909366	0.183216
s__Prevotella sp900109055	252.952	94.4116	906.812	393.327	555.286	1.05985	0.360616	2.93901	0.00329265	0.012724
s__Prevotella sp900321965	211.973	227.906	1215.41	1318.6	554.042	1.50009	0.561468	2.67173	0.00754616	0.0251183
s__Prevotella sp902800495	185.98	174.459	1165.25	937.936	552.753	1.70433	0.499524	3.41191	0.00064509	0.00316803
s__Selenomonas_C sp902780535	699.738	758.634	148.783	119.353	551.097	-2.96729	0.599923	-4.94611	7.57101e-07	1.03871e-05
s__Cryptobacteroides sp902788095	133.826	225.56	1548.28	2766.55	548.059	2.63901	0.698592	3.77762	0.000158334	0.00101373
s__Prevotella sp900318885	251.724	60.9028	874.462	477.927	541.231	0.858444	0.389232	2.20548	0.0274203	0.0712433
s__Caecibacter massiliensis	358.304	189.267	543.345	780.074	539.663	-0.408048	0.824594	-0.494847	0.620708	0.737963
s__Prevotella sp900320905	193.928	159.238	1006.9	430.467	538.914	1.72113	0.471307	3.65182	0.000260392	0.00151729
s__Prevotella sp902770635	184.596	244.646	1001.21	707.174	536.724	1.63326	0.606362	2.69354	0.00706984	0.0238389
s__Prevotella sp902798425	181.311	124.41	973.528	825.176	532.756	1.70021	0.509585	3.33647	0.000848488	0.00400752
s__Cryptobacteroides sp002320605	612.372	277.632	237.086	183.254	529.68	-2.15776	0.529635	-4.07406	4.62012e-05	0.000345244
s__Prevotella sp900115435	305.496	197.047	718.846	434.092	525.262	0.41704	0.458541	0.909493	0.36309	0.505635
s__Clostridium_R sp003445895	203.086	221.281	1036.95	1001.67	523.477	1.72697	0.636894	2.71154	0.00669707	0.0229399
s__Catonella sp900314885	728.649	963.147	14.6381	16.0265	517.135	-6.51534	0.739834	-8.80649	1.29124e-18	4.78312e-16
s__RUG11126 sp902766015	577.298	278.698	62.3036	96.4495	515.938	-3.95701	0.783749	-5.04883	4.4453e-07	6.74075e-06
s__UBA1711 sp902784865	1847.91	3826.09	1056.07	2598.22	511.445	-2.11521	0.568933	-3.71785	0.000200925	0.00124048
s__UBA2882 sp900317505	215.264	350.708	4202.39	10230.4	504.951	1.17166	1.06721	1.09788	0.272258	0.411161
s__Prevotella sp900318915	400.409	249.675	350.277	314.813	504.609	-1.39317	0.622227	-2.23901	0.0251552	0.0666266
s__Prevotella sp000688375	454.421	92.1571	335.466	135.606	503.307	-1.35592	0.393344	-3.44716	0.000566507	0.00283582
s__Prevotella sp902801425	201.122	86.9193	971.908	639.943	498.414	1.40072	0.341649	4.09987	4.13378e-05	0.000312504
s__Prevotella sp900316445	204.299	92.3686	799.723	408.291	490.746	1.09109	0.441095	2.47359	0.0133764	0.0402846
s__Bacteroides uniformis	457.678	135.231	309.214	195.796	490.695	-1.49175	0.4477	-3.33204	0.000862124	0.00406452
s__Prevotella sp900316985	130.105	155.386	1017.91	1195.92	487.969	2.39314	0.662064	3.61466	0.000300737	0.00171011
s__RUG12372 sp902778455	4.16095	2.39474	1618.18	2403.84	482.368	7.43624	0.864132	8.60545	7.60164e-18	1.79191e-15
s__Selenomonas_C sp900315575	586.348	473.745	192.68	201.129	481.618	-2.48715	0.619397	-4.01544	5.93343e-05	0.000428562
s__Hallerella sp002390045	610.891	852.338	262.043	483.828	480.588	-1.41984	0.984488	-1.44221	0.149243	0.264697
s__UBA1786 sp947166155	804.829	1367.78	98.2596	93.0721	480.204	-3.55204	0.764024	-4.64913	3.33343e-06	3.76683e-05
s__Prevotella sp900317405	77.8902	92.8285	1085.77	1427	476.568	3.0399	0.70046	4.33987	1.4257e-05	0.000124055
s__Succinimonas amylolytica	633.851	278.522	155.553	158.884	473.604	-2.95111	0.625918	-4.71484	2.41896e-06	2.91738e-05
s__Succinivibrio sp900316175	582.895	873.409	122.374	156.058	471.084	-3.4352	0.906465	-3.78966	0.000150851	0.000970612
s__Selenomonas_B ruminantium_B	45.1663	37.1395	979.459	1444.46	462.465	3.84233	0.781972	4.91364	8.94013e-07	1.2137e-05
s__UBA3789 sp902776735	615.038	832.771	123.938	134.863	457.551	-3.02388	0.668872	-4.52086	6.15887e-06	6.25358e-05
s__Hominimerdicola sp902787825	108.391	142.898	1019.51	1554.64	446.849	2.60811	0.740702	3.52113	0.000429717	0.00226475
s__UBA3789 sp900314225	482.43	538.693	243.033	427.562	444.643	-1.588	0.792786	-2.00307	0.0451702	0.105805
s__Ruminococcus sp900315755	287.705	442.528	653.541	851.656	438.619	0.772721	0.851522	0.907459	0.364164	0.506587
s__RUG11623 sp902770965	615.922	328.432	77.4755	107.497	435.395	-3.55924	0.70073	-5.07933	3.7876e-07	5.94581e-06
s__Prevotella sp002251295	299.33	134.724	542.364	264.55	430.381	-0.0266097	0.363519	-0.0732003	0.941647	0.968156
s__UBA3789 sp902794075	202.503	283.544	852.358	1041.3	425.051	1.51292	0.745033	2.03067	0.0422887	0.0999586
s__Methanobrevibacter_A millerae_A	390.278	635.221	565.786	899.71	423.546	-0.471609	0.761093	-0.619647	0.53549	0.66428
s__Hominimerdicola sp900318545	487.998	808.117	262.784	530.725	422.457	-1.70729	1.01323	-1.685	0.0919882	0.184617
s__Prevotella sp900314985	177.986	40.732	852.007	1044.6	418.058	1.11199	0.433408	2.5657	0.0102968	0.0324025
s__Prevotella sp000702825	200.022	88.4657	637.84	281.783	415.678	0.948781	0.387834	2.44636	0.0144308	0.0429119
s__UBA629 sp900316665	465.449	240.074	140.111	127.527	415.139	-2.59465	0.592468	-4.37938	1.19016e-05	0.000107156
s__Prevotella sp900322175	185.97	116.543	636.283	355.643	407.918	1.11959	0.462408	2.42122	0.0154686	0.0454508
s__Prevotella sp900319715	101.787	91.3975	826.492	468.983	403.858	2.41698	0.516417	4.68028	2.86486e-06	3.3462e-05
s__Chordicoccus sp900315305	350.7	481.402	362.418	656.562	399.935	-0.792435	0.988334	-0.801788	0.422675	0.562927
s__Intestinibaculum porci	222.545	407.773	591.673	856.997	395.012	0.758783	1.00756	0.753089	0.451397	0.589132
s__JAFUYI01 sp902795665	511.47	521.867	182.344	238.335	393.339	-2.3162	0.735219	-3.15036	0.00163072	0.00698918
s__Prevotella sp900320255	172.453	118.351	694.716	424.432	392.346	1.08759	0.436477	2.49174	0.012712	0.038688
s__UBA3839 sp900314125	184.947	50.0253	696.078	557.536	391.899	0.734674	0.435196	1.68814	0.0913835	0.183973
s__CAG-269 sp902760765	344.344	249.388	380.303	310.032	390.923	-0.637865	0.569543	-1.11996	0.262731	0.399362
s__Prevotella sp900321425	139.267	87.3825	709.114	404.441	390.336	1.56877	0.449978	3.48633	0.000489703	0.00251883
s__Prevotella sp902786565	199.9	58.3468	536.713	368.069	387.624	0.666437	0.4506	1.479	0.13914	0.251948
s__Selenomonas_C sp900318215	1225.86	2329.69	89.0871	50.3658	384.385	-3.1881	0.718912	-4.43462	9.22339e-06	8.85787e-05
s__Prevotella sp902768785	134.621	60.8815	710.682	400.751	384.296	1.4712	0.419196	3.50956	0.000448845	0.00235196
s__Prevotella sp902762325	173.044	64.9582	695.843	502.303	381.645	1.11403	0.347035	3.21015	0.00132664	0.00590048
s__CAG-313 sp003539625	433.447	403.508	65.032	93.212	378.756	-3.73646	0.779743	-4.79191	1.65204e-06	2.08495e-05
s__UBA4334 sp900316505	179.643	182.314	2652.52	5126.53	378.508	1.14937	0.606207	1.896	0.0579602	0.129227
s__Cryptobacteroides sp900319405	505.799	588.523	218.211	188.168	377	-1.73681	0.641813	-2.7061	0.00680777	0.0231965
s__Bilifractor sp900319355	519.334	595.294	139.702	189.302	375.235	-2.25283	0.766287	-2.93993	0.00328282	0.012705
s__Treponema_D bryantii_B	322.242	225.619	426.954	250.248	375.101	-0.282102	0.519924	-0.542583	0.587417	0.710039
s__Prevotella sp900199555	175.383	148.62	682.002	523.254	373.923	1.07952	0.487983	2.21221	0.0269519	0.0704399
s__Prevotella sp902775605	172.1	222.969	658.587	590.458	373.403	1.40633	0.552785	2.54409	0.0109563	0.0342285
s__Cryptobacteroides sp902799895	129.572	133.686	778.287	637.016	371.168	1.92864	0.522296	3.69262	0.000221958	0.00132918
s__Cryptobacteroides sp902794005	258.769	259.101	539.251	482	368.17	0.334509	0.605214	0.552712	0.580461	0.704651
s__Prevotella sp902800185	266.293	74.8583	389.503	149.724	365.452	-0.293603	0.365388	-0.803537	0.421664	0.562147
s__Hominimerdicola sp900319075	296.679	361.949	1569.37	3294.67	364.193	0.212752	0.690744	0.308004	0.758079	0.843648
s__Prevotella sp902761905	128.265	106.598	645.399	505.509	362.274	1.6989	0.532726	3.18907	0.0014273	0.00625168
s__Ruminococcus flavefaciens_R	437.72	629.991	269.487	290.867	361.866	-1.58606	0.870159	-1.82273	0.0683443	0.147068
s__RUG14515 sp902763555	385.546	463.447	429.887	605.354	360.456	-0.545006	0.736447	-0.740048	0.459271	0.595445
s__Prevotella sp902799355	94.9612	81.3208	764.408	510.199	356.202	2.29682	0.46134	4.97859	6.40499e-07	8.92911e-06
s__Prevotella sp902771155	78.8692	72.349	774.343	594.157	355.152	2.6088	0.534192	4.88364	1.04146e-06	1.38488e-05
s__Prevotella sp900317545	365.607	80.3422	109.932	103.91	344.307	-2.56324	0.582105	-4.4034	1.06566e-05	9.75822e-05
s__Prevotella sp902760345	92.6346	68.2632	718.255	540.757	339.325	2.10777	0.503893	4.18297	2.87731e-05	0.000228161
s__Prevotella sp902800245	131.509	89.7978	635.493	316.183	338.738	1.51897	0.44794	3.39101	0.000696355	0.00336875
s__Prevotella sp902774795	123.472	56.6829	604.08	323.514	338.648	1.5151	0.423022	3.58161	0.000341478	0.0019083
s__Olegusella sp900314685	581.778	813.914	12.9036	10.8421	337.879	-6.01389	0.688486	-8.73495	2.43762e-18	7.90093e-16
s__Eubacterium_Q sp002368685	133.074	96.4602	683.745	1182.88	334.488	1.10464	0.789369	1.3994	0.161694	0.278957
s__UBA2730 sp900319955	441.974	425.002	45.9857	25.7789	331.702	-4.17799	0.584833	-7.14392	9.07086e-13	6.72021e-11
s__Prevotella sp002395135	198.199	56.7646	420.284	235.313	327.665	0.219288	0.411647	0.532709	0.594235	0.714748
s__Quinella sp947165295	6.43134	8.22077	19813.2	55531.3	325.747	6.14107	1.05412	5.82579	5.68447e-09	1.47398e-07
s__Prevotella sp900318555	115.622	72.8707	635.139	307.013	321.073	1.60504	0.380514	4.21809	2.46385e-05	0.000197795
s__Prevotella sp902794405	111.357	68.3507	565.126	605.516	316.048	1.67163	0.547973	3.05056	0.00228413	0.00935663
s__Hominimerdicola sp002371625	169.942	216.494	2102.09	4594.25	311.072	2.36392	0.820586	2.88077	0.00396704	0.0147161
s__UBA4372 sp002394305	142.091	98.9581	509.912	467.975	308.198	1.26823	0.538042	2.35713	0.018417	0.0525361
s__Agathobacter sp900552085	308.9	188.278	210.903	191.143	306.479	-1.38414	0.571818	-2.4206	0.015495	0.0454508
s__Sodaliphilus sp900314215	297.412	107.667	192.47	184.575	304.917	-1.42382	0.57043	-2.49606	0.0125583	0.0383101
s__Acidaminococcus sp900314165	294.761	167.471	190.82	287.081	303.915	-1.46353	0.772435	-1.89469	0.0581331	0.129395
s__Selenomonas_A ruminantium_L	72.2569	31.3093	584.877	803.566	303.848	2.14907	0.650914	3.30162	0.000961291	0.00447509
s__UBA4334 sp002393555	196.182	155.091	503.904	528.875	302.609	0.31368	0.483984	0.64812	0.516907	0.646259
s__Selenomonas_C sp900314825	380.791	317.21	97.7452	79.9669	296.727	-2.58322	0.602767	-4.2856	1.82247e-05	0.000152935
s__Enterosoma sp902771745	314.287	412.046	313.975	224.053	296.571	-0.615846	0.537627	-1.14549	0.252006	0.387942
s__Alloprevotella sp902796835	231.052	248.153	383.101	529.63	294.218	-0.240052	0.779034	-0.308141	0.757975	0.843648
s__Prevotella sp902772585	94.1931	70.9729	615.418	460.847	293.19	1.9435	0.472599	4.11237	3.9161e-05	0.000298661
s__Prevotella sp902801375	200.49	58.9035	312.997	130.297	292.147	-0.380254	0.405599	-0.93751	0.348496	0.493286
s__Prevotella sp902798285	79.5722	43.2217	602.012	730.214	291.548	1.80765	0.549781	3.28794	0.00100924	0.00464823
s__RUG678 sp900321335	158.222	121.518	503.959	483.649	290.617	0.92081	0.48283	1.90711	0.0565062	0.126858
s__Prevotella sp902799975	133.575	95.8068	567.648	526.171	288.657	1.19074	0.438951	2.71268	0.00667405	0.0228913
s__Prevotella sp900113305	267.642	29.0173	191.048	47.5918	286.74	-1.39621	0.326172	-4.28061	1.86386e-05	0.000155903
s__Selenomonas_A ruminantium_K	27.5901	9.25684	623.735	807.726	284.286	3.66871	0.660837	5.55161	2.83054e-08	6.27315e-07
s__Prevotella sp902774815	257.15	43.257	184.297	97.3986	281.563	-1.42239	0.400702	-3.54974	0.000385605	0.00208742
s__UBA6382 sp902788275	193.453	209.475	506.002	729.226	279.98	0.549874	0.693885	0.792456	0.428095	0.56751
s__Saccharofermentans sp016292145	379.535	227.783	95.5344	84.6287	279.895	-2.81763	0.544481	-5.17488	2.28053e-07	3.93717e-06
s__Ruminobacter amylophilus	278.833	127.172	869.872	1808.79	279.282	-0.937198	0.679176	-1.37991	0.167616	0.286324
s__Prevotella sp902764705	68.8321	58.5922	614.799	377.858	277.3	2.42683	0.480929	5.04613	4.50856e-07	6.79691e-06
s__Fibrobacter sp001603905	760.486	1384.5	1175.05	2719.66	277.119	-1.17384	0.788625	-1.48847	0.136628	0.24879
s__Prevotella sp902771785	145.848	81.5452	490.636	537.659	271.896	0.73432	0.421283	1.74305	0.0813241	0.167732
s__Ruminococcus_E sp900319655	48.7019	67.7583	732.072	810.324	271.624	3.04171	0.801757	3.79381	0.000148355	0.000959315
s__Chordicoccus sp900314565	198.924	54.1052	294.09	183.628	267.347	-0.201209	0.41508	-0.484749	0.627855	0.742713
s__Prevotella brevis	120.056	51.5601	464.76	206.296	267.234	1.10029	0.335177	3.28272	0.0010281	0.00471836
s__UBA4334 sp902786925	186.661	216.83	776.262	1280.51	266.581	-0.00528778	0.767696	-0.00688785	0.994504	0.997918
s__Prevotella sp900314935	105.215	180.258	531.66	935.182	265.25	1.56135	0.740794	2.10767	0.0350596	0.0864982
s__Prevotella sp902784065	52.9906	37.2195	605.792	378.131	264.159	2.68411	0.478805	5.60584	2.07244e-08	4.75562e-07
s__UBA4372 sp902799985	221.244	58.4102	261.264	90.5598	261.979	-0.684056	0.262367	-2.60725	0.0091273	0.029291
s__Treponema_D sp902789325	255.99	304.95	242.501	111.262	261.461	-0.79069	0.589282	-1.34179	0.179665	0.300757
s__Prevotella sp902800925	87.2659	58.3475	574.275	481.742	261.318	1.85839	0.43126	4.3092	1.63844e-05	0.000139294
s__Selenomonas_B ruminantium_A	92.5812	43.051	1126.61	1956.56	258.009	1.45264	0.586966	2.47484	0.0133298	0.0402844
s__UBA4372 sp017526905	182.829	201.323	917.593	1629.12	255.847	0.384825	0.444445	0.865857	0.386569	0.528121
s__UBA1067 sp002350535	32.6107	41.2768	527.479	700.629	252.397	3.56161	0.982654	3.62448	0.00028954	0.0016684
s__Prevotella sp902769805	90.116	80.7567	463.246	318.563	252.174	1.71178	0.522984	3.27311	0.00106372	0.00487319
s__Weimeria sp900317825	859.053	1498.25	395.177	1113.4	251.94	-3.4906	0.659307	-5.29435	1.19442e-07	2.19655e-06
s__CAG-170 sp002404795	202.064	123.492	262.932	176.639	250.708	-0.259518	0.506484	-0.512392	0.608377	0.727036
s__RGIG4076 sp905198155	331.428	612.682	8.1306	12.4865	250.273	-6.34914	0.977301	-6.49661	8.21499e-11	3.94472e-09
s__UBA7748 sp900314535	186.333	220.215	186.076	152.737	250.029	-1.06686	0.751408	-1.41982	0.15566	0.272222
s__Cryptobacteroides sp900318445	13.7471	7.25791	557.355	626.393	249.71	4.76918	0.743625	6.41342	1.42295e-10	6.25376e-09
s__Prevotella sp902784565	51.868	53.0796	513.781	298.77	249.465	2.78345	0.555514	5.01058	5.42655e-07	7.86091e-06
s__Selenomonas_A ruminantium	54.2812	40.0946	466.551	515.744	247.57	2.46433	0.623038	3.95534	7.64257e-05	0.000535599
s__Prevotella sp900318625	194.674	46.3734	2609.07	7160.07	247.362	-0.771703	0.433114	-1.78175	0.0747894	0.157666
s__UBA4372 sp902779315	148.654	78.3305	352.905	147.419	247.068	0.509866	0.346044	1.47342	0.140639	0.2536
s__Prevotella sp900318815	117.868	46.5005	410.91	184.601	244.652	0.876233	0.336989	2.60019	0.00931732	0.0297535
s__Oribacterium sp004554245	195.888	158.036	217.823	265.744	241.214	-0.723156	0.761833	-0.949232	0.342503	0.487972
s__UBA2804 sp900319705	289.508	149.246	1680.9	4743.51	240.212	-1.84484	0.567305	-3.25194	0.00114619	0.00518687
s__Cryptobacteroides sp002396335	26.0775	14.7072	514.633	546.089	236.628	3.71887	0.67695	5.49357	3.93885e-08	8.44086e-07
s__Prevotella sp902799905	84.7479	58.2324	478.447	322.349	230.446	1.69029	0.400005	4.22567	2.38231e-05	0.000193041
s__Prevotella sp902780025	91.1052	31.2378	444.234	300.531	229.122	1.34849	0.339986	3.96632	7.29896e-05	0.000514299
s__UBA2450 sp900314865	28.014	33.6399	529.96	621.875	228.19	3.70476	0.90048	4.11421	3.88511e-05	0.000297171
s__Neoclostridium sp934247335	302.133	403.45	12.3507	12.7524	226.581	-5.28753	0.76225	-6.93673	4.01268e-12	2.50853e-10
s__Prevotella sp902774925	50.4495	34.4605	497.316	441.274	226.279	2.50094	0.492468	5.07839	3.80642e-07	5.94581e-06
s__Prevotella sp902776545	72.0145	51.5935	445.641	240.314	225.709	1.91055	0.429446	4.44887	8.63242e-06	8.38347e-05
s__UBA6987 sp902793995	137.421	95.4671	340.893	336.127	225.389	0.514715	0.647949	0.794375	0.426977	0.566608
s__Succinivibrio dextrinosolvens_B	175.237	107.346	387.483	742.842	225.233	-0.308133	0.714526	-0.431242	0.666293	0.772673
s__Alloprevotella sp900316575	191.788	227.304	209.014	142.093	224.575	-0.441681	0.632797	-0.697981	0.485189	0.615537
s__Cryptobacteroides sp946616285	154.563	86.5493	298.177	120.265	222.422	0.231205	0.38969	0.593306	0.552976	0.681172
s__CAG-103 sp900317855	265.644	241.781	99.9427	109.448	222.2	-2.13351	0.7129	-2.99272	0.00276502	0.0110303
s__Prevotella sp902779745	85.027	45.5196	391.441	323.229	222.005	1.37064	0.461966	2.96698	0.00300739	0.0118519
s__UBA1711 sp900317285	29.3488	26.5666	2483.39	5103.58	220.856	3.33088	0.899264	3.704	0.000212224	0.00129178
s__Allisonella histaminiformans	188.665	111.771	183.049	189.193	220.04	-0.928842	0.725392	-1.28047	0.20038	0.325759
s__Bacteroides xylanisolvens	135.786	38.6248	271.574	86.8568	219.758	-0.0182255	0.371262	-0.0490907	0.960847	0.980124
s__Lachnospira sp003537285	249.46	327.51	119.73	166.672	219.467	-1.79092	0.813612	-2.20119	0.0277223	0.071884
s__UBA2918 sp002349865	265.759	154.298	117.086	38.85	217.563	-1.9255	0.359034	-5.36301	8.18446e-08	1.60775e-06
s__Prevotella sp900315095	154.512	300.178	273.786	225.048	212.913	0.0332159	0.652675	0.0508919	0.959412	0.979817
s__Olegusella sp900315165	255.56	362.825	70.5295	56.6835	211.316	-2.70955	0.62334	-4.34682	1.38127e-05	0.000121001
s__Succiniclasticum sp900315345	123.47	104.835	384.91	277.182	211.235	0.743901	0.459341	1.6195	0.105341	0.203852
s__Treponema_D sp947165895	92.9714	163.801	989.602	1946.44	210.631	2.77036	0.895155	3.09484	0.00196921	0.00823575
s__Succinivibrio sp900316375	230.346	258.799	621.948	1538.67	207.931	-1.91873	0.875074	-2.19264	0.0283331	0.0730296
s__Moryella sp902793685	75.0223	86.418	415.052	325.135	206.174	1.82857	0.575064	3.17977	0.0014739	0.00641248
s__Prevotella sp902761605	46.6436	33.4814	412.199	278.078	205.775	2.52175	0.491121	5.13468	2.82622e-07	4.69768e-06
s__Limivicinus sp003150355	190.635	121.974	172.849	260.944	205.524	-0.817711	0.809572	-1.01005	0.31247	0.455187
s__Ruminococcus_E sp002394725	2.12434	1.81819	586.404	852.901	204.96	7.13455	0.922593	7.73315	1.04914e-14	1.1335e-12
s__UBA4334 sp002353575	101.79	64.7734	325.474	98.553	203.66	0.808766	0.36806	2.19737	0.0279937	0.0722985
s__UBA3796 sp902801565	33.2846	18.902	441.526	655.488	202.5	2.88694	0.787606	3.66546	0.000246897	0.00144842
s__Prevotella sp902800435	64.7394	43.8747	436.326	328.838	201.694	1.84359	0.428504	4.3024	1.68961e-05	0.000143175
s__Succinivibrio dextrinosolvens	131.384	100.273	387.282	681.857	198.175	0.121341	0.782927	0.154984	0.876834	0.9292
s__Prevotella sp902768105	60.8205	52.9979	407.864	231.675	197.307	2.00779	0.467302	4.29656	1.73469e-05	0.000146041
s__UBA4951 sp900320745	261.199	183.454	74.1391	55.8338	197.02	-2.65174	0.481806	-5.50375	3.71798e-08	8.10144e-07
s__CAG-269 sp902787685	162.122	107.231	263.752	189.566	196.908	-0.243078	0.43916	-0.553506	0.579917	0.704321
s__Ruminobacter sp002309455	239.392	99.6786	109.057	108.858	196.376	-2.06874	0.643078	-3.21694	0.00129568	0.00578261
s__Phil12 sp900314725	194.286	116.168	39.0923	28.6214	194.658	-3.48489	0.563705	-6.18213	6.3244e-10	2.37669e-08
s__Intestinibaculum sp900317015	128.653	88.7648	231.943	431.866	193.587	-0.164928	0.833331	-0.197914	0.843112	0.90701
s__Baileyella intestinalis	217.091	123.753	102.525	96.7908	193.257	-1.7439	0.609943	-2.85912	0.00424821	0.0155808
s__Ruminococcus_E sp902763855	6.42067	3.95339	639.399	1386.89	191.929	5.47182	0.815287	6.71152	1.92603e-11	1.04046e-09
s__Prevotella sp902771445	81.1782	34.9257	348.121	245.179	191.602	1.22116	0.414138	2.94868	0.00319132	0.0124052
s__Chordicoccus furentiruminis	116.406	100.07	238.192	270.954	191.239	0.197383	0.661286	0.298483	0.765334	0.848445
s__Enteromonas sp902803375	262.945	218.306	18.621	13.2355	189.167	-4.52363	0.523789	-8.63636	5.80347e-18	1.67204e-15
s__Basfia succiniciproducens	261.628	109.319	40.219	32.4505	188.959	-3.52455	0.546756	-6.4463	1.14614e-10	5.21395e-09
s__RUG420 sp900315285	147.402	158.598	186.508	228.806	188.74	-0.504953	0.736545	-0.68557	0.492984	0.622704
s__UBA1786 sp902787555	64.7992	57.1876	364.934	255.229	187.992	1.85005	0.529727	3.49246	0.000478601	0.00247214
s__Ruminococcus_E sp902797655	3.93511	5.20987	535.563	1017.42	187.957	6.07762	1.02906	5.906	3.50514e-09	9.87915e-08
s__Lachnospira eligens_A	162.621	154.98	169.003	349.526	187.942	-0.620998	0.920441	-0.674675	0.499883	0.629527
s__Succiniclasticum sp902801365	35.0571	30.5277	585.225	910.722	187.897	2.92619	0.510542	5.73153	9.9527e-09	2.42833e-07
s__UBA3700 sp002372775	57.8485	45.9657	383.724	495.462	187.371	2.04147	0.59758	3.41623	0.000634942	0.00313005
s__Selenomonas_A ruminantium_B	95.8784	59.5072	264.195	241.642	186.247	0.754024	0.529467	1.42412	0.154412	0.2709
s__Hornefia butyriciproducens	221.963	187.469	68.2121	63.9786	186.069	-2.49658	0.607558	-4.10921	3.97011e-05	0.000301891
s__UBA2912 sp900314775	136.415	78.5247	200.636	244.974	185.925	-0.285506	0.621239	-0.459575	0.645821	0.755692
s__UBA4372 sp002450165	189.086	61.6385	93.9938	71.0432	185.867	-2.12784	0.418924	-5.07931	3.78812e-07	5.94581e-06
s__RUG12372 sp900321035	5.09157	1.39715	572.804	775.343	185.59	5.62159	0.774748	7.25602	3.98643e-13	3.44561e-11
s__UBA7741 sp900314495	233.837	210.933	109.168	182.752	184.5	-2.09868	0.68015	-3.08561	0.00203136	0.0084277
s__Methanomethylophilus sp001560915	253.138	284.083	86.8109	76.6134	184.442	-1.8614	0.695731	-2.67546	0.00746261	0.0249363
s__Prevotella sp902779455	128.557	35.6056	254.932	223.728	184.259	-0.082967	0.357353	-0.232171	0.816405	0.887978
s__RGIG7114 sp015068365	145.726	155.79	936.333	1994.58	183.636	0.263245	0.629062	0.418473	0.675602	0.777528
s__UBA2813 sp902774905	27.342	23.356	339.385	650.6	182.877	3.13538	0.928272	3.37765	0.000731083	0.00351706
s__Hominimerdicola sp900314975	111.051	153.188	311.307	367.31	182.806	0.859621	0.73789	1.16497	0.244031	0.378905
s__Roseburia_C sp900315735	86.5245	44.4677	1401.88	3132.84	182.66	1.08096	0.740476	1.45982	0.144341	0.25776
s__Prevotella sp902785945	44.4223	32.9427	380.766	218.66	182.218	2.4087	0.468837	5.13761	2.78256e-07	4.65495e-06
s__Prevotella sp900315105	61.478	51.1452	420.999	394.608	180.417	1.69659	0.477026	3.5566	0.000375682	0.00205515
s__Selenomonas_A sp000686945	11.3395	6.78851	394.905	501.347	180.398	4.32133	0.793984	5.44259	5.25112e-08	1.09808e-06
s__Porcincola sp900318615	139.007	80.3555	189.177	164.77	179.629	-0.0831188	0.577393	-0.143955	0.885536	0.934552
s__CAG-791 sp902781655	140.119	47.7849	176.562	185.567	179.074	-0.49883	0.576578	-0.865156	0.386953	0.528368
s__Clostridium_R vitabionis	191.109	170.394	106.81	197.997	178.528	-1.53176	0.806876	-1.89839	0.0576452	0.128828
s__RUG13038 sp902785135	92.164	145.91	377.706	419.07	178.08	1.03491	0.733675	1.41058	0.158369	0.274682
s__UBA3839 sp002350855	69.791	57.0787	364.334	361.182	178.064	1.56366	0.421862	3.70657	0.000210088	0.00128178
s__Bovifimicola sp902786365	118.586	83.5564	241.432	155.506	177.175	0.265629	0.403133	0.658911	0.509953	0.640343
s__Parafannyhessea sp902761955	150.069	65.559	144.749	176.405	177.098	-0.949588	0.686668	-1.38289	0.166698	0.285312
s__Ruminococcus flavefaciens_V	240.902	349.48	37.7761	47.1305	176.572	-3.41122	0.957305	-3.56336	0.000366137	0.00201143
s__Alloprevotella muciniphila	150.319	129.496	183.199	233.044	175.294	-0.361352	0.732739	-0.493152	0.621906	0.738709
s__Bilifractor sp900317175	98.38	24.1233	219.451	167.939	173.401	0.411935	0.526614	0.782233	0.434078	0.572515
s__Prevotella sp900110895	72.047	28.776	299.855	141.632	172.645	1.11219	0.389665	2.85423	0.00431416	0.0157115
s__Sodaliphilus sp900316835	45.9767	31.3511	437.881	903.758	172.616	2.06111	0.632655	3.25787	0.00112251	0.00510671
s__Prevotella sp902776935	45.5049	44.6452	344.275	267.832	171.745	2.27108	0.573452	3.96037	7.48328e-05	0.000525858
s__CAG-103 sp900316745	117.948	208.686	272.816	388.478	170.217	0.591788	0.740415	0.799265	0.424137	0.563994
s__CAG-417 sp902791625	98.8668	60.4694	298.737	251.719	169.735	0.713761	0.39301	1.81614	0.0693493	0.148337
s__Eubacterium_T pyruvativorans	145.971	47.506	121.895	114.065	169.18	-1.25774	0.58922	-2.13459	0.0327943	0.0818194
s__UBA4334 sp002342585	81.5189	36.807	248.747	107.566	168.677	0.687371	0.430996	1.59484	0.110747	0.211269
s__CAG-465 sp947169155	64.8809	64.2318	338.854	360.396	167.468	1.61379	0.708628	2.27734	0.022766	0.0616847
s__Prevotella sp902785695	63.0298	32.3663	330.162	188.887	167.017	1.54373	0.306552	5.03579	4.75874e-07	7.05109e-06
s__Hominimerdicola sp000621805	67.9782	65.1673	313.393	407.596	166.8	1.63945	0.634467	2.58398	0.00976687	0.0310361
s__Hominimerdicola sp902788785	63.9509	85.8698	344.252	270.447	166.664	1.80242	0.614374	2.93374	0.003349	0.0128544
s__Prevotella sp902800585	40.688	42.6182	323.665	347.315	166.653	2.38807	0.583653	4.0916	4.2841e-05	0.000321991
s__Fibrobacter succinogenes_J	275.111	575.886	60.0891	68.2895	166	-2.49775	0.817305	-3.05608	0.00224255	0.00920082
s__Succiniclasticum ruminis	57.383	49.0935	414.518	471.445	165.813	1.83562	0.414682	4.42657	9.57417e-06	9.12715e-05
s__Bifidobacterium breve	151.482	72.1099	195.489	117.015	165.66	0.0120684	0.376051	0.0320924	0.974398	0.988504
s__CAG-791 sp902781325	117.425	77.7453	146.244	135.696	165.227	-0.890523	0.605251	-1.47133	0.141202	0.253841
s__UBA2918 sp902779085	72.597	51.529	281.313	215.871	164.766	1.30156	0.447668	2.90742	0.00364429	0.0137092
s__Selenomonas_A lactilytica	100.1	51.5658	190.591	201.449	164.385	0.239466	0.572753	0.418096	0.675877	0.777528
s__Selenomonas_A ruminantium_I	30.0849	16.9488	1003.24	1777.65	164.249	2.83231	0.509949	5.55411	2.79025e-08	6.23718e-07
s__UBA2897 sp900316275	169.37	180.097	62.6634	34.8914	163.74	-2.28724	0.608355	-3.75971	0.000170108	0.00107342
s__Fibrobacter elongatus	863.746	1907.87	77.4082	101.612	163.405	-2.02716	0.764076	-2.65308	0.00797598	0.0262126
s__Methanobrevibacter_A sp902785855	29.9461	45.0087	344.164	509.528	163.378	3.11776	0.897243	3.47482	0.000511187	0.00259395
s__Prevotella sp900316295	74.4385	86.2992	285.855	204.569	161.386	1.26248	0.482532	2.61636	0.00888723	0.0287496
s__Prevotella sp902778535	73.628	41.9993	279.785	176.896	161.136	1.14716	0.404086	2.83891	0.00452673	0.0164395
s__Ruminococcus_E sp902764715	3.21282	4.50173	457.67	631.821	160.197	6.41538	0.869636	7.37709	1.61793e-13	1.44665e-11
s__UBA2897 sp900315155	157.787	73.7153	79.6361	54.61	158.976	-1.82769	0.537039	-3.40326	0.000665861	0.00324545
s__RF16 sp902774995	13.6873	21.3291	319.502	572.767	157.143	4.14345	0.935012	4.43144	9.36069e-06	8.95656e-05
s__Succinivibrio sp902776275	160.831	155.775	97.1963	132.153	155.509	-1.42292	0.791964	-1.7967	0.0723835	0.153845
s__Prevotella sp900199655	145.145	27.8877	107.39	58.2298	155.39	-1.39294	0.395887	-3.51854	0.000433925	0.00228229
s__Cryptobacteroides sp902803715	143.622	154.503	173.63	237.646	155.285	-0.580802	0.735024	-0.790181	0.429422	0.568398
s__Schwartzia succinivorans	31.011	32.0952	395.278	378.327	155.005	2.84314	0.589207	4.82537	1.39747e-06	1.80281e-05
s__Bulleidia sp900315065	117.742	89.3544	150.463	158.377	153.697	-0.516765	0.679252	-0.760786	0.446785	0.584223
s__UBA1711 sp900315935	169.838	126.35	75.3438	42.5935	152.302	-2.07272	0.475907	-4.35531	1.32877e-05	0.000117594
s__Bulleidia sp900314905	90.6813	37.7819	171.689	189.983	152.258	0.223599	0.682893	0.327429	0.743343	0.833689
s__RUG14670 sp902801525	79.1639	60.3616	259.048	246.771	151.742	1.01795	0.584046	1.74293	0.081345	0.167732
s__Egerieousia sp002372015	115.129	309.344	256.148	398.827	150.993	0.714944	0.987228	0.724193	0.468947	0.60331
s__NK4A136 sp900102065	12.3786	5.09908	463.362	974.789	150.478	4.09328	0.724043	5.65336	1.57339e-08	3.64269e-07
s__UBA2730 sp900320505	179.94	179.146	46.1059	29.3575	150.121	-2.87468	0.5529	-5.19928	2.00058e-07	3.52891e-06
s__Selenomonas_A ruminantium_M	12.921	3.38149	336.976	420.346	149.846	3.89992	0.689802	5.65368	1.57053e-08	3.64269e-07
s__Ruminococcus sp900315975	173.432	176.668	110.043	172.434	146.876	-1.36097	0.678569	-2.00565	0.0448936	0.105252
s__UBA2883 sp002481545	193.383	195.099	10.1598	10.5	146.573	-5.06381	0.738967	-6.85255	7.25438e-12	4.27514e-10
s__Prevotella sp900315565	85.8186	29.2792	213.007	136.471	145.296	0.374971	0.348174	1.07697	0.281495	0.421187
s__Ga6A1 sp900102385	111.142	61.202	173.59	86.6163	144.633	-0.202042	0.345601	-0.58461	0.55881	0.68681
s__UBA4334 sp902768125	63.8567	30.1639	257.421	122.533	144.323	1.28934	0.334555	3.85389	0.000116257	0.000772962
s__Mesosutterella sp902797695	193.832	77.0681	24.6555	27.8643	143.774	-3.53198	0.685667	-5.15115	2.58888e-07	4.38755e-06
s__CAG-791 sp900321785	138.926	119.864	126.994	78.1134	143.512	-0.859158	0.441706	-1.94509	0.0517642	0.118052
s__UBA1786 sp902785075	38.7538	33.868	279.687	165.861	143.46	2.28397	0.476246	4.79578	1.62042e-06	2.05968e-05
s__RUG306 sp900316075	67.5829	81.5671	253.789	417.384	141.665	1.23286	0.92142	1.338	0.180898	0.301821
s__Hominimerdicola alba_C	119.479	118.525	432.21	889.564	140.685	-0.391073	0.712751	-0.548681	0.583225	0.706678
s__Cryptobacteroides sp900320795	69.1442	47.4439	255.768	158.257	139.787	1.17471	0.427562	2.74746	0.0060059	0.0209038
s__Prevotella sp902770845	86.1793	26.7505	190.792	88.6345	139.013	0.157095	0.333778	0.470658	0.637885	0.750376
s__Prevotella sp902784615	37.8651	24.729	294.922	190.54	138.625	2.13793	0.43223	4.94628	7.56438e-07	1.03871e-05
s__UBA2918 sp900313715	37.6375	24.8374	309.45	232.948	137.951	2.22643	0.457524	4.86626	1.13731e-06	1.50461e-05
s__Moryella sp902780465	89.6569	57.5692	209.603	100.071	137.92	0.393061	0.336325	1.16869	0.242527	0.377022
s__Clostridium_R sp017634415	58.3238	43.0219	570.197	925.023	136.527	1.23782	0.478326	2.58781	0.00965871	0.0307678
s__Anaerovibrio lipolyticus	19.2076	8.43673	280.977	274.242	136.401	3.13691	0.623347	5.03236	4.84467e-07	7.13763e-06
s__Prevotella sp902797505	85.7488	30.6271	229.661	346.898	134.967	-0.0173169	0.498757	-0.03472	0.972303	0.987537
s__UBA2804 sp902761645	136.941	71.9906	145.703	211.909	134.461	-1.00094	0.668747	-1.49673	0.134462	0.246146
s__UBA4372 sp902779165	85.6698	28.9963	189.421	114.121	134.254	0.283692	0.36053	0.786875	0.431355	0.570374
s__UBA4372 sp900316355	67.9186	31.1204	258.055	280.552	133.855	0.802863	0.438223	1.83209	0.0669385	0.144884
s__RUG420 sp900317085	31.4286	57.6177	364.936	394.681	133.725	2.67495	0.882966	3.0295	0.00244956	0.00993526
s__Acetitomaculum ruminis	91.5376	54.4952	182.301	71.2262	133.357	0.1488	0.318047	0.467857	0.639887	0.751766
s__Prevotella sp900318685	70.9389	34.2677	220.294	106.96	131.277	0.755223	0.326389	2.31387	0.0206747	0.0576447
s__UBA4372 sp902779845	54.7857	23.0839	716.248	1379.86	131.21	1.14108	0.505218	2.2586	0.0239085	0.0642044
s__Saccharofermentans sp900314745	3.58229	4.25205	481.461	709.638	130.986	5.86597	0.895793	6.54835	5.81748e-11	2.95779e-09
s__Scatovivens sp002449785	74.3599	54.0143	227.371	163.236	130.879	0.773823	0.470308	1.64535	0.0998974	0.196238
s__UBA3766 sp002368665	129.643	73.6106	727.91	1915.73	130.499	-1.2624	0.416748	-3.02918	0.00245221	0.00993526
s__Cryptobacteroides sp902801205	156.93	136.131	60.2865	70.2028	130.176	-2.30438	0.612712	-3.76095	0.000169269	0.00107314
s__Scatousia sp900321895	189.94	249.489	16.3372	30.947	128.932	-4.08161	0.86624	-4.71186	2.4546e-06	2.94666e-05
s__UBA4372 sp902784475	31.5056	15.3215	245.491	275.628	128.883	2.21115	0.55664	3.97231	7.11775e-05	0.000504271
s__Prevotella sp900320445	57.4479	27.8604	771.71	1673.41	128.111	1.19397	0.338657	3.5256	0.000422524	0.0022497
s__Methanobrevibacter_A sp900316895	13.6721	20.8123	298.358	373.316	128.039	4.01572	0.904939	4.43756	9.09859e-06	8.7705e-05
s__Fibrobacter sp900316465	100.958	79.6495	215.91	331.714	127.115	-0.126539	0.770608	-0.164207	0.869568	0.924095
s__UBA4372 sp902791675	64.867	25.9652	184.833	90.1881	126.551	0.616273	0.420106	1.46694	0.142391	0.255163
s__Egerieousia sp902797895	62.5155	27.7034	228.153	249.752	126.322	0.640176	0.599421	1.06799	0.285525	0.426478
s__Evtepia sp902781745	64.3816	25.2284	191.022	160.796	125.967	0.905918	0.473472	1.91335	0.0557033	0.125272
s__Merdiplasma sp902778245	116.659	52.2702	113.8	69.2753	125.245	-0.907766	0.403972	-2.2471	0.0246335	0.0656472
s__Phocaeicola vulgatus	106.186	20.2797	102.096	47.8248	124.726	-0.996761	0.379146	-2.62896	0.00856455	0.0278643
s__Eubacterium_Q sp902776395	10.7039	17.1931	361.387	644.422	124.494	4.25705	0.798025	5.33449	9.58149e-08	1.8341e-06
s__Enteromonas sp004561785	176.55	175.679	42.739	47.5656	124.071	-2.51641	0.665045	-3.78383	0.000154436	0.000991216
s__Prevotella sp900315745	84.1069	20.299	144.583	59.0373	123.676	-0.114919	0.352829	-0.325707	0.744646	0.834789
s__Ruminococcus sp900319195	549.117	1128.59	77.3148	133.546	123.343	-2.75704	0.893056	-3.0872	0.00202053	0.0084097
s__Ruminococcus_E sp902798755	15.3064	32.7194	345.512	480.142	122.857	3.85117	0.892089	4.31703	1.58143e-05	0.000135335
s__UBA4372 sp900320565	223.19	530.031	248.926	266.87	122.175	1.38949	0.436215	3.18533	0.00144591	0.00631188
s__RUG410 sp902788365	71.5015	102.73	193.3	193.461	121.911	0.787498	0.864223	0.91122	0.362179	0.505181
s__Prevotella sp900315075	85.6053	24.1278	151.124	49.2601	121.856	-0.166804	0.271717	-0.613889	0.539289	0.666211
s__Bifidobacterium adolescentis	180.945	162.112	99.6884	28.5713	121.181	-1.02609	0.291135	-3.52443	0.000424401	0.00225366
s__UBA1711 sp002392965	86.7475	185.175	203.632	179.711	121.152	0.702214	0.678331	1.03521	0.300572	0.44258
s__CAG-791 sp900107575	109.476	41.135	84.4809	84.8138	121.152	-1.27233	0.614292	-2.07121	0.0383389	0.0927148
s__RUG306 sp900317755	574.918	1425.48	622.659	1493.4	121.041	-0.489361	0.801667	-0.610429	0.541577	0.668401
s__Treponema_D bryantii_A	90.6734	71.906	163.262	104.414	120.509	0.0887113	0.50382	0.176077	0.860233	0.917936
s__Dysosmobacter sp900115635	112.333	51.9217	114.024	52.3645	119.861	-0.846952	0.302041	-2.80409	0.00504581	0.017874
s__Selenomonas_A ruminantium_D	81.8757	45.6701	126.84	104.628	119.423	-0.119756	0.551407	-0.217182	0.828066	0.89615
s__UBA3796 sp902773295	11.2196	3.75432	221.809	371.903	119.24	3.84925	0.791825	4.86123	1.16657e-06	1.52006e-05
s__Bifidobacterium boum	247.635	380.389	106.909	48.504	117.851	-0.893712	0.334991	-2.66787	0.00763334	0.0253111
s__Prevotella sp902775475	59.4807	20.8603	200.906	136.295	117.778	0.725354	0.383407	1.89186	0.0585091	0.130004
s__Ruminococcus flavefaciens_AA	86.8389	97.8952	159.74	166.726	117.629	0.348668	0.671714	0.519072	0.603711	0.72225
s__UBA4334 sp902802265	40.9972	21.4672	222.879	171.785	117.527	1.64278	0.423764	3.87663	0.000105913	0.000715817
s__UBA4372 sp902801485	46.4246	28.6726	219.622	111.643	117.179	1.51155	0.393596	3.84035	0.00012286	0.000812696
s__Limivicinus sp900319835	64.6093	39.5303	240.244	408.465	116.427	0.824967	0.597316	1.38112	0.167241	0.286052
s__Ruminococcus flavefaciens_N	79.6458	51.7513	175.394	175.154	116.268	0.237579	0.663176	0.358244	0.720161	0.815798
s__Aristaeella sp900315675	47.5365	20.1766	269.902	234.196	115.69	1.3656	0.348735	3.91586	9.00822e-05	0.000622889
s__Methanobrevibacter sp900321995	10.8791	14.2283	291.385	348.541	115.348	4.15055	0.88754	4.67647	2.91853e-06	3.36611e-05
s__Eubacterium_F sp003491505	157.208	206.31	22.7849	16.6819	114.513	-3.42681	0.726009	-4.72006	2.35777e-06	2.87028e-05
s__Sodaliphilus sp902781045	34.126	19.5776	229.206	287.936	113.967	2.00289	0.539807	3.71038	0.000206945	0.00126858
s__CADAUA01 sp900315375	103.297	83.1142	111.269	137.654	113.708	-0.658071	0.725103	-0.907555	0.364113	0.506587
s__Sodaliphilus sp002396085	90.4356	143.774	178.27	159.054	113.641	0.208135	0.66704	0.312027	0.75502	0.841688
s__Fibrobacter sp900215325	143.141	260.822	112.307	168.478	113.251	-1.10016	0.797977	-1.37868	0.167992	0.286581
s__Prevotella sp946534585	63.8509	26.8833	175.475	73.1843	112.396	0.551544	0.306329	1.80049	0.0717827	0.152944
s__UBA1711 sp002373995	69.8787	99.0087	188.871	173.254	111.666	0.787471	0.611	1.28882	0.19746	0.322224
s__UBA4334 sp017448825	71.9751	17.3133	144.47	75.8212	110.877	0.0566143	0.350599	0.161479	0.871716	0.925618
s__Ruminococcus_E sp902787145	145.494	87.0457	41.9249	28.2818	110.629	-2.62766	0.54021	-4.86416	1.14946e-06	1.51297e-05
s__Cryptobacteroides sp900317845	44.2236	29.6203	240.832	323.708	109.828	1.51161	0.578031	2.61511	0.00891994	0.0287679
s__Bulleidia sp902797775	49.4187	36.3151	233.8	343.878	109.718	1.21365	0.554825	2.18744	0.0287103	0.0737293
s__UBA4372 sp902781515	62.3717	39.8397	164.878	71.4862	109.005	0.479667	0.358299	1.33873	0.180658	0.301821
s__RUG714 sp900321665	5.9688	3.81227	240.91	240.357	107.834	4.78171	0.737355	6.48495	8.87629e-11	4.18477e-09
s__UBA4372 sp902791295	72.5654	57.8631	329.645	476.62	107.813	0.0757484	0.496962	0.152423	0.878853	0.929391
s__Limivicinus sp902761635	108.723	57.7209	78.6622	44.6513	107.609	-1.44099	0.392804	-3.66847	0.000244003	0.00143469
s__Cryptobacteroides sp902788175	117.868	121.718	84.3207	59.5225	107.539	-1.31809	0.562921	-2.34151	0.0192059	0.0543085
s__Methanobrevibacter_B wolinii	143.001	238.028	39.9518	44.7843	106.945	-2.54671	0.960598	-2.65117	0.00802125	0.026328
s__Anaerovibrio sp902786545	3.71912	4.03002	294.876	334.982	106.339	5.47658	0.692715	7.90597	2.65848e-15	3.71725e-13
s__Zag111 sp002102825	142.244	152.059	22.583	26.5197	106.193	-3.30195	0.651529	-5.068	4.02021e-07	6.17406e-06
s__Prevotella sp902792685	58.9437	33.9847	167.024	77.3745	106.102	0.697621	0.36988	1.88607	0.0592853	0.131391
s__Enterosoma sp900316035	146.454	91.0147	5.19221	10.3386	105.837	-5.55764	0.67358	-8.25089	1.57214e-16	2.91183e-14
s__UBA6382 sp902792555	98.475	52.8547	104.171	85.2778	105.778	-0.815821	0.425485	-1.91739	0.0551886	0.124438
s__UBA2883 sp900313115	37.5431	69.3498	169.076	285.667	105.598	1.51897	0.891863	1.70314	0.088542	0.179647
s__UBA4372 sp900313705	43.8332	20.6861	183.73	145.957	105.399	1.28243	0.457315	2.80426	0.00504315	0.017874
s__Prevotella sp900316285	55.123	11.5436	158.9	65.0869	105.349	0.658088	0.328941	2.00063	0.0454328	0.106288
s__UBA4372 sp002494215	52.6306	105.059	224.067	257.343	105.104	1.38162	0.663862	2.08119	0.0374168	0.0907593
s__Ruminococcus_E sp900320995	1.38844	1.12366	295.775	403.298	104.623	7.09964	0.988066	7.18539	6.70173e-13	5.26593e-11
s__Methanobrevibacter sp900314635	98.8365	104.495	100.828	78.6774	103.921	-0.593629	0.659822	-0.899681	0.36829	0.509947
s__NK4A144 sp003488445	4.04579	1.65314	286.249	485.077	103.749	5.08928	0.781609	6.51128	7.45136e-11	3.64554e-09
s__Methanomethylophilus sp902787415	133.26	130.725	56.7227	49.174	103.569	-1.69807	0.63546	-2.67219	0.00753589	0.0251183
s__Chordicoccus sp902785985	79.4151	36.8742	127.205	60.4568	103.093	-0.138885	0.314455	-0.441669	0.658729	0.766647
s__UBA1711 sp902775135	72.4684	128.972	185.587	229.49	102.997	0.626713	0.61694	1.01584	0.309705	0.453709
s__Succinivibrio sp002473165	667.337	1549.46	11.6609	14.9018	102.016	-4.21913	0.693029	-6.08796	1.14357e-09	3.7066e-08
s__Tractidigestivibacter sp902773995	66.4545	59.465	93.5363	162.796	101.893	-0.765521	0.818	-0.935844	0.349354	0.493395
s__UBA4372 sp902771725	80.3788	15.1783	193.41	281.017	101.825	-0.528265	0.296248	-1.78319	0.074556	0.157302
s__Treponema_D berlinense	105.211	69.5769	68.6074	82.1362	101.702	-1.18924	0.711397	-1.67169	0.0945851	0.188186
s__Cryptobacteroides sp900317065	52.4881	36.8961	159.802	173.206	101.663	1.04567	0.633803	1.64984	0.0989756	0.195023
s__Cryptobacteroides sp900316245	33.0225	21.4805	199.211	280.921	100.695	1.90301	0.598864	3.17771	0.00148445	0.00644755
s__Prevotella sp017479675	68.6465	24.2147	132.592	66.9254	100.591	0.0713578	0.350353	0.203674	0.838608	0.904163
s__UMGS1449 sp902797995	36.7893	27.4235	253.153	293.808	100.287	1.7546	0.54351	3.22828	0.00124537	0.00557729
s__UBA4372 sp900320435	58.8035	16.4296	314.891	440.184	100.111	0.524315	0.279286	1.87734	0.0604709	0.133675
s__Limivicinus sp002450075	78.7802	51.5268	117.054	121.534	100.028	-0.28558	0.589731	-0.484254	0.628206	0.742789
s__RUG099 sp902790885	129.643	67.6826	36.46	9.60558	99.8645	-2.48283	0.369244	-6.72408	1.76701e-11	9.74865e-10
s__Prevotella sp905236455	54.5734	22.8219	154.218	42.8847	99.4254	0.699223	0.278823	2.50776	0.0121498	0.0371954
s__UBA636 sp902795865	76.4968	60.9187	156.371	177.765	99.0605	0.0334888	0.481728	0.069518	0.944577	0.970784
s__UBA4334 sp902801475	36.3682	16.4053	186.269	120.683	99.0126	1.61815	0.416542	3.88473	0.000102443	0.000697206
s__Cryptobacteroides sp902768955	104.133	95.7371	166.225	270.457	98.7568	-1.1089	0.415477	-2.66898	0.0076083	0.0252603
s__UBA3789 sp902780585	34.8539	19.6089	224.92	201.754	98.6093	1.77201	0.457127	3.87642	0.000106006	0.000715817
s__Prevotella sp900316685	68.4218	17.0591	120.219	35.8488	98.593	-0.164907	0.282778	-0.583168	0.55978	0.686828
s__Pseudoscardovia suis	703.324	1626.04	2.797	2.08131	98.0146	-6.42769	0.82748	-7.76779	7.98666e-15	9.00409e-13
s__Cryptobacteroides sp902768985	7.0363	4.47457	304.042	451.879	97.8128	4.35337	0.730539	5.95912	2.53593e-09	7.73609e-08
s__Treponema_D sp902785455	17.6402	23.601	275.268	453.23	97.6085	3.06204	0.829138	3.69304	0.000221593	0.00132918
s__Absicoccus porci	79.3086	62.9952	48.2384	69.1264	96.7394	-1.94257	0.807118	-2.4068	0.016093	0.0466246
s__Prevotella sp002373375	45.6994	15.2136	165.925	96.6332	96.6158	0.896017	0.38791	2.30986	0.0208961	0.0580478
s__UBA4334 sp902800305	51.2764	14.4686	143.472	88.1786	96.2302	0.687724	0.396894	1.73276	0.0831378	0.170416
s__Cryptobacteroides sp900546445	153.727	199.231	6.30641	4.26931	95.5163	-5.37816	0.624675	-8.60953	7.33578e-18	1.79191e-15
s__Cryptobacteroides sp902779785	120.532	112.166	45.9164	42.2828	95.1345	-1.95946	0.591116	-3.31485	0.000916928	0.00428395
s__Anaerovibrio lipolyticus_A	3.72396	5.21472	222.706	197.242	95.0076	5.3414	0.761819	7.01138	2.35986e-12	1.6103e-10
s__RUG762 sp902802795	24.9009	32.6322	178.49	202.288	94.8337	2.4744	0.7214	3.43	0.000603577	0.00299249
s__Prevotella sp902803475	49.6614	49.2352	155.669	137.203	94.8326	0.96364	0.491676	1.95991	0.0500063	0.114588
s__Alloprevotella sp900321445	58.1469	27.9254	148.666	80.9176	94.5452	0.314629	0.336614	0.934687	0.34995	0.493968
s__Saccharofermentans sp902788505	5.66389	4.7761	1673.41	4282.17	94.4093	4.54717	0.53308	8.53	1.46351e-17	3.16241e-15
s__CAG-433 sp900546245	99.9247	111.392	81.9913	72.7702	94.0776	-1.09592	0.749749	-1.46171	0.14382	0.257189
s__Cryptobacteroides sp900319855	84.5651	47.6629	120.248	104.52	94.0367	-0.428422	0.37387	-1.14591	0.251831	0.387942
s__Sodaliphilus sp002353885	39.81	32.2919	172.761	127.366	93.9311	1.36578	0.47471	2.87708	0.00401371	0.0148256
s__UBA4372 sp900318115	58.6569	19.2664	1397.54	3808.39	93.6708	0.340492	0.336674	1.01134	0.311854	0.455187
s__F23-D06 sp902796805	119.847	106.509	47.7562	53.3818	93.5935	-2.11955	0.736863	-2.87645	0.00402178	0.0148343
s__Bifidobacterium thermacidophilum	314.747	561.159	3.07305	1.6345	92.7851	-6.16845	0.821941	-7.50474	6.15512e-14	6.13855e-12
s__Anthropogastromicrobium sp900315495	76.9643	21.817	88.0597	69.3799	92.6773	-0.47744	0.509486	-0.937103	0.348706	0.493286
s__Methanobrevibacter_A sp902777885	26.4067	33.4263	201.874	231.347	92.5354	2.26831	0.774333	2.92937	0.00339649	0.0129898
s__Blautia_A wexlerae	62.8642	18.9509	134.057	61.5265	92.138	0.19061	0.249052	0.765342	0.444068	0.58155
s__UBA1067 sp017463935	30.3003	60.1282	176.139	216.422	92.0883	1.66276	0.94617	1.75736	0.0788572	0.164472
s__UBA4372 sp902775385	17.9637	19.1862	240.083	469.811	91.6341	2.71314	0.748771	3.62346	0.000290692	0.00167132
s__UBA1213 sp900316485	90.0101	34.3165	94.0938	78.5891	91.3269	-0.984969	0.344609	-2.85822	0.00426023	0.0155808
s__Prevotella sp902786665	61.6218	21.0869	116.12	46.717	90.6459	0.12659	0.328179	0.385734	0.699693	0.797146
s__Oribacterium sp000424445	44.8164	18.7973	133.898	124.133	90.4849	1.00447	0.464974	2.16028	0.0307508	0.077792
s__Fibrobacter succinogenes_Q	85.1607	85.1082	686.006	1819.7	90.2727	-0.825678	0.764158	-1.08051	0.279917	0.419309
s__CAG-791 sp900319245	43.5391	26.8978	153.537	141.708	89.4607	0.889619	0.569942	1.56089	0.118549	0.223067
s__Sodaliphilus sp900319525	77.418	24.5159	95.2964	54.1537	89.0614	-0.632879	0.270342	-2.34103	0.0192305	0.0543189
s__Agathobacter sp900317585	84.5553	28.5555	80.3151	72.7685	88.5302	-0.892781	0.611663	-1.4596	0.144401	0.25776
s__Porcincola sp902799015	68.516	47.0396	103.565	93.293	88.4567	-0.567221	0.55026	-1.03082	0.302624	0.444592
s__Eubacterium_Q sp002350525	21.0383	20.0561	206.889	356.807	88.3007	2.5475	0.738191	3.451	0.000558507	0.00280118
s__UBA1081 sp900314355	85.146	131.546	94.4157	117.033	87.9455	-0.353447	0.672699	-0.525417	0.599293	0.719429
s__UBA2918 sp902788865	60.9499	42.5057	116.767	41.6327	87.7013	0.00991785	0.370142	0.0267947	0.978623	0.990602
s__UMGS1279 sp900550315	1807.81	4990.17	6.32608	6.01219	87.115	-4.90922	1.03385	-4.74846	2.04968e-06	2.5552e-05
s__Ruminococcus_E sp900316555	1.76178	1.47955	244.223	260.27	87.0296	6.23615	0.791476	7.87914	3.2964e-15	4.27378e-13
s__UBA4372 sp017444005	60.7294	12.9573	96.8018	35.2653	85.8698	-0.332935	0.336916	-0.988186	0.323062	0.467205
s__SFMI01 sp902764185	78.5714	61.0864	106.338	134.598	85.5103	-0.581383	0.573559	-1.01364	0.310754	0.454219
s__UBA1715 sp002317135	57.9533	57.3163	55.1204	69.7096	85.2377	-1.24533	0.84281	-1.47759	0.139516	0.252278
s__Treponema_D bryantii_C	64.5547	56.6035	115.271	75.3511	84.4968	0.0459291	0.503338	0.091249	0.927295	0.960254
s__Eubacterium_B sp002472145	93.7766	82.2743	47.0329	59.8312	84.4117	-1.54004	0.656544	-2.34568	0.0189922	0.0538215
s__UBA3839 sp900319385	79.9624	86.5967	255.591	408.553	84.3057	-1.53597	0.51105	-3.00552	0.00265123	0.0106652
s__RUG760 sp900315265	62.0612	51.9353	89.1413	88.2636	84.2246	0.101192	0.643894	0.157157	0.875121	0.928474
s__Prevotella sp902767045	51.2508	23.3161	214.301	291.892	84.0722	0.364377	0.437859	0.83218	0.405308	0.545388
s__UBA1179 sp900319225	15.4456	8.72256	1101.46	2793.85	83.9436	2.81592	0.642012	4.38608	1.15412e-05	0.000104273
s__Porcincola sp002350685	45.0859	23.5919	110.955	109.564	83.7128	0.423043	0.595651	0.71022	0.477568	0.611122
s__Eubacterium_Q sp902789175	59.5269	30.063	599.941	1490.25	83.5072	-0.498734	0.462917	-1.07737	0.281314	0.421159
s__FD2005 sp000702525	88.8311	50.9683	62.3874	39.7127	83.4023	-1.40827	0.451294	-3.12051	0.0018054	0.00764266
s__Prevotella sp002392835	40.3276	13.6616	157.565	126.831	83.3233	0.929982	0.341656	2.72198	0.00648918	0.0223397
s__Cryptobacteroides sp002361625	34.7196	17.4767	172.179	151.955	83.3038	1.37756	0.517429	2.66232	0.00776037	0.0256666
s__Bilifractor sp900314295	54.6777	25.3863	94.8845	82.979	83.0735	-0.247955	0.603992	-0.410526	0.68142	0.782405
s__UBA2862 sp902799465	19.2583	11.9769	212.681	291.379	82.8472	2.50335	0.538512	4.64865	3.34119e-06	3.76683e-05
s__Limivicinus sp902775985	44.458	23.1348	150.558	146.583	82.7749	0.911028	0.506178	1.79982	0.0718891	0.153045
s__Eubacterium_Q ruminantium	23.4212	13.6051	203.13	181.536	82.229	2.07677	0.465658	4.45985	8.20155e-06	8.0319e-05
s__CAG-791 sp902794825	34.4347	29.2917	145.739	141.544	82.0637	1.32386	0.582195	2.27391	0.0229713	0.0620734
s__Tractidigestivibacter sp900119625	72.2184	72.5379	54.7569	80.165	82.0129	-1.43616	0.715251	-2.00792	0.0446523	0.104781
s__UBA6985 sp900314465	118.82	167.47	34.6114	21.423	81.922	-2.38732	0.550317	-4.33809	1.43726e-05	0.000124642
s__RF16 sp900319005	38.5315	39.9773	209.183	422.696	81.49	1.10998	0.682306	1.6268	0.103779	0.201723
s__Prevotella sp900313615	51.871	32.9759	119.684	46.3336	81.1296	0.397032	0.295192	1.345	0.178626	0.299404
s__UBA9786 sp003518745	15.1448	11.9672	139.611	244.413	81.1034	2.62523	0.87397	3.0038	0.00266628	0.0107022
s__Agathobacter sp900316805	57.4795	28.9157	104.57	118.36	81.0758	0.021362	0.640036	0.0333763	0.973375	0.987917
s__CAG-791 sp902781215	44.3962	20.4897	125.497	60.5872	81.043	0.735472	0.360675	2.03915	0.0414348	0.0982986
s__Weimeria sp900315505	97.6584	95.8632	32.6245	46.2699	80.705	-2.40074	0.649154	-3.69827	0.000217077	0.00130598
s__Eubacterium_Q sp002349225	19.8369	35.7107	199.643	266.097	80.4807	2.63469	0.743574	3.54328	0.000395183	0.00213481
s__UBA1711 sp900314925	60.9364	92.1662	133.087	152.451	80.4066	0.327433	0.57143	0.573006	0.566641	0.692413
s__Prevotella sp902790625	40.5699	17.7308	140.084	93.4915	79.419	0.799766	0.347221	2.30333	0.02126	0.0585215
s__RUG12372 sp902777615	6.83656	4.58284	211.767	241.48	78.9872	3.88375	0.700205	5.5466	2.91284e-08	6.40084e-07
s__UBA1259 sp900320065	104.619	82.481	12.9758	8.74227	78.9789	-4.05118	0.512616	-7.90295	2.72378e-15	3.71725e-13
s__Fibrobacter succinogenes_O	189.503	450.357	182.949	248.872	78.712	1.04879	0.680043	1.54224	0.123016	0.229483
s__Limivicinus sp902791215	27.4745	8.11147	201.528	261.958	78.0945	1.51162	0.529164	2.85663	0.0042817	0.0156152
s__Ruminococcus_E sp902790985	3.34378	3.47477	212.702	330.919	77.9952	5.09563	0.876239	5.81534	6.05098e-09	1.55348e-07
s__Ruminococcus_E sp900100595	9.85626	6.78838	230.053	292.177	77.6571	3.47221	0.54197	6.40665	1.48747e-10	6.42835e-09
s__Hominimerdicola sp902762735	81.4279	107.569	79.515	45.0537	77.5234	-0.443919	0.601875	-0.73756	0.460782	0.596428
s__UBA2943 sp002350845	44.7918	10.952	140.389	154.191	77.4213	0.450729	0.397461	1.13402	0.256785	0.393525
s__Porcincola sp902779575	64.5272	24.7021	85.9055	41.1453	77.1219	-0.474094	0.309418	-1.53221	0.125471	0.233235
s__Chordicoccus sp900313955	77.0548	37.7663	43.4311	40.2563	76.3899	-1.6987	0.572697	-2.96614	0.00301567	0.0118659
s__Ruminococcus_E sp902799325	7.32305	10.7884	2639.75	7216.91	76.2722	4.07113	0.83731	4.86216	1.16113e-06	1.52006e-05
s__Dorea formicigenerans	71.4957	42.5086	65.2774	53.1599	75.8457	-0.864636	0.484544	-1.78443	0.0743535	0.157256
s__Desulfovibrio sp002369295	5.55846	2.58056	241.221	331.727	75.7146	4.26693	0.731066	5.83659	5.32815e-09	1.39555e-07
s__Cryptobacteroides sp002393945	26.968	18.7167	160.878	91.7504	75.6004	1.7505	0.353021	4.95863	7.09908e-07	9.8438e-06
s__Fibrobacter sp900313675	41.5714	33.0073	132.992	169.009	75.5066	0.887443	0.734864	1.20763	0.22719	0.359091
s__RUG13615 sp902790905	29.6893	34.5886	161.682	110.163	75.4693	1.64925	0.455535	3.62047	0.000294074	0.0016833
s__RUG099 sp900318105	72.1079	32.1173	102.04	129.1	75.0516	-1.03316	0.453534	-2.27802	0.0227253	0.0616389
s__Eubacterium_R sp902791235	42.1798	49.3538	166.565	350.505	75.0195	0.751167	0.816014	0.920532	0.357295	0.501302
s__Cryptobacteroides sp902774155	43.1125	24.8984	123.435	101.574	74.3126	0.774601	0.434177	1.78406	0.0744131	0.157256
s__RUG191 sp900315945	65.7362	50.9707	72.5894	67.5359	74.3018	-0.577092	0.629702	-0.916453	0.35943	0.502876
s__UBA4951 sp902791085	97.277	59.5384	21.0909	16.8102	74.1959	-2.84661	0.461357	-6.17007	6.82594e-10	2.49901e-08
s__Prevotella sp900314715	42.2191	17.9054	103.172	50.8173	73.6794	0.253203	0.396126	0.639198	0.522694	0.651734
s__Enteromonas sp900317295	136.707	261.27	99.3358	75.8933	73.5867	0.486912	0.583986	0.833774	0.404409	0.545148
s__Ventricola sp002395225	8.57828	5.92278	212.056	345.057	73.1267	3.46879	0.786957	4.40785	1.044e-05	9.70288e-05
s__Limimorpha sp902794155	55.6112	36.0853	65.7343	120.945	73.1119	-0.876581	0.667431	-1.31337	0.18906	0.311853
s__UBA4334 sp937900485	54.0021	34.5752	79.82	35.7063	73.0574	-0.331333	0.420313	-0.788299	0.430522	0.569563
s__UBA4372 sp902788315	24.9624	12.3995	156.527	123.761	72.9185	1.66673	0.411326	4.05209	5.07619e-05	0.000376073
s__UBA1711 sp902771735	43.6007	80.8594	138.084	125.544	72.1793	0.977234	0.5978	1.63472	0.102108	0.199372
s__UBA5578 sp002425325	26.8654	22.8895	138.001	164.126	71.5357	1.63222	0.650257	2.51012	0.012069	0.0370354
s__Prevotella sp002353585	37.5752	19.7113	107.35	110.136	71.1379	0.86016	0.547461	1.57118	0.116141	0.219659
s__Ruminobacter sp900315145	53.6064	25.4673	115.184	171.25	71.0778	0.0477567	0.544731	0.0876703	0.930139	0.961562
s__UBA4334 sp902774005	43.5676	14.6547	107.462	60.23	70.8733	0.364385	0.324512	1.12287	0.261492	0.398853
s__CAG-196 sp902760905	40.7728	20.7229	133.755	158.282	70.8684	0.714077	0.43226	1.65196	0.0985424	0.19446
s__RUG714 sp902794945	55.1458	48.4889	96.7053	92.5996	70.7172	-0.0104031	0.64449	-0.0161416	0.987121	0.99325
s__Hominimerdicola sp947307175	52.5111	70.9108	108.609	154.119	70.3286	0.370185	0.749187	0.494115	0.621225	0.738238
s__RUG410 sp900313155	16.3312	23.0003	124.186	181.836	70.1906	2.73091	0.968186	2.82064	0.00479275	0.0172127
s__CAG-590 sp902793335	40.3093	8.93812	104.136	109.16	70.0072	0.439252	0.464682	0.945275	0.344518	0.490036
s__Ruminococcus_E sp900319615	2.26595	2.17735	212.691	309.678	69.8341	5.59889	0.777042	7.20539	5.78772e-13	4.68986e-11
s__UBA4372 sp902768605	33.426	29.315	136.945	113.995	69.624	1.23381	0.425716	2.89821	0.00375303	0.0139822
s__Jutongia sp902788645	65.9411	51.8699	54.3374	81.6317	69.6204	-0.917028	0.804765	-1.1395	0.254496	0.390477
s__UBA4372 sp900313335	23.1546	19.8733	169.748	271.528	69.548	1.86101	0.538278	3.45734	0.000545541	0.00274677
s__RUG521 sp902795525	48.242	34.6554	93.0495	99.5056	69.0142	-0.017191	0.561445	-0.0306192	0.975573	0.988693
s__UBA2813 sp902801985	36.5955	43.523	676.556	1580.1	68.9365	1.18662	0.485265	2.4453	0.0144732	0.0429885
s__Bifidobacterium globosum	96.0185	135.928	225.219	411.125	68.8514	0.166821	0.222313	0.750386	0.453022	0.590592
s__Enterocloster citroniae	62.5685	20.5924	52.1573	35.2008	67.9307	-1.39737	0.377427	-3.70235	0.000213616	0.0012972
s__Faecousia sp900316335	91.2995	148.064	45.6986	49.9343	67.9113	-1.51068	0.740289	-2.04066	0.0412847	0.0981222
s__UBA1723 sp902782665	96.018	135.329	4.50509	1.80362	67.8763	-5.26381	0.70621	-7.4536	9.08263e-14	8.72269e-12
s__Bact-11 sp902789445	55.1651	33.5707	170.974	277.467	67.7385	-0.344534	0.471133	-0.731288	0.464603	0.599361
s__UBA6382 sp002439755	81.3201	68.9106	18.2232	11.5257	67.6402	-3.00976	0.50674	-5.93945	2.8598e-09	8.52352e-08
s__Treponema_D sp902802305	31.9302	16.8506	128.87	68.2281	66.9579	1.153	0.317479	3.63175	0.000281506	0.00162934
s__UBA1711 sp900316055	34.6825	26.8566	109.539	95.6792	66.6173	0.769247	0.474425	1.62143	0.104925	0.203342
s__OMSK01 sp900313725	21.3317	19.7866	485.886	960.521	66.6041	1.96422	0.699936	2.80628	0.00501166	0.0178261
s__Cryptobacteroides sp900316675	43.8698	11.7617	5293.44	15595.6	66.5493	0.215575	0.327559	0.658125	0.510458	0.640666
s__RUG12999 sp902784685	23.1183	33.134	172.821	361.583	66.4889	1.97129	0.940357	2.09632	0.0360542	0.0881136
s__Limivicinus sp900319275	43.1977	30.0788	414.865	959.389	66.2589	0.50444	0.63482	0.794619	0.426835	0.566608
s__RUG472 sp902801845	81.0718	82.6148	26.9874	18.018	66.1913	-2.38834	0.590868	-4.04208	5.29795e-05	0.000389167
s__UBA3789 sp902768065	26.4173	17.7117	138.75	118.866	65.6592	1.54718	0.457742	3.38003	0.00072479	0.00349327
s__Eubacterium_G sp902793045	10.5931	9.00026	215.396	477.808	65.0873	3.0901	0.726189	4.25523	2.08839e-05	0.000172498
s__Blautia_A schinkii	41.2639	13.5504	89.0777	17.3668	65.0809	0.331193	0.26667	1.24196	0.214252	0.343996
s__Selenomonas_A sp000702005	36.2103	19.4222	81.0065	66.3138	64.9743	0.475921	0.533601	0.891903	0.372445	0.514792
s__Hominicoprocola sp902779695	13.1579	13.0481	165.973	175.486	64.8994	2.72959	0.627696	4.34859	1.37017e-05	0.000120436
s__UBA4372 sp902770725	78.1012	129.135	60.6317	73.7966	64.8039	-1.24726	0.564663	-2.20885	0.0271849	0.070916
s__RF16 sp900319105	20.3353	23.8766	121.661	147.184	64.7301	1.94354	0.792121	2.45359	0.0141437	0.0423561
s__UBA3633 sp902803205	29.6029	43.2427	172.507	282.631	64.653	1.46664	0.691001	2.12248	0.0337972	0.0840232
s__RUG11942 sp902774205	40.2923	8.66975	77.5124	36.7673	64.3746	0.0998351	0.396451	0.251822	0.801179	0.877675
s__UBA4293 sp900316585	32.4404	9.71032	95.3824	46.0381	64.0553	0.654776	0.373289	1.75407	0.0794182	0.164928
s__Prevotella sp900318585	28.1301	10.7267	119.325	84.5927	63.4995	1.11218	0.382686	2.90624	0.00365799	0.0137092
s__CAG-411 sp902786205	60.0153	27.2864	50.3644	28.2885	62.8547	-1.12275	0.400706	-2.80193	0.00507981	0.0179699
s__Prevotella sp902783625	55.7468	47.9105	63.1304	51.1195	62.8313	-0.454434	0.46712	-0.972843	0.330631	0.4755
s__Olegusella sp900315165	76.0019	51.607	31.9553	30.8953	62.7795	-2.02953	0.542784	-3.73911	0.000184673	0.00115388
s__Prevotella sp937877595	35.8775	14.3985	98.011	56.6398	62.7711	0.531419	0.344556	1.54233	0.122993	0.229483
s__Ruminococcus_E sp902776185	2.96072	3.36247	167.392	194.773	61.7754	4.98109	0.787243	6.32725	2.49564e-10	9.95569e-09
s__Enterosoma sp900313465	52.964	56.6711	60.3077	56.0809	61.7106	-0.819867	0.524418	-1.56339	0.117962	0.222298
s__UBA3839 sp902798705	33.7943	11.0752	79.3965	75.2267	61.6334	0.294389	0.536228	0.549	0.583005	0.706678
s__UBA1179 sp900318995	81.0233	107.042	27.7017	26.5082	61.2221	-2.54526	0.60417	-4.21283	2.52196e-05	0.000201835
s__RUG14515 sp902782395	34.831	28.8708	122.114	139.256	61.0924	0.978481	0.67502	1.44956	0.147181	0.261937
s__Bilifractor sp900318755	86.3765	122.549	9.98652	6.95811	60.2887	-3.81666	0.781103	-4.88624	1.0278e-06	1.37375e-05
s__Limivicinus sp902789835	34.5118	43.5322	153.646	223.7	60.0486	0.971338	0.735494	1.32066	0.186615	0.308801
s__UBA5578 sp902795975	9.51291	6.90632	136.499	172.081	59.7666	3.09835	0.666887	4.64599	3.38442e-06	3.79905e-05
s__UBA2918 sp937891085	50.0266	22.7223	79.3684	60.397	59.6611	-0.676078	0.303441	-2.22804	0.0258781	0.0684017
s__Cryptobacteroides sp902781705	36.9878	19.7184	354.169	724.144	59.622	0.557483	0.44073	1.26491	0.205904	0.33411
s__Ruminococcus_E sp902785355	2.10821	1.55504	199.128	256.296	59.4385	5.40609	0.8103	6.67172	2.52831e-11	1.33794e-09
s__Oribacterium sp000513555	58.7619	19.114	47.003	22.2452	59.4185	-1.1469	0.336382	-3.40951	0.000650809	0.00319007
s__Suilimivivens sp902766365	11.3088	10.7601	454.543	979.083	59.1998	2.7092	0.846435	3.20072	0.00137087	0.00605563
s__Bilifractor sp000702845	43.1887	11.8393	75.249	34.1849	58.9786	-0.0670389	0.304217	-0.220366	0.825586	0.893911
s__RUG754 sp902780845	37.3117	24.5613	89.0255	51.6528	58.8501	0.454386	0.410895	1.10584	0.268794	0.406994
s__Bovifimicola sp900315425	61.2937	22.1788	52.3221	30.8695	58.7397	-1.13193	0.348493	-3.24807	0.0011619	0.0052488
s__RUG420 sp900542575	72.2969	107.043	23.6943	45.461	58.7324	-2.05908	0.990465	-2.07891	0.0376259	0.0910961
s__Fibrobacter succinogenes_M	61.3154	54.3213	56.2266	65.3019	58.3665	-1.15316	0.659569	-1.74836	0.0804025	0.16652
s__Cryptobacteroides sp900321715	27.912	17.8163	125.61	152.071	58.3484	1.14987	0.489163	2.35069	0.0187389	0.0531939
s__CAG-791 sp902785055	18.1939	13.7391	127.852	121.138	58.2752	1.95452	0.461097	4.23885	2.24668e-05	0.000182622
s__Prevotella sp937877605	34.7965	16.1354	92.6579	31.216	58.2133	0.561412	0.243388	2.30666	0.0210739	0.0582678
s__Ruminococcus_E sp902798605	4.06296	4.05324	171.976	196.107	58.0149	4.47288	0.624669	7.1604	8.04403e-13	6.13475e-11
s__UBA2821 sp902786515	42.584	30.4565	77.879	66.4791	57.8852	-0.0789119	0.527332	-0.149644	0.881046	0.930527
s__RF16 sp900319035	60.3348	151.169	66.1553	78.3362	57.8281	-0.318053	1.03773	-0.306488	0.759233	0.844207
s__CAG-1000 sp902778125	19.8263	15.5852	126.964	126.298	57.7538	1.84004	0.574881	3.20073	0.0013708	0.00605563
s__RUG11890 sp902773675	46.3696	33.462	76.3859	43.9797	57.6248	-0.182599	0.383545	-0.476084	0.634015	0.746933
s__Fibrobacter succinogenes_L	21.2075	14.7126	161.329	345.28	57.2227	1.72407	0.735983	2.34254	0.019153	0.0542181
s__UBA1217 sp002371315	28.7207	17.8777	112.661	116.352	57.171	1.02395	0.474997	2.15569	0.031108	0.0786189
s__Hominicoprocola sp902783035	26.3466	36.7808	120.402	125.208	57.1575	1.44239	0.67681	2.13116	0.0330762	0.0823888
s__Cryptobacteroides sp902796555	17.4889	39.7058	138.131	242.772	57.0203	1.96234	0.904455	2.16964	0.0300343	0.076502
s__Eubacterium_B sp902776725	44.214	23.2915	71.3071	62.3618	56.7746	-0.0490947	0.507164	-0.0968024	0.922883	0.956502
s__Prevotella sp900317305	30.3613	8.85858	89.2363	56.4494	56.4808	0.650267	0.352987	1.84218	0.0654483	0.142134
s__UBA1221 sp902777385	76.814	118.36	11.3812	9.58529	56.3246	-3.52467	0.758054	-4.64962	3.32542e-06	3.76683e-05
s__Lentihominibacter sp902787725	46.8075	21.2177	65.8163	39.0569	56.2236	-0.431471	0.385506	-1.11923	0.26304	0.399568
s__UBA2883 sp946183815	52.7443	58.0401	642.899	1703.51	55.9689	-0.714986	0.722699	-0.989328	0.322503	0.466737
s__UBA2450 sp902800905	15.3111	15.8885	110.663	116.325	55.7417	2.23263	0.821745	2.71694	0.00658877	0.0226287
s__UBA2912 sp900317095	62.2657	29.7099	32.3639	21.5172	55.6413	-1.58565	0.476511	-3.32762	0.000875924	0.0041111
s__UBA4285 sp902764045	22.7851	12.0361	103.649	108.566	55.4686	1.33132	0.523654	2.54237	0.0110103	0.0343558
s__Prevotella sp902767775	31.4434	8.51761	77.7828	39.8135	55.1416	0.468943	0.365693	1.28234	0.199723	0.325098
s__UBA3839 sp900321835	24.6253	11.5941	128.507	178.793	54.8603	1.21317	0.471171	2.57481	0.0100296	0.0317288
s__Methanomethylophilus sp902763685	68.1529	95.729	37.8859	35.663	54.8078	-1.36727	0.620677	-2.20287	0.0276042	0.0716495
s__Megamonas funiformis	31.1237	8.52209	72.5974	33.2955	54.5831	0.47523	0.382418	1.2427	0.213978	0.343984
s__Selenomonas_A ruminantium_E	33.9881	18.2518	59.8252	58.6934	54.5645	0.147643	0.576023	0.256314	0.797708	0.874612
s__UBA4285 sp900314255	37.5145	16.2602	50.9741	55.8128	54.0339	-0.522052	0.622717	-0.838346	0.401836	0.542406
s__CAG-791 sp002448395	25.1752	10.0296	103.71	51.4444	53.9905	1.14831	0.252637	4.54531	5.48537e-06	5.73531e-05
s__RUG11690 sp902771655	16.8237	14.2893	107.212	69.3386	53.7664	1.9893	0.475387	4.18458	2.85689e-05	0.000227237
s__Prevotella sp900548195	43.647	21.2455	44.9836	24.4327	53.578	-0.692959	0.463652	-1.49457	0.135027	0.246567
s__Prevotella sp902769705	29.6226	9.26274	82.8143	40.5803	53.5369	0.643464	0.320212	2.0095	0.0444846	0.104577
s__Hominimerdicola sp902786975	32.5101	48.6618	94.0358	148.758	53.4361	0.914381	0.795834	1.14896	0.250573	0.387208
s__UBA1067 sp902761275	9.04959	9.624	110.479	108.255	53.0586	3.0432	0.766326	3.97116	7.15238e-05	0.000505344
s__UBA4372 sp002316015	45.7756	23.3995	47.9434	14.2286	52.6376	-0.808925	0.34742	-2.32838	0.0198921	0.055642
s__Treponema_D sp002373205	3.22862	1.49056	199.863	378.947	52.6275	4.55695	0.770947	5.91085	3.4035e-09	9.87915e-08
s__Anaerovibrio sp902785445	17.2547	7.83098	102.051	74.5973	52.5352	1.86966	0.511356	3.65629	0.000255896	0.00149446
s__UBA2813 sp902794035	37.4228	26.605	111.195	284.324	52.4826	0.103213	0.806243	0.128017	0.898135	0.941716
s__Succiniclasticum sp900314855	41.473	30.7624	51.214	50.183	52.3525	-0.276949	0.644473	-0.429729	0.667393	0.77268
s__Oribacterium sp900318695	8.08793	4.34152	116.034	227.304	51.9399	3.07821	0.782663	3.933	8.38927e-05	0.0005832
s__Bact-11 sp002361615	34.1347	15.7357	80.3195	51.9845	51.8981	0.318763	0.355445	0.896798	0.369827	0.511446
s__Cryptobacteroides sp902789245	11.909	4.75758	115.437	90.2003	51.8257	2.39624	0.518984	4.61718	3.88987e-06	4.27391e-05
s__Oribacterium sp002449915	31.458	11.9959	63.2679	82.5416	51.8156	0.134758	0.73664	0.182936	0.854848	0.915054
s__Bulleidia sp000701725	21.5289	7.58099	110.215	191.996	51.5835	1.10939	0.526823	2.10581	0.0352207	0.0868129
s__HGM13006 sp902778525	46.4782	60.8086	85.074	51.1606	51.5502	1.02757	0.419567	2.44913	0.0143203	0.0427042
s__UBA3633 sp900313535	28.9619	32.7821	118.894	167.829	51.3636	0.953251	0.623972	1.52771	0.126583	0.234618
s__Kandleria vitulina	29.3695	22.9394	83.8891	95.9858	51.1711	0.590782	0.571767	1.03326	0.301484	0.443334
s__Prevotella sp902792855	36.7093	9.93965	66.2962	43.5649	51.0792	-0.123073	0.288253	-0.426962	0.669407	0.773517
s__Ruminococcus flavefaciens_A	44.4951	37.0988	59.5232	40.1399	50.972	-0.396686	0.548927	-0.722656	0.469891	0.604079
s__Butyrivibrio fibrisolvens_C	16.6929	8.52099	117.171	139.397	50.6384	1.75118	0.510408	3.43095	0.000601479	0.00298781
s__RUG099 sp902765035	41.4356	29.721	68.7978	45.9951	50.1756	-0.243357	0.381622	-0.637691	0.523675	0.652204
s__Eubacterium_Q sp900316715	20.6553	20.2804	102.319	110.747	50.0373	1.37696	0.610797	2.25436	0.0241734	0.0647538
s__Tractidigestivibacter sp900548775	36.7083	18.3391	53.4897	53.1967	49.8401	-0.405205	0.526756	-0.769246	0.441747	0.579487
s__UBA3663 sp900319235	33.4287	27.0444	72.232	71.1016	49.8025	0.304735	0.466715	0.652935	0.513798	0.643302
s__Cryptobacteroides sp946405435	30.2527	16.9158	81.1297	49.5434	49.5516	0.651651	0.404982	1.60908	0.107598	0.206974
s__UBA3839 sp900313845	25.2509	13.6778	81.3954	32.3904	49.5138	0.852876	0.340921	2.50168	0.0123605	0.0377957
s__UMGS1820 sp902766745	71.7569	115.365	5.08604	4.13862	49.4874	-4.75395	0.804807	-5.90695	3.48498e-09	9.87915e-08
s__RUG343 sp900317975	17.6069	11.7764	123.627	157.33	48.9819	1.76332	0.495936	3.55554	0.000377205	0.00205914
s__Pseudobutyrivibrio sp900112855	17.2108	10.5196	95.4325	90.9239	48.8873	1.45544	0.548143	2.65523	0.00792547	0.0261128
s__UBA1711 sp902782185	50.054	31.7214	35.3033	21.5403	48.7707	-1.45474	0.40398	-3.60101	0.000316978	0.0017946
s__Cryptobacteroides sp902767465	23.5941	14.2105	69.6894	92.6018	48.6962	1.18404	0.623711	1.89839	0.0576453	0.128828
s__RUG592 sp902779615	4.06023	2.43101	121.847	130.558	48.6862	4.1497	0.650433	6.3799	1.77201e-10	7.53249e-09
s__Cryptobacteroides sp902780935	39.6948	20.0743	59.5452	29.3406	48.685	-0.260617	0.300134	-0.868335	0.385211	0.526543
s__Saccharofermentans sp017940895	2.59593	2.0347	161.944	244.82	48.6211	4.69358	0.775281	6.05404	1.4126e-09	4.52207e-08
s__Scatocola sp902778645	51.0457	29.4781	41.6529	28.9333	48.6183	-1.05666	0.458712	-2.30354	0.0212487	0.0585215
s__UBA1711 sp902774395	28.1088	30.2056	87.1819	71.4842	48.4424	0.783732	0.485626	1.61386	0.106558	0.205737
s__CAG-791 sp902777355	31.5357	22.0206	53.3707	90.027	48.1976	-0.109554	0.707315	-0.154886	0.876911	0.9292
s__UBA1067 sp902780865	10.0284	12.7684	101.916	118.179	47.9775	2.80373	0.949964	2.95141	0.00316326	0.0123902
s__UBA4372 sp902803195	10.7569	2.19385	98.3951	114.549	47.9696	2.34519	0.56775	4.13067	3.61707e-05	0.00027831
s__AC2028 sp902790935	5.96194	2.17836	143.591	253.325	47.9009	3.44135	0.80884	4.25467	2.09354e-05	0.000172498
s__CAG-196 sp902797965	8.25434	5.83974	140.088	177.355	47.8195	3.03579	0.686061	4.42495	9.64636e-06	9.16047e-05
s__XBD2001 sp900116395	42.4904	25.2336	52.67	40.1417	47.7554	-0.651986	0.431901	-1.50957	0.131153	0.241752
s__UBA1711 sp002349055	30.9604	49.2222	84.1987	71.3612	47.7446	0.675556	0.55707	1.2127	0.225246	0.356958
s__RUG099 sp902780815	44.168	32.5312	45.061	40.2431	47.6882	-0.713965	0.505514	-1.41235	0.157846	0.274326
s__F23-B02 sp002472405	122.601	234.568	141.867	284.243	47.6108	-0.522767	0.650032	-0.804218	0.421271	0.561911
s__Selenomonas_A caprae	21.2625	10.8627	153.993	256.333	47.492	0.895612	0.630261	1.42102	0.155311	0.271926
s__Ruminococcus flavefaciens_C	51.2002	64.3243	41.9188	36.229	47.0777	-1.07947	0.720597	-1.49802	0.134127	0.24579
s__Lachnospira hominis	36.4096	18.0122	51.6746	58.93	47.0759	-0.264585	0.667427	-0.396426	0.691791	0.791621
s__Prevotella sp900320585	28.5611	6.95121	70.8142	67.4767	46.9669	0.270739	0.388148	0.697515	0.485481	0.615575
s__UBA1711 sp902800395	16.7941	11.6441	86.6165	57.0561	46.7551	1.64668	0.448569	3.67096	0.000241638	0.00142726
s__UBA2918 sp902783615	31.5797	24.1305	69.0859	32.0333	46.4982	0.340503	0.407285	0.836029	0.403138	0.54388
s__Limivicinus sp902789745	37.4136	31.9242	55.699	43.882	46.4291	-0.369701	0.485315	-0.761775	0.446194	0.583745
s__UMGS1820 sp902797885	53.6635	47.3669	17.9251	11.1576	46.4262	-2.4462	0.607745	-4.02504	5.69662e-05	0.000413763
s__Chordicoccus sp900320615	38.1268	29.7769	46.072	65.9264	46.2379	-0.617887	0.66333	-0.931493	0.351598	0.495486
s__RUG11857 sp902773225	20.2717	7.1214	78.6715	39.8481	46.1653	1.1515	0.353612	3.25641	0.00112831	0.00512385
s__Prevotella sp902780635	29.8593	9.00152	61.4944	37.8882	46.1308	0.26135	0.373072	0.700534	0.483594	0.614385
s__CAG-196 sp902782905	16.9355	8.94542	82.7302	49.7676	46.0217	1.52548	0.435656	3.50157	0.000462531	0.00240768
s__UBA9715 sp902788545	30.4589	24.5186	67.2158	45.8545	45.9992	0.506407	0.463555	1.09244	0.274639	0.414034
s__Prevotella sp902776475	25.4724	9.06088	69.8253	42.0102	45.5645	0.600547	0.352514	1.70361	0.0884536	0.179609
s__RUG410 sp902763905	33.2401	41.2663	85.7931	186.008	45.5169	0.384805	0.78154	0.492367	0.62246	0.739028
s__NK3A76 sp902780505	56.259	77.3941	25.9685	24.277	45.3551	-1.71716	0.760511	-2.2579	0.0239519	0.0642268
s__Eubacterium_R sp002371215	22.7891	15.8924	78.2336	62.0852	45.3126	1.03816	0.490378	2.11707	0.0342543	0.0847509
s__UBA4372 sp902783655	28.7656	16.8424	68.0297	38.0561	44.9659	0.193221	0.339883	0.568493	0.5697	0.694841
s__RUG343 sp902789225	46.6046	41.5005	36.5799	32.3598	44.9175	-1.24103	0.539039	-2.3023	0.021318	0.0586189
s__UBA1711 sp900316235	23.7915	24.354	83.9123	66.589	44.913	0.948881	0.458655	2.06883	0.0385617	0.0930145
s__Ruminococcus flavefaciens_G	37.3927	31.9729	55.6624	60.9923	44.8422	-0.210743	0.587658	-0.358615	0.719883	0.815798
s__UBA1213 sp902764235	39.7149	17.693	56.7851	50.7301	44.5857	-0.474984	0.430578	-1.10313	0.26997	0.40842
s__Ruminococcus_E sp902776375	3.07841	3.25806	147.829	241.542	44.5409	4.60557	0.749801	6.1424	8.1285e-10	2.80894e-08
s__Sodaliphilus sp902786725	34.4899	12.9345	44.7638	24.2427	44.3877	-0.668314	0.38637	-1.72972	0.0836795	0.171256
s__Blautia_A fusiformis	27.8144	8.02923	61.4191	18.0945	44.309	0.360213	0.285347	1.26237	0.206816	0.334962
s__CAG-791 sp002449595	7.33878	3.72209	88.9394	107.408	44.304	2.94555	0.590076	4.99182	5.9814e-07	8.42922e-06
s__Cryptobacteroides sp900320365	43.1758	11.8736	22.7514	10.1979	44.1324	-2.03128	0.364001	-5.58042	2.39939e-08	5.41011e-07
s__RUG760 sp902783575	14.1337	16.3003	111.273	186.45	44.1129	2.08397	0.823181	2.5316	0.0113543	0.0351754
s__UBA4285 sp902775895	25.5195	18.8322	67.6762	39.0087	43.9781	0.539385	0.470933	1.14535	0.252063	0.387942
s__RUG099 sp902773835	20.7347	19.5134	72.1521	61.8991	43.829	1.29184	0.526367	2.45425	0.0141177	0.0423561
s__UBA2883 sp902797985	9.09689	5.52615	93.9126	119.783	43.6004	2.54063	0.757719	3.35299	0.000799422	0.00381048
s__UBA2813 sp902766975	45.0851	56.4187	92.2635	157.888	43.516	-1.30976	0.669614	-1.95599	0.0504669	0.115499
s__RF16 sp900319025	2.82171	1.50099	1800.17	4961.91	43.487	4.39722	0.951492	4.62139	3.81173e-06	4.20588e-05
s__Prevotella sp946415525	25.766	7.27987	62.5867	37.6708	43.0923	0.361565	0.341048	1.06016	0.289072	0.430537
s__RUG11894 sp902773665	16.3822	16.3282	103.351	89.7802	42.809	1.75037	0.518393	3.37652	0.00073408	0.00351843
s__Cryptobacteroides sp900318565	29.1256	18.3447	67.2265	47.0585	42.7726	0.428302	0.42398	1.01019	0.312403	0.455187
s__Ruminococcus_E sp900313895	8.18291	5.11077	110.019	124.018	42.7468	2.80154	0.638445	4.38807	1.14359e-05	0.000103683
s__Vescimonas sp900317425	24.9736	18.0706	67.0928	29.396	42.7355	0.770657	0.392406	1.96393	0.0495383	0.113675
s__RUG13038 sp902801825	28.2236	25.1736	76.9732	72.7356	42.6301	0.377874	0.532243	0.709964	0.477726	0.611122
s__Limivicinus sp900316205	45.0905	45.7685	37.5263	49.608	42.6231	-1.38906	0.590396	-2.35277	0.0186343	0.0529812
s__UBA2450 sp902802905	6.27268	5.89291	141.047	271.831	42.5763	3.23375	0.877428	3.68549	0.000228264	0.0013638
s__Prevotella sp902795605	32.7274	10.458	51.8418	38.7389	42.5518	-0.272512	0.336572	-0.809668	0.418131	0.560028
s__Dysosmobacter sp017469475	48.9848	31.5535	30.152	20.0977	42.541	-1.40416	0.402815	-3.48586	0.000490554	0.00251883
s__UBA6987 sp902783765	52.9623	42.7241	24.7819	27.2996	42.5001	-1.67146	0.687655	-2.43067	0.0150709	0.0445598
s__Moryella sp902766175	32.5643	18.4835	48.1233	57.4157	42.4102	-0.160876	0.58571	-0.274668	0.783571	0.862394
s__Cryptobacteroides sp900320185	32.8977	20.4498	55.2774	45.3727	42.3061	-0.0263165	0.421598	-0.0624208	0.950228	0.975818
s__Weimeria sp002480925	54.0758	57.7692	17.3124	21.4262	42.2844	-2.32087	0.65288	-3.55482	0.000378239	0.00206045
s__UBA2450 sp902800025	19.1342	18.3311	73.5152	77.1855	42.2255	1.36586	0.752181	1.81586	0.0693915	0.148337
s__CACZQA01 sp902783175	40.0843	25.71	30.3464	23.5604	42.215	-1.21103	0.524016	-2.31106	0.0208295	0.0579516
s__Sodaliphilus sp902772965	42.3172	42.3205	36.3589	45.0892	42.1686	-0.851432	0.649522	-1.31086	0.189905	0.312314
s__Limivicinus sp946184215	16.1352	12.3117	119.526	221.666	41.9916	1.71988	0.630368	2.72837	0.00636486	0.0220054
s__UBA1711 sp902776365	24.0526	27.9126	72.6617	54.4594	41.6168	0.847456	0.473996	1.7879	0.0737923	0.156326
s__UBA1255 sp902796205	45.8086	47.6108	23.169	45.1469	41.6103	-1.91652	0.820673	-2.3353	0.0195279	0.0549196
s__UBA1217 sp902788805	19.8143	27.5712	91.39	102.24	41.5589	1.37444	0.53899	2.55003	0.0107715	0.0336917
s__Cryptobacteroides sp017471085	27.0325	14.6615	68.0017	48.0238	41.5505	0.489284	0.398893	1.22661	0.219971	0.351222
s__UBA4372 sp902783885	12.1021	9.80974	85.4232	81.3165	41.366	2.04069	0.542786	3.75966	0.000170141	0.00107342
s__Fibrobacter succinogenes_P	37.8	32.285	60.6571	87.245	41.3593	-0.545341	0.623646	-0.874441	0.381878	0.523402
s__Cryptobacteroides sp900319485	23.1203	14.8988	76.4475	70.8723	41.2383	0.815851	0.487217	1.67451	0.0940298	0.187553
s__Cryptobacteroides sp902792815	30.0107	10.2859	53.0627	26.5497	41.1764	0.0325535	0.33651	0.0967384	0.922934	0.956502
s__Metaruminococcus_A sp902766785	30.7517	16.3614	54.0504	87.4482	41.1502	0.0712922	0.613367	0.116231	0.90747	0.949201
s__Ruminococcus flavefaciens_E	11.9452	9.76539	132.274	286.736	41.1383	2.16524	0.755672	2.86531	0.00416602	0.0153227
s__CAG-433 sp900320735	11.6927	8.04779	135.489	269.256	41.136	2.12012	0.645095	3.28653	0.0010143	0.00466325
s__Methanobrevibacter_A sp900317865	21.6778	30.5502	78.9574	85.4335	40.9864	1.05534	0.720735	1.46425	0.143125	0.2563
s__RUG099 sp900315485	21.1058	25.4937	74.5432	29.1177	40.9348	1.11597	0.397419	2.80805	0.00498432	0.0177776
s__Prevotella sp900315455	28.0601	6.24304	53.7441	35.8486	40.8395	-0.005131	0.316771	-0.0161978	0.987077	0.99325
s__Cryptobacteroides sp017445755	34.7896	27.2643	58.1962	66.9502	40.741	-0.273919	0.449931	-0.608802	0.542656	0.669413
s__UBA3207 sp902774655	36.0615	9.47578	137.136	315.276	40.6557	-0.828542	0.362744	-2.2841	0.0223659	0.0611116
s__RUG350 sp900315995	17.5239	13.6367	65.5802	77.9084	40.2361	1.32743	0.598517	2.21787	0.0265636	0.0696455
s__Ruminococcus_E sp902776975	0.917872	0.547059	127.044	174.872	40.0055	6.04385	0.940808	6.42411	1.32646e-10	5.93021e-09
s__Butyrivibrio hungatei	9.06513	3.17015	100.366	83.2454	39.9448	2.43145	0.46617	5.2158	1.83027e-07	3.25061e-06
s__Selenomonas_A ruminantium_O	36.9922	23.8871	28.1726	16.1454	39.8852	-1.13571	0.471684	-2.40778	0.0160498	0.0465515
s__Egerieousia sp900316795	31.4878	17.2146	49.6389	21.9781	39.7979	-0.223833	0.268659	-0.833151	0.40476	0.545216
s__UBA1786 sp902797255	21.1634	13.2939	66.5256	53.8856	39.7807	0.701569	0.432442	1.62234	0.10473	0.203186
s__UBA4372 sp902801325	23.6322	6.53317	58.6912	20.5749	39.6552	0.370206	0.269449	1.37394	0.169461	0.287951
s__Enterocola sp900316125	20.6846	6.75817	77.2718	94.2206	39.6155	0.828922	0.411988	2.012	0.0442196	0.104143
s__Cryptobacteroides sp902787255	21.5602	10.2828	68.5199	43.1246	39.4786	0.780392	0.370712	2.10512	0.0352813	0.0868798
s__Cryptobacteroides sp002451795	48.3282	25.9102	17.7659	8.97148	39.2868	-2.3523	0.354109	-6.64288	3.07614e-11	1.59529e-09
s__UBA1067 sp902801025	8.90544	11.7481	82.9333	94.8426	39.272	2.65187	0.89917	2.94924	0.00318553	0.0124052
s__RUG14199 sp902796675	35.0081	22.4732	44.3112	49.5783	38.968	-0.518566	0.648722	-0.799365	0.424079	0.563994
s__Ruminococcus_E sp900316385	2.34815	2.43151	102.883	91.9352	38.7994	4.6949	0.67699	6.93497	4.06318e-12	2.50853e-10
s__UBA1067 sp002395905	8.67172	7.26619	559.529	1345.67	38.7846	2.56611	0.642395	3.9946	6.48025e-05	0.000462901
s__Pseudobutyrivibrio sp900113655	16.495	6.89355	62.9157	68.0934	38.5784	0.945056	0.540811	1.74748	0.0805543	0.166569
s__RF16 sp902799185	5.5527	8.43167	241.326	465.092	38.5178	3.38702	0.920872	3.67806	0.000235013	0.00139768
s__Methanobrevibacter_A sp902788255	16.6304	14.4504	92.9044	158.353	38.506	1.36022	0.599856	2.26758	0.023355	0.0629517
s__RF16 sp900321605	92.8403	234.886	64.6823	68.5044	38.4345	1.15565	0.754248	1.53218	0.125477	0.233235
s__Dorea_A sp019421265	36.8307	21.306	35.3046	27.7102	38.4092	-0.832666	0.492517	-1.69064	0.0909064	0.183216
s__Enteromonas sp900539595	50.8714	31.4576	3.17473	1.81684	38.1238	-4.98363	0.461023	-10.81	3.08819e-27	2.66923e-24
s__Eubacterium_Q sp902777655	18.0584	12.0722	76.9795	45.9253	38.0119	1.15342	0.378778	3.0451	0.00232599	0.00951309
s__Fibrobacter succinogenes_A	30.2556	16.9557	346.309	854.272	37.9096	-0.0681968	0.535268	-0.127407	0.898618	0.941842
s__Oribacterium sp900107835	16.963	5.86075	57.154	63.0319	37.884	1.1411	0.500048	2.28199	0.0224902	0.0611789
s__NK4A136 sp000421045	32.0314	23.725	149.022	293.149	37.8731	-0.375936	0.465606	-0.807412	0.419429	0.560898
s__RUG099 sp902788245	34.6242	26.0647	38.2181	19.3929	37.8655	-0.583416	0.422799	-1.37989	0.167621	0.286324
s__Fibrobacter sp002210345	56.5955	111.085	23.4483	25.7331	37.8372	-1.86371	0.751507	-2.47996	0.0131396	0.0398492
s__UBA1740 sp902779285	5.61516	8.21303	97.6887	120.275	37.7904	3.4576	0.836977	4.13106	3.61094e-05	0.00027831
s__UBA1217 sp902784465	23.1151	27.5378	65.2073	51.3172	37.7503	0.722262	0.477031	1.51408	0.130006	0.239933
s__Ruminococcus flavefaciens_Z	26.3632	19.9433	53.6545	34.0993	37.7451	0.312135	0.475009	0.657114	0.511108	0.641172
s__Cryptobacteroides sp902774345	14.33	10.3754	77.4177	57.2725	37.5916	1.71496	0.480247	3.571	0.000355621	0.00197457
s__Saccharofermentans sp902775565	6.989	10.7727	583.856	1427.8	37.2899	2.75954	0.838927	3.28937	0.00100413	0.00464119
s__RUG410 sp902793695	49.5157	76.4446	187.297	508.732	37.2781	-2.08544	0.799336	-2.60897	0.0090815	0.0291801
s__RUG100 sp900315555	38.5694	24.9842	25.8198	16.2035	37.2478	-1.31249	0.486228	-2.69932	0.00694812	0.0235509
s__UBA4285 sp902784165	36.7419	23.8652	35.6371	32.2435	37.1994	-1.05038	0.468455	-2.24221	0.0249475	0.0663476
s__UBA4372 sp902802815	18.4815	9.9398	64.705	52.832	37.1461	0.990241	0.433998	2.28167	0.0225086	0.0611789
s__Limivicinus sp902801295	33.623	15.3099	38.0943	35.4828	37.0462	-0.649997	0.479935	-1.35434	0.175627	0.296099
s__UBA636 sp900321955	8.44957	8.42566	118.317	173.57	36.9699	2.60981	0.662453	3.93961	8.16125e-05	0.000570408
s__Ruminococcus sp937910385	29.6634	27.8389	56.8555	79.0534	36.8269	-0.0339712	0.658261	-0.0516075	0.958841	0.979817
s__Anaerovibrio sp000622005	3.28631	2.11326	86.1801	68.3348	36.6946	3.93793	0.643953	6.11524	9.6411e-10	3.20505e-08
s__Cryptobacteroides sp902784435	22.468	16.3858	60.0307	53.6494	36.5564	0.704302	0.513763	1.37087	0.170415	0.289193
s__Cryptobacteroides sp900313205	18.9071	11.0213	71.9614	66.4656	36.3593	1.03336	0.454474	2.27375	0.0229813	0.0620734
s__UBA4334 sp902803605	18.7516	9.73933	62.4488	38.8916	36.3588	0.954686	0.375593	2.54181	0.0110281	0.0343699
s__UBA1254 sp902797315	59.5522	73.9316	88.0967	253.384	36.3289	-4.09413	0.812172	-5.04096	4.632e-07	6.94265e-06
s__UMGS1820 sp902791425	36.3806	29.7446	31.9773	32.1364	36.3141	-1.14753	0.591604	-1.93969	0.0524178	0.119123
s__Butyrivibrio proteoclasticus_B	18.3651	7.6262	64.8016	43.435	36.0987	0.751284	0.350698	2.14225	0.032173	0.0806035
s__RUG12438 sp902779035	16.9874	17.1922	261.554	545.098	35.9803	1.11897	0.667363	1.67671	0.0935999	0.186983
s__Fibrobacter sp002449765	35.3033	32.727	40.8538	45.0057	35.8337	-0.821759	0.651769	-1.26081	0.207376	0.335598
s__Ruminococcus_E sp947166135	1.62593	0.915544	660.078	1645.3	35.8089	4.93358	0.783417	6.29751	3.02458e-10	1.17056e-08
s__Bulleidia sp902766675	23.7349	13.3863	54.7271	55.7025	35.7552	0.426385	0.498829	0.854772	0.392677	0.533768
s__UBA3789 sp902780395	26.4471	20.9056	66.6249	100.384	35.6939	0.103839	0.507725	0.204519	0.837948	0.904163
s__UBA3663 sp902776605	17.9083	5.79838	69.2873	85.0768	35.5813	0.625554	0.415707	1.5048	0.132376	0.243096
s__Clostridium_R aminophilum	27.3761	9.24792	39.9554	21.7329	35.536	-0.285574	0.354698	-0.805117	0.420752	0.561508
s__Ruminococcus_E sp902790475	3.16727	1.73531	110.876	168.082	35.4584	3.99364	0.654241	6.10424	1.03293e-09	3.39037e-08
s__Porcincola sp902785635	22.277	8.3269	51.9525	33.5869	35.2889	0.16904	0.363708	0.464768	0.642098	0.753375
s__Bovifimicola sp900110975	25.6106	12.4852	49.74	39.7326	35.2222	0.0807138	0.487209	0.165666	0.86842	0.923253
s__UBA3789 sp902793315	32.9312	18.8322	41.8953	42.7922	35.1104	-0.772766	0.409604	-1.88662	0.0592115	0.131339
s__RUG563 sp900320085	23.8971	16.2859	62.579	59.7776	34.9611	0.314239	0.452986	0.693705	0.487867	0.617997
s__NK4A136 sp000621425	31.009	22.9879	38.1432	38.8663	34.7349	-0.791054	0.511495	-1.54655	0.121971	0.22819
s__Ruminococcus flavefaciens_B	23.5863	20.9668	52.4984	71.8496	34.5176	0.403037	0.641062	0.628702	0.529544	0.658565
s__Fibrobacter sp900143055	32.7781	24.5297	41.6301	43.7192	34.5043	-0.663342	0.590415	-1.12352	0.261218	0.398669
s__UBA10281 sp902766475	206.9	511.198	37.0403	54.2187	34.4789	-0.424036	0.922112	-0.459853	0.645622	0.755692
s__Butyrivibrio sp000702265	22.3347	13.7158	57.4265	70.0061	34.4444	0.342962	0.443323	0.773617	0.439157	0.577745
s__RUG708 sp900321625	36.0093	18.2552	25.7768	21.8213	34.2102	-1.29448	0.522877	-2.47568	0.0132982	0.0402359
s__RUG12372 sp902782705	1.28516	0.377588	92.82	103.386	34.1748	5.18668	0.842319	6.15762	7.38445e-10	2.623e-08
s__Acinetobacter sp000773685	46.9109	17.8992	6.1879	4.70673	33.9989	-3.7633	0.461983	-8.14596	3.76295e-16	6.09832e-14
s__NK4A136 sp902793845	21.771	9.9739	63.0828	98.3517	33.9384	0.34715	0.566239	0.613081	0.539823	0.666553
s__UBA2922 sp900313925	40.0574	20.861	18.919	13.8105	33.903	-1.84859	0.426397	-4.33538	1.45507e-05	0.000125767
s__Ruminococcus sp002394695	165.755	375.974	34.2206	43.2848	33.7816	-1.68472	0.801374	-2.10229	0.0355277	0.087252
s__RUG705 sp900321645	11.5369	10.8756	70.7617	79.6458	33.5196	1.85182	0.68573	2.70051	0.00692337	0.0234978
s__UBA1711 sp900320975	12.6984	10.6544	72.3506	92.0624	33.5161	1.57823	0.563712	2.7997	0.00511494	0.01804
s__Eubacterium_C oxidoreducens	33.6367	15.6533	28.1474	14.528	33.4945	-1.09029	0.381648	-2.85679	0.00427953	0.0156152
s__RUG099 sp902793875	34.3524	23.6162	34.7403	39.4648	33.4683	-1.06569	0.470407	-2.26545	0.0234848	0.0631703
s__RUG410 sp900313185	154.939	388.302	46.7177	61.5799	33.4681	0.0336584	0.789589	0.0426277	0.965998	0.983059
s__AC2028 sp902794095	4.6105	5.4845	122.757	233.701	33.3956	3.34815	0.716162	4.67513	2.93772e-06	3.37058e-05
s__Bact-11 sp902773925	39.3779	35.8058	21.6367	11.9893	33.3505	-1.76033	0.424052	-4.15121	3.30719e-05	0.00025908
s__UBA6984 sp900321735	33.1844	41.7555	52.1778	80.7796	33.3049	-1.03674	0.74863	-1.38485	0.166099	0.28485
s__Scatoplasma sp902772915	5.54903	8.16047	63.3331	90.9394	33.1622	3.20576	0.754526	4.24871	2.15009e-05	0.00017643
s__RUG13091 sp902785645	19.6331	22.4039	53.6258	54.1846	33.0852	0.872438	0.750051	1.16317	0.24476	0.379583
s__Ruminococcus_B gnavus	27.9797	9.61869	34.8717	23.6722	33.075	-0.555096	0.431127	-1.28755	0.197904	0.322543
s__Cryptobacteroides sp900318955	23.8893	13.7609	57.2777	59.7	33.0455	0.241131	0.406815	0.592729	0.553363	0.681324
s__Methanobrevibacter_A sp900319535	21.8946	29.5385	62.9009	65.2166	32.9733	0.508923	0.685787	0.742101	0.458026	0.595021
s__UBA2821 sp902763335	21.4666	15.0475	42.0951	62.2304	32.9575	0.046052	0.705099	0.0653129	0.947925	0.973839
s__Malacoplasma_A sp902782585	3.80763	5.40946	75.5254	94.2611	32.904	3.79826	0.862042	4.40612	1.0524e-05	9.70301e-05
s__Pseudobutyrivibrio sp902775195	18.9902	5.26249	45.6598	51.2012	32.7181	0.359227	0.510834	0.703218	0.48192	0.613159
s__Cryptobacteroides sp902762655	18.3015	13.3212	51.8274	30.0405	32.6913	0.67445	0.413223	1.63217	0.102644	0.200268
s__UBA4372 sp902778625	24.5739	20.4369	49.1371	38.149	32.4931	0.0434096	0.379419	0.114411	0.908912	0.950326
s__RUG760 sp900322165	12.0542	15.9937	91.3085	142.314	32.3516	1.82196	0.755559	2.4114	0.0158913	0.0461954
s__Treponema_D sp902796985	1.29953	0.944149	109.18	235.232	32.3494	5.28111	1.00798	5.23928	1.61204e-07	2.88277e-06
s__F23-D06 sp900319925	27.9393	4.1461	25.9375	7.45763	32.2754	-1.11578	0.316618	-3.52405	0.000425005	0.00225366
s__Butyrivibrio sp000424585	23.6117	14.6326	43.9785	40.6236	32.1009	0.00849405	0.448119	0.0189549	0.984877	0.992846
s__UBA2813 sp902765655	13.9777	10.852	61.7671	60.919	32.09	1.31482	0.648521	2.0274	0.0426211	0.100561
s__Sodaliphilus sp900318865	24.8067	11.49	37.0882	16.2749	31.8579	-0.241446	0.335378	-0.719921	0.471574	0.605942
s__UBA1213 sp902763365	9.18323	4.9781	75.615	58.6639	31.822	2.1214	0.418602	5.06782	4.02397e-07	6.17406e-06
s__CAG-791 sp900318375	23.4602	7.4668	33.9936	21.6443	31.8083	-0.378589	0.426268	-0.888147	0.374462	0.516753
s__Fibrobacter succinogenes_I	21.0478	17.1131	50.7052	69.24	31.4595	0.409726	0.700974	0.58451	0.558877	0.68681
s__RF16 sp902785805	21.086	9.05758	40.3559	37.4378	31.3737	0.0950259	0.52734	0.180199	0.856997	0.915613
s__UBA2821 sp002351535	20.2142	11.5158	49.5486	47.3747	31.3331	0.37396	0.606585	0.616501	0.537564	0.66503
s__UBA4372 sp902776455	23.8836	14.9322	42.2447	30.4477	31.2239	-0.142916	0.369988	-0.386272	0.699295	0.797043
s__UBA1217 sp902793295	16.2248	13.2304	60.5955	87.0592	31.156	0.911425	0.555522	1.64066	0.100867	0.197844
s__Agathobacter ruminis	33.872	16.151	21.2147	13.1561	31.1546	-1.48046	0.421974	-3.50842	0.00045077	0.00235196
s__RUG306 sp900314085	32.1866	18.599	21.3235	20.6685	31.1099	-1.35435	0.557678	-2.42855	0.0151594	0.0447192
s__Limivicinus sp902766405	30.2624	75.572	40.6939	50.3078	31.0152	-0.00709613	0.803254	-0.00883423	0.992951	0.997182
s__Avelusimicrobium sp902781765	44.6145	47.4536	8.01911	4.3524	31.0133	-3.26423	0.554215	-5.88982	3.86609e-09	1.05279e-07
s__Selenomonas_A ruminantium_G	16.6771	9.74088	39.4306	40.9182	30.9982	0.556245	0.582586	0.954786	0.339686	0.485025
s__Eubacterium_R sp900321905	36.49	60.1862	14.3661	17.482	30.9546	-2.0119	0.874398	-2.30089	0.0213977	0.0587757
s__NK3A76 sp000686125	25.4049	25.2322	37.2099	18.1267	30.9319	-0.191622	0.529696	-0.361759	0.717532	0.81425
s__Cryptobacteroides sp900320545	29.4108	16.6262	33.4514	19.8433	30.8108	-0.628967	0.327036	-1.92323	0.0544506	0.122988
s__Cryptobacteroides sp902795445	18.5042	8.9333	154.414	329.253	30.6936	0.478465	0.340111	1.40679	0.159489	0.275888
s__Ruminococcus_E sp902797525	1.98525	2.72498	96.5333	165.227	30.6359	4.60803	0.867924	5.30925	1.10076e-07	2.06831e-06
s__RUG12438 sp902801685	17.759	15.8607	68.5988	102.591	30.4629	0.669514	0.581949	1.15047	0.249951	0.386707
s__UBA9732 sp902781545	14.3418	11.3819	79.1374	145.238	30.3942	1.16993	0.661912	1.76749	0.0771456	0.161975
s__Eubacterium_Q sp000687975	12.7637	5.79949	67.6633	47.2184	30.385	1.35602	0.389612	3.48045	0.00050058	0.00255512
s__UBA1221 sp902761735	38.7236	48.2064	10.5926	7.6387	30.3375	-2.65531	0.667923	-3.97547	7.02401e-05	0.000498994
s__UBA2813 sp902792085	22.0321	22.0144	40.2798	44.3303	30.3194	0.0426833	0.696364	0.0612946	0.951125	0.976352
s__PeH17 sp902794055	21.0606	16.4183	43.3969	71.944	30.2763	0.196971	0.696588	0.282765	0.777357	0.857761
s__UBA3207 sp902787955	8.81003	4.45212	52.9672	72.88	30.2114	2.00961	0.647795	3.10224	0.00192065	0.00805866
s__Fibrobacter succinogenes_F	38.326	56.0277	21.1288	15.2437	30.1911	-1.48804	0.578598	-2.57181	0.010117	0.031914
s__RUG13160 sp902786275	26.6449	17.3394	37.7122	27.3106	29.9791	-0.441611	0.384176	-1.1495	0.250349	0.387093
s__Cryptobacteroides sp902774145	25.5915	18.0287	36.624	35.3951	29.975	-0.215548	0.483395	-0.445905	0.655666	0.764109
s__UMGS1820 sp902777435	35.7847	31.7039	12.1826	6.79961	29.8358	-2.51243	0.489821	-5.12929	2.90832e-07	4.80335e-06
s__UMGS1484 sp902796075	43.0849	55.5286	14.2889	16.4878	29.7677	-2.32488	0.792515	-2.93354	0.00335116	0.0128544
s__Selenomonas_A ruminantium_C	4.16512	1.22084	57.7801	69.0457	29.7475	3.03888	0.695148	4.37156	1.23361e-05	0.000110684
s__UBA2804 sp902782145	36.2439	19.0748	12.7031	12.6225	29.6768	-2.289	0.538024	-4.25446	2.09552e-05	0.000172498
s__Wujia sp902800325	18.5633	17.4445	499.235	1332.61	29.6509	0.44448	0.508545	0.874023	0.382106	0.523402
s__Treponema_D sp900319625	9.93308	11.276	56.9023	62.4599	29.5371	2.05717	0.703958	2.92228	0.00347476	0.0132306
s__Treponema_D sp002394685	11.7835	8.53028	60.9747	86.9788	29.4263	1.61109	0.65119	2.47407	0.0133583	0.0402846
s__Bact-11 sp902778855	19.0991	13.5755	46.1081	40.995	29.3717	0.357934	0.459665	0.778685	0.436166	0.574392
s__V9D3004 sp000621985	36.1254	30.4518	14.9182	7.34716	29.367	-2.17913	0.470398	-4.63254	3.61213e-06	4.01985e-05
s__Sodaliphilus sp902785925	16.4808	8.27519	40.5775	35.8103	29.3215	0.190876	0.482368	0.395706	0.692322	0.79188
s__Prevotella sp900313805	20.0891	9.13929	39.5252	18.2646	29.2068	0.152617	0.324466	0.470364	0.638095	0.750376
s__Treponema_D sp900316905	6.22485	8.81438	66.5311	80.1974	29.1758	2.83236	0.783422	3.61537	0.000299922	0.00170923
s__Phil12 sp900319595	30.2727	21.7628	27.7806	19.4422	29.1427	-0.873865	0.500229	-1.74693	0.0806493	0.166632
s__Saccharofermentans sp902764825	1.44203	1.39214	96.6931	139.864	29.0825	4.74362	0.804511	5.89629	3.71775e-09	1.03657e-07
s__UBA1711 sp902791695	23.7583	45.9457	46.6175	45.1468	29.0378	0.29626	0.618147	0.479271	0.631746	0.744937
s__UBA2813 sp902802825	21.0233	20.7293	33.2482	24.3738	28.7262	-0.0293202	0.586129	-0.0500234	0.960104	0.980061
s__RF16 sp902792535	5.08193	3.72739	81.8622	139.787	28.7166	3.00783	0.662681	4.53887	5.65555e-06	5.86594e-05
s__UMGS995 sp902784095	19.2589	14.7291	52.5921	63.6701	28.6985	0.339924	0.524814	0.647704	0.517176	0.646283
s__CAG-196 sp902798645	19.6711	20.2661	40.4799	43.6601	28.6521	0.322265	0.744731	0.432727	0.665213	0.771908
s__Limivicinus sp902778665	29.0566	38.6792	36.5889	29.1993	28.5082	-0.4557	0.471487	-0.966516	0.333786	0.47924
s__Cryptobacteroides sp902762435	17.0657	8.26948	47.1771	39.871	28.4926	0.48262	0.422643	1.14191	0.253492	0.389398
s__UBA1711 sp900316515	16.9213	16.1464	50.7144	48.0696	28.3606	0.705641	0.478135	1.47582	0.139992	0.252785
s__Limivicinus sp900319635	32.4273	40.5123	46.4614	91.8797	28.3112	-1.91091	0.589238	-3.24301	0.00118272	0.00532431
s__Ruminococcus_E sp902785365	2.31937	3.62472	75.2673	70.0368	28.1901	4.20404	0.676093	6.21813	5.03104e-10	1.91845e-08
s__RUG754 sp900315895	25.2	13.1443	32.2383	32.3491	28.1609	-0.463032	0.425756	-1.08755	0.276793	0.416092
s__Lepagella sp900321585	22.2811	5.34348	27.1266	13.4605	28.1526	-0.581003	0.377108	-1.54068	0.123395	0.230024
s__CAG-791 sp902801585	14.1789	7.19986	50.2403	47.9348	28.1125	0.817786	0.467866	1.74791	0.0804802	0.166548
s__Cryptobacteroides sp902801885	12.543	13.1463	60.8135	67.8926	28.072	1.41472	0.577304	2.45056	0.0142636	0.04261
s__Eubacterium_Q sp900199595	12.2171	6.82928	59.3792	39.23	28.0502	1.24064	0.426643	2.90792	0.00363841	0.0137092
s__Butyribacter sp000436755	27.4945	25.7243	21.2016	25.6662	27.9985	-1.01042	0.762008	-1.326	0.184839	0.306524
s__Prevotella sp902783165	13.3439	4.88177	55.8231	80.1795	27.993	1.02519	0.457772	2.23951	0.0251226	0.0666266
s__Ruminococcus_E sp902779225	2.45799	1.37347	77.1725	91.4679	27.8963	3.99434	0.647414	6.16968	6.84264e-10	2.49901e-08
s__Firm-16 sp902794115	26.737	9.53321	31.8298	49.9743	27.8938	-0.952779	0.600793	-1.58587	0.112769	0.214378
s__Cryptobacteroides sp900320965	23.9084	11.8261	34.0301	24.9649	27.8748	-0.435729	0.288733	-1.50911	0.131271	0.241752
s__Nanosyncoccus sp902761145	19.6602	10.0217	40.7511	29.2578	27.7474	0.172046	0.400027	0.430086	0.667133	0.77268
s__RUG13038 sp902789425	18.866	14.5624	46.7772	43.1514	27.6325	0.183201	0.451792	0.405499	0.685111	0.785711
s__UBA3789 sp902788735	25.1284	14.3014	1981.4	5862.52	27.5669	-0.685313	0.325994	-2.10223	0.0355334	0.087252
s__Saccharofermentans sp902782125	28.9327	71.7709	235.428	513.685	27.5668	2.4996	0.753741	3.31626	0.000912305	0.00427005
s__RUG14121 sp902795845	29.9144	30.1451	19.3683	11.7678	27.5245	-1.5757	0.531833	-2.96278	0.00304876	0.0119779
s__RUG099 sp902760855	25.4987	12.6048	22.8048	8.72783	27.4669	-0.996229	0.359926	-2.76787	0.00564233	0.0196647
s__CAG-170 sp902803075	16.3219	9.11931	42.2471	44.1743	27.3971	0.591323	0.568595	1.03997	0.298352	0.441316
s__RUG11257 sp902767355	20.9058	24.9045	36.5152	36.0749	27.3918	0.0267098	0.588218	0.045408	0.963782	0.981574
s__Bilifractor sp902797025	30.7852	26.1959	12.8833	12.0924	27.3597	-2.06399	0.56241	-3.6699	0.000242642	0.00142993
s__RUG14515 sp902777015	25.2139	25.0216	34.0573	30.141	27.0868	-0.292637	0.606289	-0.48267	0.62933	0.743407
s__CAG-303 sp905236025	34.4255	38.5736	7.46432	4.50214	27.0244	-3.33189	0.566365	-5.88294	4.03045e-09	1.06642e-07
s__CAG-791 sp902783385	28.325	35.1362	28.4669	21.9845	27.0061	-0.786611	0.492666	-1.59664	0.110346	0.210698
s__Cryptobacteroides sp902780175	24.7183	17.0683	30.9182	24.0373	26.9657	-0.437043	0.39845	-1.09686	0.272704	0.411596
s__UBA2862 sp900315585	21.804	15.7031	143.761	333.45	26.8538	-0.11964	0.517708	-0.231096	0.81724	0.888513
s__Roseburia sp902781225	15.8348	4.19455	39.0653	39.7342	26.821	0.238612	0.540256	0.441665	0.658731	0.766647
s__CAG-533 sp000434495	30.1902	32.423	19.3853	12.891	26.8021	-1.40283	0.564398	-2.48554	0.0129354	0.0393219
s__UBA3663 sp937899265	18.1039	7.4023	29.7587	14.108	26.7874	-0.483928	0.395891	-1.22238	0.221565	0.352466
s__Cellvibrio sp000263355	36.4833	16.9994	6.20266	4.54702	26.7782	-3.24339	0.497643	-6.51751	7.14859e-11	3.56467e-09
s__Chordicoccus sp902776305	11.1988	7.38088	70.0154	100.948	26.6747	1.38858	0.548371	2.53219	0.0113351	0.0351578
s__UBA3305 sp902796405	18.7752	4.32081	32.292	29.5617	26.6622	-0.0629517	0.479146	-0.131383	0.895472	0.939684
s__RUG410 sp900320035	23.0465	38.2335	50.3394	122.469	26.6588	0.275037	0.937643	0.293328	0.769272	0.851831
s__NK4A144 sp000746015	21.6471	13.32	36.2154	43.5079	26.656	-0.235217	0.452939	-0.519313	0.603543	0.72225
s__UBA6382 sp002372095	5.60381	1.69037	72.2918	118.233	26.6172	2.39271	0.657651	3.63827	0.000274473	0.00159576
s__Aristaeella sp900322155	16.2433	3.99245	120.789	253.909	26.6053	0.325494	0.32511	1.00118	0.316739	0.459599
s__Phocaeicola sp902779535	7.64946	3.07192	49.1694	56.1912	26.5572	2.02388	0.572166	3.53722	0.000404356	0.00217982
s__Ruminococcus flavefaciens_H	24.7535	22.45	27.3322	25.5725	26.4988	-0.672138	0.572809	-1.17341	0.240633	0.374976
s__Sodaliphilus sp900318255	20.6166	4.47014	26.7743	9.04787	26.2915	-0.542041	0.306847	-1.76648	0.0773146	0.162047
s__CAG-302 sp002375205	25.189	21.7765	25.8247	17.0244	26.1573	-0.952272	0.500931	-1.90101	0.0573013	0.128309
s__Chordicoccus sp900317515	7.67318	6.63779	141.393	279.789	26.0949	2.08044	0.640643	3.24743	0.00116452	0.00525149
s__Hornefia sp900315125	25.0646	18.8175	23.5849	9.65547	26.0346	-0.888793	0.381202	-2.33155	0.0197242	0.0552919
s__UBA2868 sp002371615	23.5049	18.0887	123.949	280.532	25.9994	-0.61939	0.472241	-1.3116	0.189656	0.312241
s__Methanobrevibacter sp902784195	12.2962	14.5376	439.782	852.131	25.9518	1.41074	0.618463	2.28104	0.0225461	0.0612167
s__Clostridium_R aminophilum_A	22.8137	11.68	24.6082	17.0743	25.8708	-0.670216	0.42193	-1.58845	0.112184	0.213436
s__RF16 sp002394335	2.47923	2.40931	757.68	1997.73	25.6109	3.88666	0.858851	4.52542	6.02756e-06	6.15333e-05
s__Coprovivens sp902800945	15.1698	10.6559	51.5269	47.298	25.6108	0.800446	0.465798	1.71844	0.0857163	0.17501
s__RUG099 sp902778585	13.317	15.2184	53.5966	68.8597	25.558	1.066	0.593929	1.79483	0.0726815	0.154351
s__NK4A144 sp000424365	30.2391	20.3561	13.7966	6.90473	25.4757	-2.01476	0.430631	-4.67861	2.88824e-06	3.35839e-05
s__Cryptobacteroides sp900167895	15.9377	10.2472	43.3354	32.7182	25.4479	0.581241	0.395545	1.46947	0.141706	0.254286
s__Lentihominibacter sp902797195	19.3372	9.92169	34.2054	29.5632	25.4113	-0.124524	0.397258	-0.31346	0.753931	0.84106
s__Bulleidia sp900314345	15.1861	5.7732	32.4075	19.9142	25.3085	0.305594	0.478495	0.638657	0.523046	0.651734
s__Cryptobacteroides sp900316955	20.0254	8.01579	32.6699	22.4426	25.2875	-0.281574	0.3015	-0.933912	0.350349	0.493994
s__CACZRW01 sp902783675	24.1767	27.9524	23.6048	17.1342	25.2808	-0.655938	0.658307	-0.996402	0.319055	0.462701
s__UBA2883 sp902765215	16.4127	19.3499	32.7563	54.5889	25.2637	0.253349	0.820387	0.308816	0.757461	0.843648
s__S5-A14a sp900112915	18.4147	5.24136	31.5016	26.8706	25.238	-0.0136418	0.444773	-0.0306714	0.975532	0.988693
s__Bact-11 sp902784965	14.8773	10.4111	40.9442	23.064	25.2219	0.581157	0.409881	1.41787	0.15623	0.27243
s__Cryptobacteroides sp002393895	11.5187	5.92414	47.9945	38.6985	25.2175	1.16958	0.453526	2.57886	0.00991278	0.0314228
s__Cryptobacteroides sp002437305	19.7267	7.70997	29.1618	22.4291	25.1707	-0.516208	0.360277	-1.43281	0.151912	0.267782
s__Limivicinus sp902798545	14.9651	8.8432	47.8921	41.6238	25.0757	0.599462	0.375939	1.59457	0.110808	0.211269
s__Cryptobacteroides sp902784785	15.9057	9.69615	42.2325	33.3404	25.037	0.471579	0.392884	1.2003	0.230022	0.362142
s__XBB1006 sp900115795	22.6761	11.0061	26.5021	13.3729	25.0104	-0.654605	0.313843	-2.08577	0.0369994	0.0899994
s__SFMI01 sp902781945	13.847	5.6251	46.6636	51.2273	24.9809	0.803772	0.474328	1.69455	0.0901609	0.182219
s__UBA4644 sp902797555	33.9712	27.6711	12.2343	6.85073	24.9516	-2.1727	0.404794	-5.36741	7.98767e-08	1.5819e-06
s__Avelusimicrobium sp902798835	25.0514	13.8478	17.0661	29.0266	24.949	-1.07078	0.76011	-1.40872	0.158918	0.275452
s__Limimorpha sp900321315	17.755	10.313	31.8886	29.687	24.9366	0.0382576	0.452605	0.0845275	0.932637	0.96271
s__UBA1181 sp902784425	13.6623	5.83493	39.5202	23.0471	24.9279	0.753798	0.407647	1.84914	0.0644369	0.140623
s__Parafannyhessea umbonata_A	28.5801	9.91148	13.8161	9.58217	24.9209	-1.79136	0.392028	-4.56947	4.88961e-06	5.175e-05
s__Limimorpha sp902769815	23.1837	12.8396	21.6346	14.0438	24.9158	-0.77965	0.43025	-1.81209	0.0699726	0.149455
s__Bact-19 sp902800045	16.2349	15.8723	38.7948	38.9213	24.895	0.537179	0.526298	1.02067	0.307409	0.451366
s__Pseudobutyrivibrio ruminis_B	2.94783	1.45328	57.0828	69.8049	24.8196	3.4752	0.674969	5.14868	2.62321e-07	4.41688e-06
s__RUG563 sp902773895	7.73333	3.41999	51.3722	35.9481	24.7192	1.89262	0.414381	4.56735	4.9394e-06	5.20645e-05
s__AC2028 sp902767075	29.6524	19.6248	92.7501	242.462	24.671	-1.95275	0.416202	-4.69185	2.70751e-06	3.19116e-05
s__Cryptobacteroides sp937900465	19.9512	10.87	31.6321	14.1944	24.665	-0.150666	0.325889	-0.462322	0.64385	0.754624
s__RUG592 sp902763835	6.27504	2.45204	60.6447	56.9778	24.5354	2.22974	0.493932	4.51426	6.35389e-06	6.3859e-05
s__Enteromonas sp902802365	23.9078	19.9362	23.6524	15.273	24.5291	-0.798794	0.478383	-1.66978	0.0949632	0.188689
s__RUG705 sp902788975	25.1605	28.4753	27.4457	26.582	24.4866	-0.876973	0.499715	-1.75495	0.0792684	0.164928
s__Ruminococcus flavefaciens_U	18.1897	17.1619	39.6419	34.9974	24.3895	0.362975	0.630147	0.576016	0.564604	0.690906
s__Limivicinus sp902787755	18.1317	4.72438	30.3537	18.168	24.3799	-0.241446	0.340979	-0.708096	0.478886	0.6117
s__NK4A144 sp000622025	14.1646	5.33975	41.9769	42.9882	24.3503	0.574813	0.359199	1.60026	0.109541	0.209933
s__Tractidigestivibacter sp900111695	21.5129	12.2939	40.8646	80.8995	24.3337	-1.45706	0.544441	-2.67624	0.00744525	0.0249104
s__Eubacterium_Q sp000703065	21.5205	10.3016	24.6023	14.6288	24.2981	-0.71488	0.373297	-1.91505	0.0554868	0.125002
s__CAG-1193 sp902783915	24.6414	18.8561	24.3718	18.8124	24.2977	-0.9907	0.459677	-2.15521	0.0311456	0.0786238
s__Spyradocola sp002492415	19.1225	8.41366	29.0779	29.2321	24.2637	-0.121315	0.4871	-0.249055	0.803318	0.879275
s__UBA2942 sp900321525	12.6137	3.28492	43.8082	36.1271	24.2504	0.801302	0.422923	1.89468	0.0581352	0.129395
s__CAG-791 sp902767235	14.4857	7.95862	37.6662	24.4754	24.2217	0.53753	0.401865	1.33759	0.181031	0.301821
s__RUG11142 sp902766215	27.1241	23.7894	17.4151	20.6083	24.2003	-1.3547	0.608538	-2.22615	0.026004	0.0685555
s__Pseudobutyrivibrio ruminis_A	19.6957	10.6681	27.6941	14.1577	24.1812	-0.365612	0.37034	-0.987234	0.323528	0.467392
s__UBA2943 sp902775835	13.9582	4.14627	41.4081	30.1621	24.1809	0.603881	0.288622	2.09229	0.0364127	0.0888223
s__Methanomethylophilus sp000350305	32.8677	21.7241	4.06929	3.54228	24.1789	-3.86747	0.51942	-7.44575	9.63977e-14	8.92712e-12
s__AC2028 sp000702085	8.40293	4.04758	64.8083	90.8947	24.1658	1.65999	0.565292	2.93652	0.00331915	0.0127884
s__Bovifimicola sp900314555	91.8448	196.402	222.171	438.577	24.0646	-1.23387	0.566206	-2.17919	0.0293176	0.0748971
s__Weimeria sp900100095	21.1033	9.04471	23.0135	16.0658	24.0151	-0.747031	0.425407	-1.75604	0.0790818	0.164706
s__UBA4951 sp902802355	51.9516	78.5324	13.3557	6.71882	23.9819	-1.88505	0.569296	-3.3112	0.00092896	0.00433236
s__Eubacterium_B sp902797405	17.0487	8.85945	37.9479	30.1145	23.9779	0.214322	0.401396	0.533943	0.593381	0.714648
s__Methanobrevibacter_A sp902770715	4.38423	4.45028	47.5471	62.213	23.9564	2.97598	0.743303	4.00372	6.23538e-05	0.000447877
s__CAG-196 sp902775025	23.8946	22.4085	19.9371	23.8171	23.923	-1.15014	0.676589	-1.6999	0.0891493	0.180597
s__Fibrobacter succinogenes_K	33.6894	62.2163	18.6134	16.6111	23.9148	-1.53927	0.67458	-2.28182	0.0225002	0.0611789
s__UBA2450 sp902800355	9.52062	10.5584	36.9844	46.4533	23.8994	1.49579	0.806782	1.85401	0.0637371	0.139586
s__Sodaliphilus sp900320055	4.45344	1.18804	66.9251	124.154	23.8327	2.69633	0.670701	4.02017	5.81551e-05	0.000421219
s__Hominimerdicola alba	16.5715	11.3768	35.0381	19.4639	23.7895	0.264016	0.426358	0.619236	0.535761	0.66428
s__Limivicinus sp902785115	12.3674	4.3948	43.0786	31.0634	23.7695	0.737725	0.319413	2.30963	0.0209088	0.0580478
s__RUG024 sp900314765	55.4551	102.472	20.2224	12.7936	23.7639	-0.911203	0.435141	-2.09404	0.0362563	0.088524
s__Enteromonas sp902773005	12.2373	6.98361	37.2415	38.8852	23.7614	0.953652	0.588866	1.61947	0.105346	0.203852
s__Sodaliphilus sp937892215	18.8494	7.33653	19.1577	10.7811	23.7422	-1.02931	0.446624	-2.30465	0.0211865	0.0584431
s__UBA2813 sp002361485	30.2331	37.4404	7.12139	4.51476	23.6577	-2.88546	0.660661	-4.36754	1.25653e-05	0.000112351
s__UBA2450 sp902797795	13.1271	13.5245	32.4727	37.9675	23.6138	0.736546	0.836075	0.880957	0.378341	0.519618
s__Treponema_D sp902778325	2.81956	1.41168	59.9493	78.9659	23.5842	3.51972	0.671576	5.24099	1.59716e-07	2.876e-06
s__UBA2450 sp902800645	16.1103	17.3854	65.8355	100.65	23.5788	0.332979	0.714351	0.466129	0.641123	0.752573
s__UBA3789 sp902798815	20.1691	10.9483	32.8525	38.239	23.5539	-0.410487	0.436143	-0.941175	0.346615	0.49167
s__UBA2813 sp900314375	26.3021	25.143	14.149	5.24242	23.52	-1.69356	0.503891	-3.36096	0.000776713	0.00370906
s__Ruminococcus_E sp900317315	2.34714	1.67295	70.8828	114.25	23.4613	3.85686	0.722694	5.33679	9.46082e-08	1.83074e-06
s__Treponema_D sp000619925	11.1866	8.43057	41.228	35.5283	23.1927	1.18799	0.518091	2.29302	0.021847	0.0598725
s__Lachnobacterium bovis	17.0523	8.80158	34.0567	28.9912	23.1881	0.0634719	0.418829	0.151546	0.879545	0.929743
s__UBA1067 sp902799385	6.61683	7.04638	46.8193	51.0729	23.1563	2.24179	0.836378	2.68036	0.00735432	0.0246379
s__Ruminococcus_E sp900316435	2.05411	0.879839	73.9645	109.261	23.145	3.85374	0.674135	5.71657	1.08697e-08	2.60973e-07
s__RUG410 sp902763155	21.6516	30.227	333.909	852.442	23.1273	0.828811	0.724528	1.14393	0.252652	0.388411
s__Enterocola sp900316995	5.22142	2.94292	171.401	380.823	23.1266	2.51243	0.638997	3.93183	8.43019e-05	0.000584478
s__RUG12783 sp902801795	15.6709	13.0152	34.1591	20.5556	23.0957	0.313873	0.429181	0.731331	0.464577	0.599361
s__Ventrenecus sp902766135	16.65	12.88	42.355	54.1091	23.0912	0.167543	0.519594	0.32245	0.747111	0.835746
s__CAG-1252 sp003445835	243.757	695.748	66.8877	90.8073	23.0206	0.733196	0.614289	1.19357	0.232647	0.364504
s__RUG12834 sp902783185	23.2277	25.2834	162.794	410.177	22.9581	-0.719355	0.488794	-1.47169	0.141104	0.253841
s__Butyrivibrio sp000420825	3.33705	1.34409	65.1388	70.7362	22.9312	3.18291	0.569558	5.58839	2.29186e-08	5.21298e-07
s__Cryptobacteroides sp902782225	13.8972	8.16064	36.7834	20.7986	22.8809	0.633921	0.387393	1.63638	0.101761	0.198994
s__Anaeroplasma sp902783745	16.5758	28.946	39.1052	38.2432	22.875	0.687966	0.746923	0.921066	0.357016	0.501214
s__UBA1711 sp902777005	17.3055	16.7147	32.3396	20.8522	22.7905	0.0764195	0.391216	0.195338	0.845128	0.907811
s__UBA1179 sp902782245	13.7144	17.1626	40.4042	49.8925	22.7753	0.422401	0.597747	0.706654	0.479781	0.611819
s__Enteromonas sp900321535	9.05553	15.919	40.6296	43.8216	22.7296	1.75598	0.782736	2.24339	0.0248718	0.0662143
s__Limivicinus sp902778275	16.2432	6.06549	31.9506	18.8867	22.6488	0.144642	0.368954	0.392032	0.695035	0.794282
s__Enteromonas sp900317165	22.6414	13.489	19.924	11.0032	22.6207	-0.95601	0.389692	-2.45325	0.0141573	0.0423561
s__Cryptobacteroides sp902768665	14.4029	7.46828	34.6088	17.7943	22.6189	0.486936	0.350292	1.39009	0.164503	0.283237
s__CAIFEU01 sp902783515	15.8944	15.4885	25.0852	29.52	22.4816	-0.0721102	0.73637	-0.0979266	0.921991	0.956502
s__Cryptobacteroides sp002395605	14.5817	8.39977	37.7989	35.525	22.4205	0.456262	0.418712	1.08968	0.275854	0.415142
s__UBA4372 sp002373535	7.23259	5.24973	173.065	339.635	22.3709	1.76014	0.57285	3.0726	0.002122	0.00874777
s__UBA1711 sp900318275	16.7546	18.481	34.2083	26.7396	22.3621	0.236555	0.44007	0.537538	0.590896	0.712648
s__Prevotella sp900320845	18.9232	18.3718	26.516	12.3341	22.3405	-0.386338	0.404791	-0.954412	0.339875	0.485028
s__Methanobrevibacter_A sp900314615	23.1417	20.7895	21.4558	17.6627	22.3056	-0.945053	0.491296	-1.92359	0.0544057	0.122988
s__Lachnobacterium sp900113385	24.3496	18.274	14.3129	8.91458	22.2726	-1.65524	0.464276	-3.5652	0.000363573	0.00200574
s__UBA9715 sp902764575	6.92778	2.70655	57.1451	75.3224	22.2294	1.92663	0.476433	4.04387	5.25756e-05	0.000387297
s__Hornefia sp000688015	13.4383	5.43217	37.7917	28.188	22.1905	0.563692	0.328533	1.71579	0.0862008	0.175722
s__Saccharofermentans sp000621765	15.3628	6.24185	73.3494	117.655	22.1395	0.176076	0.326294	0.539622	0.589457	0.711244
s__Phil12 sp900315335	22.0025	4.3589	11.5796	4.62428	22.0888	-1.93157	0.358522	-5.3876	7.14062e-08	1.45792e-06
s__Butyrivibrio sp900108105	2.5247	1.2698	64.1238	69.1172	22.0659	3.66857	0.623008	5.88848	3.89772e-09	1.05279e-07
s__Bulleidia sp902784015	15.6555	12.5698	33.3171	20.2945	22.0171	0.362048	0.439822	0.823169	0.410412	0.551113
s__CADAWZ01 sp902791745	9.9729	9.21192	37.9307	42.6434	21.9686	1.02439	0.65821	1.55633	0.119629	0.224293
s__Egerieousia sp900322025	19.1882	24.9798	27.7739	34.7107	21.8801	-0.176004	0.587647	-0.299506	0.764554	0.848305
s__Ruminococcus_E sp900315605	2.81567	3.67327	48.6388	55.0378	21.8576	3.50638	0.731809	4.79138	1.65638e-06	2.08495e-05
s__Fibrobacter succinogenes_N	30.2008	52.8077	15.6961	13.1429	21.791	-1.62122	0.6283	-2.58034	0.00987041	0.0313268
s__UBA6382 sp902773055	13.5908	6.67761	31.1985	17.008	21.7803	0.387949	0.374345	1.03634	0.300043	0.442529
s__NK4A144 sp000621405	12.7804	5.89927	39.7737	44.2511	21.7614	0.561089	0.407575	1.37665	0.16862	0.287275
s__Ruminococcus_E sp900318905	4.21276	1.64901	61.7	86.3513	21.7267	2.65313	0.602228	4.40553	1.05524e-05	9.70301e-05
s__Porcincola sp902781455	16.1313	9.47569	33.4771	46.8259	21.7036	0.00216686	0.459731	0.00471332	0.996239	0.997918
s__Flexilinea sp902774215	25.9336	13.4204	13.1501	11.8349	21.6726	-1.92982	0.412681	-4.67631	2.92085e-06	3.36611e-05
s__Treponema_D sp902773215	3.15035	1.23905	49.1768	77.3554	21.6462	3.18721	0.836879	3.80845	0.00013984	0.000911067
s__CAG-1000 sp902764145	18.6119	14.3697	28.3111	20.6921	21.6165	-0.356439	0.393272	-0.906341	0.364755	0.507137
s__Limivicinus sp902799075	3.61512	1.44765	70.7577	113.463	21.5713	3.06678	0.696558	4.40277	1.06878e-05	9.75822e-05
s__Ruminococcus_E sp902777275	2.13993	1.39691	68.4897	114.655	21.5535	3.88073	0.676737	5.73447	9.78196e-09	2.41568e-07
s__Ruminococcus flavefaciens_O	15.8135	8.01465	28.6358	27.0861	21.4943	-0.0535021	0.4439	-0.120527	0.904065	0.946786
s__Succinivibrio sp902772715	16.4749	16.7696	29.2789	36.2075	21.46	-0.432177	0.545676	-0.792003	0.428359	0.56757
s__CAG-533 sp902783555	23.6991	26.5644	17.0244	9.1295	21.3387	-1.3609	0.51713	-2.63164	0.00849747	0.0276808
s__RF16 sp902799705	10.7618	9.28711	41.6979	40.2222	21.3203	1.07465	0.529995	2.02765	0.0425956	0.100561
s__Lachnobacterium bovis_A	20.058	11.0588	19.929	12.1451	21.3157	-0.801169	0.438616	-1.82658	0.0677622	0.146233
s__CAG-791 sp902801415	13.1354	4.22699	29.412	22.4082	21.3101	0.24023	0.447984	0.536247	0.591788	0.713301
s__Cryptobacteroides sp902787295	17.1797	9.20779	23.5687	12.3408	21.1892	-0.465396	0.35182	-1.32282	0.185894	0.307806
s__RUG13868 sp902793375	16.508	15.6087	30.8622	24.01	21.116	-0.0593657	0.430805	-0.137802	0.890397	0.937013
s__CADAWZ01 sp902790465	2.83021	2.85831	48.1953	54.0602	21.1074	3.39556	0.770112	4.40917	1.03768e-05	9.67881e-05
s__JAFUYI01 sp902761715	23.2326	22.1073	21.494	34.8481	21.0874	-1.0278	0.619824	-1.65822	0.097273	0.192576
s__Acidaminococcus sp902796945	18.9214	7.92446	14.1751	13.6001	21.0736	-1.26368	0.556516	-2.2707	0.0231653	0.0625054
s__Treponema_D sp000260795	10.0089	8.08398	39.1426	35.9127	20.964	1.19934	0.537746	2.2303	0.0257272	0.0680721
s__Denitrobacterium detoxificans	20.7388	10.4808	16.1499	12.608	20.9437	-1.2183	0.419209	-2.90619	0.0036586	0.0137092
s__SY8519 sp000270305	15.608	8.68839	22.8585	15.1318	20.9405	-0.147382	0.466851	-0.315695	0.752234	0.840027
s__CAG-475 sp900322215	148.934	369.565	18.9609	22.6771	20.8874	-1.18688	0.733957	-1.6171	0.105856	0.204687
s__UBA4285 sp002394965	16.9699	13.9891	89.8111	218.5	20.88	-0.789054	0.607569	-1.29871	0.194045	0.317651
s__Eubacterium_Q sp902781895	16.5686	8.87804	31.1757	27.5567	20.861	-0.222463	0.424564	-0.523981	0.600292	0.720294
s__Limivicinus sp902786615	12.7537	3.48125	37.6506	29.6859	20.8416	0.44767	0.31187	1.43544	0.151162	0.267187
s__UBA737 sp902762875	59.833	101.033	9.18553	6.05805	20.7481	-2.29558	0.49942	-4.5965	4.29652e-06	4.64203e-05
s__UBA1179 sp902763885	8.20997	5.14481	46.3859	47.6687	20.7413	1.5107	0.447393	3.37668	0.000733669	0.00351843
s__Prevotella sp902766505	12.8736	3.26644	29.0954	14.7215	20.7111	0.277588	0.328758	0.844352	0.398473	0.539551
s__UBA1067 sp902776615	3.26287	2.87791	45.5103	56.0702	20.6901	3.13931	0.824736	3.80645	0.000140977	0.000916172
s__UBA2450 sp902803285	8.60983	11.0416	41.7908	58.2534	20.6182	1.31897	0.746797	1.76617	0.0773677	0.162047
s__UBA4636 sp900770945	29.2895	34.2932	1.7228	0.972823	20.604	-4.89418	0.726933	-6.73264	1.66614e-11	9.39197e-10
s__UBA4372 sp900320715	10.2236	7.301	35.3324	29.794	20.601	0.919845	0.475935	1.93271	0.0532717	0.120641
s__UBA3789 sp902783435	18.002	10.029	84.985	186.976	20.5359	-0.455639	0.331511	-1.37443	0.169308	0.287879
s__Limivicinus sp902778115	13.8269	8.96725	30.579	22.7923	20.4544	0.324584	0.437785	0.741424	0.458436	0.595256
s__Limivicinus sp902774015	15.7521	15.7735	27.0605	15.9639	20.3844	-0.201083	0.436409	-0.460768	0.644965	0.755373
s__UBA1179 sp902802285	20.3654	21.5246	22.0914	18.16	20.3386	-0.785625	0.5423	-1.44869	0.147424	0.262171
s__Limivicinus sp002350825	11.6144	4.96094	35.7554	23.0174	20.3279	0.743118	0.363485	2.04442	0.0409116	0.097414
s__UBA3789 sp002369415	14.4864	7.59051	36.8922	52.8981	20.3247	0.189354	0.451047	0.419811	0.674624	0.777276
s__Cryptobacteroides sp902778105	16.7707	6.25969	24.9397	22.4844	20.2976	-0.468228	0.350864	-1.3345	0.18204	0.302971
s__UBA9845 sp902796635	24.4647	25.8963	7.76818	5.21169	20.2489	-2.31472	0.644217	-3.59308	0.000326788	0.00183412
s__Sodaliphilus sp902777835	15.2684	12.5785	22.8191	8.55874	20.2294	-0.149484	0.429916	-0.347705	0.728062	0.820097
s__Cryptobacteroides sp002350615	16.2888	13.5656	24.3007	15.5585	20.164	-0.241163	0.490962	-0.491206	0.623281	0.739664
s__Chordicoccus sp902788035	17.7793	15.0559	22.0958	11.3629	20.1504	-0.495352	0.380236	-1.30275	0.19266	0.315982
s__UBA3663 sp902779265	11.386	3.78262	32.964	17.3478	20.1199	0.661206	0.297428	2.22308	0.0262105	0.0689289
s__UBA1711 sp902778925	14.1222	13.5415	31.9985	29.5783	20.1022	0.249105	0.46769	0.532628	0.594291	0.714748
s__Cryptobacteroides sp900167925	8.78925	3.4176	202.234	507.684	20.0659	1.26139	0.660391	1.91007	0.0561248	0.126111
s__UBA1221 sp900320675	26.5099	28.1404	5.19867	2.68874	20.0259	-3.14062	0.607014	-5.17388	2.29276e-07	3.93717e-06
s__Cryptobacteroides sp002297815	23.8218	13.8707	8.2921	8.7086	20.0001	-2.30195	0.512055	-4.49552	6.94007e-06	6.89487e-05
s__UBA2943 sp900321565	1.35612	0.621175	68.1302	143.101	19.9729	4.39827	0.874837	5.02753	4.96831e-07	7.27843e-06
s__UBA2943 sp902764915	12.405	6.60098	33.413	32.9062	19.8934	0.319642	0.393986	0.811303	0.417192	0.559058
s__Faecousia sp900315595	17.0342	8.26682	37.7327	58.9243	19.8476	-0.786884	0.387436	-2.031	0.0422548	0.0999586
s__Vescimonas sp902765025	12.2915	8.15094	33.149	17.3857	19.8362	0.617103	0.311765	1.97938	0.0477729	0.110527
s__Eubacterium_Q sp902772925	8.2929	4.26177	34.2416	21.0869	19.8314	1.33844	0.434936	3.07734	0.00208859	0.00862376
s__Ottowia sp900320815	17.3078	9.62101	21.3464	12.6571	19.8295	-0.480065	0.387931	-1.2375	0.2159	0.345787
s__Butyrivibrio sp000424545	12.8394	7.4454	29.9971	33.3361	19.8191	0.321387	0.474454	0.677384	0.498162	0.62797
s__RUG13583 sp902790595	18.093	3.97223	20.1326	18.4885	19.8058	-0.898767	0.306894	-2.92859	0.00340503	0.0130033
s__CAG-1000 sp902775285	16.6117	10.0475	25.6174	16.3844	19.7383	-0.293851	0.346217	-0.848747	0.396022	0.537074
s__Limimorpha sp900317155	7.92946	5.06023	38.0948	27.0076	19.6267	1.37098	0.396195	3.46036	0.000539458	0.00272673
s__Ruminococcus_E sp900315085	6.45567	13.3377	47.2817	46.8052	19.6164	1.60786	0.696337	2.30902	0.0209424	0.0580789
s__Limivicinus sp902778285	14.4126	5.45987	28.1279	14.8842	19.6159	0.0700388	0.284933	0.245807	0.805831	0.880349
s__UBA1179 sp902774335	44.3203	109.212	42.5337	59.0969	19.6137	1.31438	0.49905	2.63377	0.0084443	0.0275422
s__Blautia_A sp900316115	7.787	4.88435	48.8141	104.546	19.5817	1.41457	0.6877	2.05695	0.0396906	0.0952061
s__RF16 sp902771935	12.3138	3.29759	185.443	474.666	19.5318	0.058086	0.54935	0.105736	0.915792	0.953457
s__UBA1189 sp002309805	11.6243	4.27427	29.4263	11.5413	19.5093	0.472863	0.294888	1.60354	0.108816	0.208853
s__Ruminococcus_E sp902773635	1.98726	1.01301	53.463	71.9986	19.427	3.80107	0.701721	5.41678	6.06825e-08	1.2588e-06
s__Butyrivibrio hungatei_B	17.2021	12.6548	21.2362	13.7194	19.2391	-0.627262	0.451234	-1.3901	0.164498	0.283237
s__Porcincola sp902801515	9.55871	5.0708	40.3448	39.8073	19.1041	0.895101	0.418622	2.13821	0.0325	0.0813442
s__Pseudobutyrivibrio sp000621865	14.3794	14.182	25.0176	11.4234	19.0968	0.0373493	0.431377	0.0865817	0.931004	0.96179
s__Ruminococcus flavefaciens_I	18.0073	15.2359	21.656	15.5577	19.0931	-0.559308	0.539866	-1.03601	0.300196	0.442529
s__Methanobrevibacter_A sp900314695	11.2906	12.4195	66.5615	107.343	19.0628	0.974077	0.812545	1.1988	0.230607	0.362402
s__Cryptobacteroides sp900319975	13.8016	7.32765	28.1946	24.2393	19.053	0.139007	0.398981	0.348406	0.727535	0.819861
s__Enterocloster clostridioformis	13.7811	3.82372	22.1693	10.2008	19.0394	-0.0382606	0.36254	-0.105535	0.915951	0.953457
s__RF16 sp002373505	4.65647	2.51779	43.3115	66.4951	19.0287	2.25223	0.707546	3.18316	0.00145678	0.00634861
s__UBA2450 sp902769185	14.0973	16.8304	41.6419	59.9813	18.94	0.0620016	0.76067	0.0815092	0.935037	0.964036
s__Limivicinus sp902795045	16.2516	19.9133	521.145	1005.8	18.9192	-0.0189392	0.431828	-0.0438581	0.965018	0.982446
s__Sodaliphilus sp900318335	14.5027	9.82049	19.7875	8.91742	18.9181	-0.471075	0.419723	-1.12235	0.261714	0.398956
s__CAJOJO01 sp900546745	17.5865	17.2977	21.4705	14.197	18.9148	-0.640713	0.452311	-1.41653	0.156619	0.272743
s__Pseudobutyrivibrio sp900100545	13.6869	9.24703	23.9252	11.355	18.8492	-0.0846869	0.413252	-0.204928	0.837629	0.904163
s__Aristaeella sp902778055	10.8545	9.03661	752.987	2156.97	18.8482	0.547176	0.470319	1.16341	0.244661	0.379583
s__RUG11690 sp902802755	13.0863	6.15463	19.1758	10.3837	18.8462	-0.383487	0.452137	-0.848166	0.396346	0.537232
s__RUG11247 sp902767315	9.54465	5.19396	30.6526	48.3472	18.7962	0.807872	0.594436	1.35906	0.174129	0.294243
s__RUG626 sp900320765	18.6884	6.41778	9.01087	3.68525	18.7545	-2.10853	0.386285	-5.45849	4.802e-08	1.01232e-06
s__Cryptobacteroides sp902779495	26.1634	33.2219	10.2284	8.23129	18.7374	-2.12371	0.548598	-3.87115	0.000108322	0.000729558
s__Limivicinus sp900320465	11.1905	6.09933	32.3137	20.8679	18.7149	0.650108	0.362694	1.79244	0.0730622	0.154906
s__F23-D06 sp900317715	9.52392	11.3861	38.1747	46.9117	18.6601	1.11665	0.544898	2.04928	0.0404348	0.0967227
s__RUG11872 sp902773425	17.271	13.1373	22.941	42.4579	18.6546	-0.93645	0.603425	-1.55189	0.120688	0.225953
s__Ruminococcus_E sp900317875	1.97803	1.45795	56.2292	76.036	18.6332	3.6523	0.633112	5.7688	7.98358e-09	2.00985e-07
s__UBA2862 sp902785105	2.55108	0.930543	60.9634	94.8802	18.6109	3.27636	0.655593	4.99755	5.8064e-07	8.22733e-06
s__UBA1737 sp900317575	3.42359	2.01284	61.3981	130.585	18.6058	2.93474	0.641101	4.57766	4.70206e-06	5.01747e-05
s__YE71 sp900119155	14.6107	10.6057	24.5719	15.4061	18.5922	-0.0822003	0.444117	-0.185087	0.853161	0.913774
s__UBA3789 sp902764545	14.563	9.76689	174.056	449.204	18.5797	0.0207385	0.356876	0.058111	0.95366	0.976635
s__UBA2868 sp002350465	4.21172	1.74579	693.164	1886.96	18.5656	2.40591	0.650488	3.69862	0.000216775	0.00130598
s__UBA1179 sp902760965	8.85658	6.00759	42.1037	53.9215	18.5424	1.20304	0.438805	2.74163	0.00611361	0.0212217
s__Eubacterium_Q ruminantium_A	11.6052	4.76372	31.665	22.3136	18.5269	0.418899	0.367501	1.13986	0.254345	0.390477
s__CAG-1000 sp902761685	17.7855	18.9999	20.9553	14.6758	18.5128	-0.6761	0.451774	-1.49655	0.134512	0.246146
s__FB2012 sp900104495	11.9025	7.89488	30.2553	26.6756	18.5077	0.461118	0.464938	0.991783	0.321304	0.465442
s__Hominimerdicola sp902800795	16.246	14.5853	110.608	272.825	18.4836	-0.447707	0.571127	-0.783901	0.433098	0.571513
s__UBA1712 sp902779505	16.4653	14.3364	20.0156	14.8406	18.469	-0.731713	0.469253	-1.55931	0.118922	0.223291
s__NK4A136 sp902779395	20.7845	14.3027	13.2896	8.7136	18.4553	-1.59909	0.46832	-3.41453	0.000638926	0.00314371
s__Cryptobacteroides sp902790635	9.9747	10.0481	38.4293	50.5936	18.4276	0.933792	0.530184	1.76126	0.0781941	0.163514
s__Ruminococcus sp900318825	9.85548	7.87453	90.8712	183.935	18.4015	1.07546	0.690343	1.55787	0.119265	0.223772
s__Prevotella sp902803455	11.4266	2.60684	26.0474	12.9628	18.3767	0.306853	0.330929	0.927246	0.353799	0.498045
s__Ruminococcus flavefaciens_F	17.1994	14.6861	19.4653	10.7753	18.3728	-0.679237	0.474403	-1.43177	0.152209	0.267942
s__Zag111 sp902766105	17.7922	16.9492	16.5158	15.5538	18.3214	-1.03344	0.580482	-1.78031	0.0750258	0.157907
s__RUG11867 sp902795215	16.2829	9.4513	20.8651	15.487	18.246	-0.573359	0.398468	-1.43891	0.150176	0.26617
s__Sodaliphilus sp902782465	14.9763	2.1551	17.0228	6.68571	18.2261	-0.72612	0.321515	-2.25843	0.0239188	0.0642044
s__Clostridium_R sp900321915	7.00813	5.20316	35.1488	20.3679	18.1996	1.58434	0.424559	3.73172	0.000190178	0.00118257
s__RUG099 sp902774265	13.8394	7.66771	26.0434	19.1655	18.1381	-0.0914746	0.330815	-0.276513	0.782154	0.861501
s__UBA3636 sp902761575	4.88426	1.956	36.0035	38.0363	18.1315	2.03659	0.677659	3.00533	0.00265294	0.0106652
s__UBA2813 sp902777855	17.0351	17.203	18.5256	20.7311	18.1311	-0.781239	0.616737	-1.26673	0.205252	0.333261
s__UBA1367 sp902779675	13.9616	8.47731	23.1061	11.6242	18.1203	-0.103972	0.323395	-0.321502	0.74783	0.835829
s__RUG14515 sp902798595	11.6401	12.5716	38.3497	54.0415	18.1183	0.744586	0.626983	1.18757	0.235003	0.367652
s__RUG563 sp902793245	10.4179	7.03041	32.2361	19.8263	18.1112	0.753904	0.325304	2.31754	0.0204746	0.0571481
s__Eubacterium_B sp902766915	12.102	5.16519	29.3993	22.0563	18.0831	0.321065	0.368076	0.872277	0.383057	0.524151
s__Bulleidia sp902793635	10.2338	2.89261	29.052	13.4483	18.082	0.543638	0.304859	1.78325	0.0745462	0.157302
s__UBA3855 sp902783005	9.55059	9.04726	34.5609	52.6249	18.0214	0.913665	0.761839	1.19929	0.230415	0.36235
s__CADBOM01 sp902796325	20.1848	11.7411	8.8838	8.725	18.02	-1.7776	0.604505	-2.94059	0.00327589	0.0126971
s__RUG14515 sp902801805	11.6375	11.5943	226.853	591.492	17.9554	0.703792	0.647578	1.08681	0.277122	0.416152
s__UBA2862 sp902765305	6.34965	1.38704	44.6784	49.1155	17.9494	1.61073	0.424774	3.79197	0.000149455	0.000964019
s__Coprosoma sp900318075	11.4853	7.73214	32.3125	31.1531	17.9088	0.374922	0.422413	0.887573	0.374771	0.516816
s__RUG806 sp902788995	6.69766	3.12192	41.9632	59.6165	17.898	1.61166	0.552806	2.91541	0.00355223	0.0134663
s__UBA7748 sp900313905	18.5053	26.0656	9.77686	7.86379	17.8969	-1.76761	0.602697	-2.93284	0.0033588	0.0128646
s__Sodaliphilus sp937916085	10.5549	5.14445	27.6727	13.516	17.6723	0.450258	0.317204	1.41946	0.155765	0.272222
s__Butyrivibrio sp000421405	2.87656	1.35141	49.7959	58.3759	17.6353	2.9368	0.637462	4.60702	4.08477e-06	4.45034e-05
s__NK4A144 sp000701625	13.0611	3.14883	23.1404	10.7028	17.611	-0.0950521	0.265976	-0.35737	0.720815	0.815798
s__RUG13409 sp902788795	12.5738	11.9481	27.7596	35.0306	17.5533	0.414068	0.571189	0.724922	0.4685	0.603187
s__Cryptobacteroides sp900313275	16.7284	7.45418	15.0515	4.64443	17.5278	-1.02523	0.283139	-3.62094	0.000293531	0.0016833
s__RUG14319 sp902797845	12.5142	6.71194	23.5225	29.4001	17.5131	-0.0449867	0.559839	-0.0803564	0.935954	0.964215
s__Egerieousia sp002309115	14.3538	6.93829	18.3896	9.62435	17.4848	-0.60477	0.360016	-1.67984	0.0929881	0.186037
s__UBA1426 sp002329675	14.2477	6.16999	18.5444	13.4243	17.4633	-0.453191	0.4603	-0.984557	0.324842	0.468473
s__UBA2862 sp900317565	3.85122	1.26969	55.0017	78.6549	17.431	2.53599	0.568916	4.45759	8.28851e-06	8.07974e-05
s__RUG410 sp902796625	19.2638	26.5393	15.9508	21.7361	17.4272	-1.14179	0.753386	-1.51555	0.129634	0.239416
s__NK4A144 sp902797705	1.09323	0.587718	35.1944	56.3855	17.3976	4.34698	0.843217	5.15523	2.53315e-07	4.32135e-06
s__Ruminococcus_E sp900318495	1.62888	0.716093	47.2531	53.9158	17.3897	4.04751	0.697427	5.80349	6.4947e-09	1.65106e-07
s__Cryptobacteroides sp902785575	13.3101	5.78272	21.7118	13.0316	17.3785	-0.117044	0.342666	-0.34157	0.732675	0.823987
s__Cryptobacteroides sp902798975	8.59341	5.69806	35.8916	31.2064	17.3223	1.10982	0.458649	2.41977	0.0155304	0.0455033
s__Fibrobacter succinogenes_E	22.6589	36.2715	15.4331	16.2725	17.3133	-1.34028	0.63277	-2.11812	0.0341651	0.0846133
s__UBA1685 sp002320595	14.1811	9.40141	23.0039	16.6775	17.2664	-0.0794006	0.410595	-0.193379	0.846662	0.90869
s__Methanobrevibacter_A sp902774605	9.37132	11.1602	37.472	41.6366	17.2405	1.08507	0.668899	1.62217	0.104766	0.203186
s__RUG099 sp902798745	21.9437	12.1533	8.17431	5.15912	17.1938	-2.22909	0.405742	-5.49386	3.93237e-08	8.44086e-07
s__UBA4285 sp902781505	12.3235	5.54008	21.7833	29.2983	17.1854	-0.0128337	0.550759	-0.0233018	0.98141	0.99135
s__CAG-791 sp900101015	11.7122	2.22048	23.6027	12.8796	17.0283	0.046784	0.294783	0.158707	0.8739	0.927557
s__Cryptobacteroides sp900319375	20.8671	20.0247	24.6929	37.5572	17	-1.52219	0.406512	-3.74451	0.00018075	0.00113209
s__Onthomonas sp000421005	11.6343	3.6367	22.4976	8.03448	16.9917	0.131895	0.294714	0.447537	0.654488	0.763078
s__RUG591 sp902797275	31.8536	57.1701	24.4086	18.8816	16.9309	0.236468	0.548953	0.430761	0.666642	0.77268
s__Ventricola sp902781095	11.7373	3.68033	26.7927	25.614	16.8764	0.129847	0.364156	0.356571	0.721413	0.815798
s__Hominenteromicrobium mulieris	9.01432	6.22141	25.6056	40.2589	16.7999	0.492727	0.712693	0.691359	0.48934	0.619559
s__Butyrivibrio sp000420865	2.3131	1.06638	48.9896	57.1938	16.7923	3.27644	0.645796	5.07349	3.90592e-07	6.0647e-06
s__Chordicoccus sp900319795	10.4922	9.17003	29.1547	18.3993	16.7423	0.536746	0.373452	1.43726	0.150645	0.266637
s__RUG727 sp900321795	11.7133	8.47757	24.7118	17.287	16.6208	0.198512	0.423485	0.468759	0.639242	0.751384
s__UBA1711 sp900318665	11.5946	10.9565	23.6713	8.4601	16.6066	0.19174	0.334185	0.573754	0.566134	0.69212
s__Butyrivibrio fibrisolvens	10.1116	3.63201	26.5337	19.3529	16.572	0.473094	0.387209	1.2218	0.221782	0.352594
s__UBA1179 sp902799685	7.88411	4.47733	31.9776	29.9741	16.5138	1.13073	0.478575	2.36269	0.0181426	0.0518104
s__UBA2862 sp902793325	13.1097	2.55202	20.7282	22.7206	16.5108	-0.473565	0.394387	-1.20076	0.229844	0.362142
s__Butyrivibrio sp000703165	13.514	3.60475	18.2795	8.8264	16.4596	-0.536556	0.317191	-1.69159	0.0907249	0.183074
s__Eubacterium_Q sp000687655	8.3749	4.32905	30.8314	19.0986	16.4062	0.863531	0.40088	2.15409	0.0312334	0.0787058
s__Sodaliphilus sp902768435	10.2172	6.1774	130.796	322.382	16.3563	0.417177	0.348894	1.19571	0.231809	0.363411
s__Limimorpha sp902789915	4.65583	2.18106	32.8535	34.4519	16.3014	1.95594	0.519941	3.76185	0.00016866	0.0010719
s__Butyrivibrio sp900103635	11.876	11.4451	25.2429	22.1785	16.2993	0.029456	0.593358	0.0496429	0.960407	0.980061
s__Eubacterium_S uniforme	10.8669	3.49994	24.5969	14.572	16.2658	0.207873	0.328029	0.633703	0.526275	0.654813
s__Ruminococcus_E sp902765625	2.28062	1.53691	47.6101	65.6098	16.2484	3.29074	0.622646	5.28508	1.25651e-07	2.29445e-06
s__CAG-196 sp902777605	15.7997	18.7651	17.6277	35.1855	16.235	-1.12875	0.699101	-1.61457	0.106404	0.205593
s__Fibrobacter succinogenes_D	11.4025	10.1557	28.9351	38.4524	16.1912	0.413682	0.671441	0.616111	0.537822	0.665032
s__Faecousia sp902767915	17.2305	16.7237	14.1175	7.96878	16.1517	-1.05136	0.457355	-2.29877	0.0215177	0.0590429
s__Lachnospira pectinoschiza_B	16.4012	8.4615	12.6687	8.51559	16.13	-1.17696	0.451599	-2.6062	0.00915517	0.0293079
s__Ligilactobacillus ruminis_A	13.4464	4.5055	14.0308	15.4966	16.1137	-0.799125	0.576347	-1.38653	0.165584	0.284344
s__Cryptobacteroides sp900316525	11.6454	4.82484	23.0286	18.3825	16.104	0.0352118	0.341071	0.103239	0.917773	0.954302
s__Treponema_D sp002350445	8.06068	5.34499	31.9754	30.5665	16.0289	1.05952	0.444932	2.38131	0.0172511	0.0496471
s__Eubacterium_Q sp900110635	7.30982	3.0406	34.7601	29.7223	16.0222	1.09983	0.407663	2.69789	0.00697808	0.0235908
s__Vescimonas sp902782615	18.2011	31.9365	28.9366	14.8994	15.9758	0.91581	0.326484	2.80506	0.00503065	0.0178691
s__UBA10566 sp002407855	13.1654	12.0212	21.952	18.7306	15.9624	-0.163387	0.434184	-0.376308	0.706688	0.804697
s__RUG14215 sp902796915	7.61173	5.58286	28.4747	23.5197	15.9478	1.14417	0.496314	2.30534	0.0211474	0.0583973
s__Cryptobacteroides sp902772985	15.2444	10.2277	18.743	11.8324	15.9153	-0.621699	0.358486	-1.73424	0.0828764	0.170015
s__Limimorpha sp902771635	6.61539	3.22719	29.1335	15.2555	15.9044	1.29839	0.381819	3.40054	0.000672535	0.00327182
s__UBA1711 sp900317955	9.03013	4.30254	26.1477	24.5487	15.8023	0.62098	0.462273	1.34332	0.179169	0.300119
s__Vescimonas sp900313295	26.1443	36.5848	15.7755	8.04043	15.7388	-0.79101	0.493808	-1.60186	0.109187	0.20941
s__Fibrobacter succinogenes_H	17.7448	25.0303	19.1186	25.0559	15.7347	-0.841216	0.653201	-1.28784	0.197803	0.322543
s__RUG11215 sp902766875	9.5968	6.19295	24.3303	15.3536	15.733	0.567721	0.432622	1.31228	0.189426	0.31206
s__Coprococcus ammoniilyticus	11.6985	7.82626	20.1115	20.0447	15.7107	-0.0103519	0.557589	-0.0185655	0.985188	0.992846
s__RUG591 sp902782915	10.0976	6.29729	29.4149	29.9318	15.703	0.483221	0.426478	1.13305	0.257194	0.393918
s__Eubacterium_Q sp902774725	5.93292	3.85889	40.0245	44.2304	15.6332	1.578	0.507911	3.10684	0.00189096	0.00794695
s__UBA7741 sp900314575	13.0242	4.88216	13.548	9.83553	15.5611	-0.730809	0.486873	-1.50103	0.133349	0.244709
s__UBA1217 sp900316965	10.176	4.80407	22.5045	21.0966	15.5478	0.186143	0.433713	0.429185	0.667788	0.77268
s__Alectryocaccobium sp902795795	11.4072	4.09264	22.6018	15.8914	15.5173	0.0558235	0.301093	0.185403	0.852913	0.913774
s__Ruminococcus_E sp902793125	3.07134	6.73957	33.5281	35.563	15.503	2.98748	0.782419	3.81826	0.000134394	0.000880007
s__RUG472 sp902765005	10.0694	4.20801	23.9541	30.0837	15.5011	0.300165	0.486502	0.616985	0.537244	0.66503
s__Pseudobutyrivibrio ruminis_C	17.2155	14.1047	9.37553	5.38056	15.3801	-1.74359	0.493733	-3.53145	0.000413284	0.00221815
s__Ruminococcus flavefaciens_D	14.2091	8.56041	16.2107	10.2809	15.3037	-0.710638	0.37015	-1.91987	0.0548747	0.123838
s__CAG-791 sp902780385	10.1467	3.90476	20.0781	16.1222	15.2837	0.108686	0.443917	0.244834	0.806585	0.880621
s__Chordicoccus sp900320575	10.3784	2.35773	22.2995	14.5159	15.2127	0.17285	0.300201	0.57578	0.564764	0.690906
s__Firm-10 sp902790345	11.4615	5.18581	22.3211	17.8503	15.1818	0.0346952	0.408394	0.0849551	0.932297	0.96271
s__Fimivivens sp900113995	11.9177	7.25094	21.5094	12.7362	15.1768	0.00419146	0.320013	0.0130978	0.98955	0.994921
s__NK3A76 sp902787365	12.459	20.3339	16.7867	17.7616	15.1602	-0.0652135	0.746782	-0.087326	0.930412	0.961562
s__UBA3738 sp902803725	3.90967	2.01294	36.4699	43.5688	15.1369	2.11428	0.553342	3.82092	0.000132955	0.000872792
s__Sodaliphilus sp902776835	9.19971	4.03226	24.6075	19.8913	15.1155	0.396693	0.365131	1.08644	0.277284	0.416152
s__Fibrobacter sp900141705	13.4989	17.0781	21.1935	28.2358	15.0893	-0.581292	0.642665	-0.904503	0.365729	0.507946
s__Limivicinus sp900317375	10.4686	2.9002	23.3204	15.2494	15.052	0.137506	0.276312	0.49765	0.618731	0.736287
s__UBA3207 sp902768335	13.8278	13.5544	95.1628	234.822	15.025	-0.45353	0.514072	-0.88223	0.377653	0.519222
s__Saccharofermentans sp900107185	2.64616	1.91346	210.503	498.092	15.0114	2.9197	0.508085	5.74648	9.11212e-09	2.2719e-07
s__UBA1067 sp902770045	6.11326	4.01454	25.7213	24.3266	15.0025	1.294	0.602438	2.14793	0.0317193	0.0796207
s__Limimorpha sp902787095	3.9886	1.8835	31.6516	43.5865	14.9643	2.175	0.615414	3.5342	0.000409007	0.00220032
s__UBA737 sp902766855	15.6352	24.9699	6.26382	11.7961	14.9511	-2.06965	0.889564	-2.32659	0.0199873	0.055848
s__Hominimerdicola alba_D	9.90897	6.19596	22.9944	19.1724	14.9468	0.430965	0.477674	0.902215	0.366943	0.508957
s__UBA6448 sp002439555	15.8052	14.2824	13.1298	7.72434	14.8968	-1.16879	0.451746	-2.58728	0.00967376	0.030778
s__Escherichia coli	20.8827	9.9869	2.99473	2.18087	14.8823	-3.63205	0.44509	-8.16026	3.34298e-16	5.77889e-14
s__RUG410 sp900318605	60.967	143.164	16.8822	13.5527	14.874	-0.436989	0.601313	-0.726725	0.467395	0.602363
s__Sodaliphilus sp900318205	9.21956	2.17261	20.8577	15.8351	14.8611	0.306372	0.41819	0.732615	0.463793	0.599201
s__UBA1179 sp902798685	6.29391	7.35359	31.5397	33.3197	14.8563	1.34139	0.587594	2.28285	0.0224393	0.0611789
s__CAG-170 sp902796245	13.9793	6.8069	12.8341	12.3796	14.8142	-0.926452	0.527271	-1.75707	0.0789062	0.164472
s__RF16 sp900317745	5.70885	3.6613	421.185	1157.39	14.8024	1.28486	0.738922	1.73883	0.0820653	0.168901
s__G11 sp900103495	9.0552	2.27698	23.3776	15.657	14.69	0.341442	0.35381	0.965043	0.334523	0.479767
s__RF16 sp900317885	7.4551	5.46014	23.5218	29.4999	14.6825	0.727361	0.64498	1.12773	0.259436	0.396592
s__CADBMC01 sp902795635	15.0747	16.4774	9.70624	6.44373	14.6263	-1.33795	0.540351	-2.47608	0.0132835	0.0402359
s__Limivicinus sp902802215	11.1148	4.16201	20.1589	10.6436	14.6061	-0.0812507	0.282539	-0.287573	0.773673	0.855713
s__RUG11788 sp902772675	11.9173	7.01817	21.2539	18.7119	14.5715	-0.196419	0.40725	-0.482307	0.629588	0.743407
s__Treponema_D sp937915735	6.46996	3.76608	31.3015	38.5965	14.5611	1.33121	0.529424	2.51444	0.0119221	0.0367149
s__Methanobrevibacter_A sp900313645	6.76215	6.89584	32.3347	36.8572	14.5477	1.37364	0.507759	2.70529	0.00682452	0.0232231
s__UBA1711 sp002354035	12.261	5.86747	33.394	58.0565	14.5122	-0.356148	0.440786	-0.807985	0.419099	0.560851
s__CAG-533 sp902767375	20.2173	33.2425	50.7407	78.7597	14.5109	0.35363	0.364291	0.970735	0.33168	0.476745
s__RUG410 sp902795745	10.1997	12.6685	23.2407	35.7518	14.4858	0.514119	0.754353	0.681537	0.495532	0.625262
s__Aristaeella sp900316415	8.44121	9.67053	79.3428	161.535	14.4607	0.682064	0.505421	1.3495	0.177178	0.298132
s__Eubacterium_G sp902783775	7.58361	9.53819	22.8204	26.4928	14.4498	0.875249	0.729836	1.19924	0.230434	0.36235
s__UBA1711 sp902783595	5.8826	3.67056	30.5319	31.6819	14.4157	1.46002	0.521253	2.80098	0.00509476	0.0179983
s__Cryptobacteroides sp900321245	12.8427	8.20605	16.5265	7.96627	14.4061	-0.427175	0.340623	-1.2541	0.209806	0.338326
s__Fibrobacter succinogenes_C	10.1469	6.79008	28.2637	43.3701	14.2702	0.316004	0.617304	0.51191	0.608714	0.727036
s__Treponema_D sp902799665	5.8209	6.28662	39.8917	90.6896	14.247	1.34528	0.793627	1.6951	0.090056	0.182149
s__Ruminococcus flavefaciens	13.7215	11.8772	14.6682	9.55246	14.096	-0.804092	0.480345	-1.67399	0.0941331	0.187615
s__Sodaliphilus sp900317325	11.4226	6.86243	14.654	4.20527	14.0914	-0.471274	0.328872	-1.433	0.151858	0.267782
s__CAG-533 sp002438065	13.157	8.74684	14.3211	7.22199	14.0759	-0.78049	0.368091	-2.12037	0.0339748	0.0843031
s__RUG11224 sp902767005	10.6163	5.32466	23.2151	26.9712	14.073	0.0386461	0.395842	0.09763	0.922226	0.956502
s__RUG13868 sp902767365	10.4912	6.07506	19.8774	12.4702	13.9988	-0.0131638	0.348855	-0.0377342	0.9699	0.986255
s__UBA4636 sp902767455	12.5979	20.9465	18.3644	20.1677	13.9835	-0.557782	0.595774	-0.936231	0.349154	0.493382
s__UBA3789 sp902797265	11.4091	6.27784	20.5955	23.7787	13.9542	-0.213998	0.375713	-0.569578	0.568964	0.694597
s__Cryptobacteroides sp002314195	16.4912	9.08445	4.54422	2.12828	13.9482	-2.71982	0.421095	-6.45891	1.05456e-10	4.88301e-09
s__CAG-196 sp902779645	15.6659	15.0665	8.81247	8.69404	13.9287	-1.81883	0.613026	-2.96697	0.00300754	0.0118519
s__UBA2862 sp902798105	2.87956	1.14427	46.5881	70.806	13.9019	2.56555	0.626156	4.09729	4.18008e-05	0.000315086
s__Onthocola_B sp902797105	12.8418	9.5965	14.7961	8.50066	13.8917	-0.652007	0.407576	-1.59972	0.109661	0.210008
s__UBA3789 sp902796215	11.2854	6.26599	19.4408	17.6572	13.8823	-0.249583	0.334479	-0.746184	0.455556	0.593001
s__UBA6345 sp002437945	13.1932	4.55169	7.78108	7.44368	13.882	-1.68861	0.512243	-3.2965	0.000978986	0.00454116
s__UBA2862 sp002350605	8.27459	2.12595	80.4848	180.329	13.8471	0.303433	0.378451	0.801774	0.422684	0.562927
s__CACXMZ01 sp902768975	10.0349	3.4394	17.7465	18.1636	13.8409	-0.339482	0.451508	-0.751885	0.45212	0.589712
s__Ruminococcus flavefaciens_Q	8.013	7.93322	31.0218	44.0187	13.7771	0.857464	0.600587	1.42771	0.153376	0.269447
s__Ruminococcus_E sp902767845	1.68553	1.02263	39.7696	44.9862	13.7746	3.62729	0.687221	5.27821	1.30454e-07	2.36551e-06
s__RUG666 sp902788085	10.6153	6.69705	17.4546	20.053	13.7367	-0.0616479	0.594708	-0.103661	0.917438	0.954302
s__Eubacterium_Q sp902792005	9.78603	3.509	17.3223	14.298	13.7149	0.00661967	0.426124	0.0155346	0.987606	0.993352
s__RUG14515 sp902799855	8.81023	6.58639	24.21	26.4378	13.6915	0.579835	0.497579	1.16531	0.243893	0.378905
s__UBA2813 sp902788345	30.5455	45.2646	200.732	576.74	13.688	-1.45374	0.513034	-2.83362	0.00460247	0.0166912
s__UBA1258 sp900100895	7.38426	1.20507	95.1923	206.618	13.6785	0.678596	0.416765	1.62824	0.103473	0.201582
s__Ruminococcus_E sp902794395	1.3608	0.587011	45.2715	87.8794	13.6634	4.04004	0.778974	5.18636	2.14441e-07	3.73186e-06
s__RUG721 sp900321745	9.71354	4.63148	18.3394	17.1183	13.6579	-0.0419494	0.396783	-0.105724	0.915802	0.953457
s__RUG033 sp900314665	14.6651	11.9846	7.90342	4.82194	13.618	-1.63666	0.53873	-3.038	0.00238155	0.00970968
s__UBA2813 sp902791985	15.6095	15.1095	8.05563	6.1107	13.6151	-1.8651	0.589728	-3.16264	0.00156343	0.00675663
s__Lachnospira multipara_A	8.20889	3.22508	19.8775	11.1249	13.6136	0.472201	0.384674	1.22753	0.219622	0.350881
s__Ruminococcus flavefaciens_T	11.7697	10.2944	17.3653	10.4904	13.5783	-0.270456	0.516872	-0.523255	0.600797	0.720568
s__CAG-488 sp902789095	49.8915	124.743	39.474	58.0649	13.5019	0.283591	0.491313	0.57721	0.563797	0.690565
s__Limimorpha sp902802535	8.44482	4.9211	18.8405	8.04411	13.4724	0.3532	0.383901	0.920029	0.357558	0.501302
s__Cryptobacteroides sp902791945	10.3798	5.03878	18.3485	9.87475	13.4526	-0.105088	0.294707	-0.356584	0.721404	0.815798
s__Aristaeella lactis	3.80627	0.998647	405.269	1125.06	13.4477	1.95796	0.561163	3.4891	0.000484648	0.0024984
s__UBA1213 sp900315875	9.75702	4.67574	21.2354	18.0965	13.4477	0.172095	0.347596	0.4951	0.62053	0.737963
s__Treponema_D sp902797055	0.858584	0.881893	35.7027	42.8763	13.4413	4.57746	0.880936	5.19613	2.03479e-07	3.565e-06
s__UBA1711 sp902790215	6.64775	5.05621	25.81	23.7763	13.4354	1.04191	0.429983	2.42314	0.0153872	0.0452883
s__UBA737 sp002431945	13.4166	15.7027	13.3419	13.1338	13.3676	-1.09323	0.597736	-1.82896	0.0674061	0.145775
s__UBA9722 sp900315015	5.62181	4.99385	184.013	449.482	13.3437	1.26661	0.585196	2.16441	0.0304327	0.0772132
s__UBA1367 sp902766835	4.49888	3.21811	26.7163	19.3412	13.3341	1.71869	0.495367	3.46953	0.000521378	0.00264049
s__Methanobrevibacter sp902774685	1.0486	1.03648	40.9292	81.2476	13.3169	4.34205	0.920817	4.71543	2.41198e-06	2.91738e-05
s__Streptococcus sp900104285	12.061	25.6063	28.4019	44.4017	13.3053	2.11816	0.728387	2.90801	0.00363741	0.0137092
s__RUG11198 sp902766815	10.0116	8.20357	21.1549	18.0469	13.276	0.00434011	0.458635	0.00946311	0.99245	0.997182
s__Fibrobacter succinogenes_B	11.5419	9.80239	21.2284	32.0192	13.2696	-0.324312	0.647069	-0.501202	0.616229	0.734658
s__UBA2813 sp902796825	15.2703	15.4702	8.2556	6.81125	13.2506	-1.76139	0.564498	-3.12028	0.00180677	0.00764266
s__Methanobrevibacter_A thaueri	7.62264	9.90121	24.7957	24.2122	13.2444	0.850631	0.618129	1.37614	0.168778	0.287355
s__RF16 sp902798965	4.84807	0.940582	25.9484	23.239	13.1583	1.50485	0.482526	3.11869	0.00181655	0.0076715
s__UBA2912 sp900314845	12.3217	7.41884	14.1958	13.6947	13.1346	-0.773234	0.45699	-1.69201	0.0906434	0.183052
s__SY8519 sp902797015	7.55715	4.95247	20.8322	12.2617	13.1236	0.543038	0.409572	1.32587	0.184884	0.306524
s__UBA1181 sp002310215	12.3731	6.84263	12.01	2.12184	13.1054	-0.852785	0.307227	-2.77575	0.00550753	0.0192208
s__RUG592 sp900315255	4.09028	2.36959	25.5243	24.4982	13.0822	1.91291	0.531917	3.59626	0.000322824	0.00182371
s__Butyribacter sp902795705	9.99767	3.10457	15.4455	11.1178	13.0635	-0.301517	0.43154	-0.698701	0.484739	0.615537
s__NK4A144 sp902779445	2.06628	1.01246	30.2638	34.4024	13.0633	2.95625	0.651927	4.53463	5.77049e-06	5.93765e-05
s__Bilifractor cellulosolvens	9.48258	3.67852	16.6727	8.66813	13.059	-0.0460586	0.35628	-0.129277	0.897139	0.941052
s__RUG12867 sp902783405	9.95233	9.10186	20.0121	14.5038	13.051	0.0716953	0.412361	0.173865	0.861971	0.919034
s__Eubacterium_Q sp902780985	3.01112	1.47801	35.8641	41.6826	13.037	2.41446	0.510691	4.72783	2.2693e-06	2.77561e-05
s__Limivicinus sp902783825	10.8078	6.20137	15.7315	10.5725	12.9708	-0.239736	0.410466	-0.58406	0.55918	0.686828
s__Desulfovibrio sp900243745	10.5336	4.14004	13.6894	5.50221	12.894	-0.431065	0.336364	-1.28154	0.200003	0.32535
s__Cryptobacteroides sp902785065	10.6864	5.34188	17.02	10.956	12.888	-0.258756	0.308297	-0.839309	0.401296	0.542241
s__UBA1711 sp900321975	17.5826	27.1472	20.7577	21.6145	12.8858	0.2489	0.382622	0.650511	0.515362	0.644638
s__Nanosyncoccus sp017406985	11.196	8.48864	14.692	9.32591	12.8793	-0.512296	0.422123	-1.21362	0.224893	0.356666
s__RUG572 sp902763655	14.2444	15.7747	11.6859	12.6401	12.7929	-1.21477	0.850446	-1.42839	0.153179	0.269284
s__Limivicinus sp900320595	6.39269	3.15985	25.4369	23.609	12.791	1.01653	0.465173	2.18527	0.0288687	0.0740422
s__UBA1179 sp902774275	8.00227	2.53543	19.1887	22.0051	12.7463	0.24222	0.44372	0.545885	0.585145	0.708018
s__Sodaliphilus sp902760865	8.58012	2.98468	17.358	9.43503	12.6802	0.139821	0.328928	0.425081	0.670777	0.774755
s__Limimorpha sp902791165	11.0254	12.1402	111.13	292.74	12.6234	-0.580852	0.468508	-1.23979	0.215053	0.344856
s__Butyrivibrio sp900116875	11.6141	8.36597	13.3498	9.4419	12.6135	-0.850531	0.40111	-2.12044	0.0339687	0.0843031
s__RF16 sp900316845	4.05837	4.43349	27.1759	36.0625	12.5872	1.91092	0.674868	2.83154	0.00463242	0.0167529
s__Cryptobacteroides sp902774045	11.6174	7.39358	18.7832	38.1818	12.5737	-0.562274	0.556543	-1.0103	0.312352	0.455187
s__UBA3207 sp902797855	25.0202	40.933	21.139	26.4766	12.5627	-0.808608	0.67177	-1.2037	0.228706	0.360947
s__Ruminococcus sp002389995	4.38898	2.01834	27.4837	25.6056	12.5519	1.72412	0.493061	3.49676	0.000470937	0.0024374
s__Cryptobacteroides sp902785825	7.03954	3.36443	38.0834	53.527	12.5463	0.79587	0.516877	1.53977	0.123617	0.230273
s__Cryptobacteroides sp002438635	12.2558	3.97978	6.83312	2.49802	12.4971	-1.84883	0.369418	-5.00471	5.59458e-07	8.01477e-06
s__UBA3855 sp902767115	13.8939	12.2405	7.70908	4.07709	12.4847	-1.73229	0.398317	-4.34904	1.36737e-05	0.000120436
s__RUG12438 sp902783215	8.0082	6.15183	20.8778	13.9591	12.4356	0.454138	0.41018	1.10717	0.268221	0.406486
s__UBA1757 sp017464285	6.62339	3.3816	22.8662	13.4183	12.4143	0.868667	0.33885	2.56357	0.0103602	0.0325229
s__Butyrivibrio sp000424285	9.72113	5.61236	15.5116	11.9229	12.3932	-0.222827	0.482243	-0.462064	0.644035	0.754624
s__Aristaeella sp900315315	5.11209	1.9704	26.2206	21.5695	12.3867	1.27529	0.37084	3.43891	0.000584053	0.00290681
s__XBB2008 sp900102235	9.76891	4.25326	16.2303	10.8475	12.3865	-0.301351	0.358303	-0.841051	0.40032	0.541413
s__Cryptobacteroides sp900319685	10.4636	7.12084	13.6544	5.78911	12.3263	-0.33599	0.377464	-0.890123	0.3734	0.515562
s__CAG-964 sp902789345	4.89143	3.3975	1009.76	2174.85	12.3142	1.45144	0.518492	2.79935	0.00512049	0.01804
s__Butyrivibrio sp000423945	8.45474	3.72697	16.5695	8.6698	12.3133	-0.0716747	0.392386	-0.182664	0.855062	0.915054
s__Limivicinus sp902779945	4.93528	2.4265	29.9341	37.3066	12.2996	1.46223	0.482631	3.0297	0.002448	0.00993526
s__RUG472 sp902798825	10.3539	10.687	12.0398	8.04545	12.2925	-0.653881	0.488912	-1.33742	0.181085	0.301821
s__UBA1711 sp900319865	9.5779	4.08918	16.4968	10.477	12.2734	-0.130388	0.323415	-0.403159	0.686831	0.787336
s__Cryptobacteroides sp900318015	8.17054	4.40615	20.5134	14.0725	12.256	0.354852	0.314738	1.12745	0.259551	0.396592
s__Cryptobacteroides sp000432655	66.3029	159.408	7.55967	3.78514	12.2534	-1.6292	0.36481	-4.46588	7.97394e-06	7.86176e-05
s__Blautia_A sp902803215	9.61366	2.44981	14.3315	7.1842	12.2493	-0.390105	0.293503	-1.32913	0.183804	0.30532
s__UMGS1820 sp902760955	15.1755	14.4299	4.8929	3.33891	12.2357	-2.67264	0.568092	-4.7046	2.54369e-06	3.03954e-05
s__RUG12519 sp902772105	113.749	336.079	134.167	328.896	12.2275	3.15543	0.816259	3.86572	0.000110761	0.000738314
s__Limimorpha sp902785755	7.48752	3.43788	17.6725	9.8811	12.2164	0.507397	0.376822	1.34652	0.178135	0.299004
s__RUG11420 sp902798535	9.9039	5.56137	11.7253	11.1116	12.1747	-0.557159	0.533268	-1.0448	0.296115	0.438507
s__Zag111 sp003258735	14.3863	11.3614	5.55581	3.65957	12.1698	-2.19875	0.531026	-4.14057	3.46445e-05	0.000268962
s__Saccharofermentans sp017427465	2.27011	1.95014	35.8066	50.5664	12.1656	2.86745	0.631143	4.54327	5.53881e-06	5.76793e-05
s__Limivicinus sp900316255	7.67027	3.0249	20.6433	11.9182	12.1514	0.524635	0.313885	1.67143	0.0946375	0.188186
s__Ruminococcus_E sp902771755	4.69138	3.27109	27.1143	20.0927	12.1463	1.60367	0.431759	3.71426	0.000203799	0.00125225
s__Cryptobacteroides sp902766985	6.65285	5.82371	21.4555	14.2286	12.1238	0.792213	0.469973	1.68566	0.0918621	0.18456
s__Cryptobacteroides sp902766255	12.1456	5.76031	12.5493	10.831	12.1103	-0.926084	0.360008	-2.5724	0.0100996	0.0318979
s__UBA2730 sp900313345	11.6127	8.02886	13.7997	10.9498	12.1065	-0.74069	0.403992	-1.83343	0.066739	0.144573
s__UMGS1820 sp900545865	15.4981	14.1681	3.43551	2.63861	12.0923	-3.17699	0.591721	-5.36906	7.9146e-08	1.5819e-06
s__RUG754 sp902778565	7.87244	3.70274	18.6126	8.84036	12.0654	0.3701	0.30907	1.19746	0.231127	0.362999
s__Bovifimicola sp900321855	5.98754	5.99838	26.0919	32.416	12.0593	1.18393	0.543227	2.17943	0.0292995	0.0748971
s__Saccharofermentans sp900176545	4.67762	2.20682	31.9639	53.5096	12.0574	1.31159	0.562113	2.33332	0.0196315	0.0551512
s__UBA3207 sp900314585	9.34145	10.0696	14.7055	11.0275	12.0055	-0.0101745	0.604989	-0.0168177	0.986582	0.99325
s__Coprosoma sp902783265	7.6457	6.10181	22.5383	22.6526	11.9871	0.474284	0.470924	1.00713	0.31387	0.456715
s__Pseudobutyrivibrio sp900107545	6.62651	3.54137	18.6917	8.61168	11.9861	0.628711	0.390271	1.61096	0.107188	0.206646
s__CAG-196 sp900321205	12.9582	13.5623	9.47397	11.3031	11.972	-1.58284	0.618077	-2.56092	0.0104396	0.0327326
s__UBA3766 sp902790275	1.62176	1.58976	29.7413	30.319	11.9569	3.35122	0.712753	4.7018	2.57877e-06	3.06731e-05
s__RUG572 sp902769585	13.0421	13.7486	10.9496	12.1831	11.945	-1.15737	0.749747	-1.54368	0.122666	0.229325
s__RUG12783 sp902783985	10.4546	7.27065	15.0826	9.73905	11.9233	-0.386045	0.358933	-1.07553	0.282135	0.421902
s__UBA1711 sp902774845	8.80366	5.31442	13.0789	7.51612	11.9183	-0.362959	0.431696	-0.840774	0.400475	0.541413
s__Ruminococcus flavefaciens_P	10.901	9.70908	14.072	9.92641	11.9065	-0.465847	0.547029	-0.851594	0.394439	0.535488
s__UBA1067 sp902799955	3.84975	3.52982	24.7604	25.0926	11.9048	1.94999	0.745487	2.61573	0.00890371	0.0287513
s__Enterocloster clostridioformis_A	9.97747	3.26706	12.8551	6.63968	11.8953	-0.436219	0.353577	-1.23373	0.217303	0.347604
s__Fibrobacter sp002210285	6.8149	5.81549	30.617	64.7495	11.8946	0.834459	0.729538	1.14382	0.252699	0.388411
s__CAG-196 sp902802935	10.7312	9.16439	11.2155	8.15772	11.8935	-0.772264	0.47225	-1.63529	0.101989	0.199289
s__RUG572 sp902779075	2.84045	2.13056	26.9897	31.0895	11.8915	2.48969	0.79394	3.13587	0.00171347	0.00731967
s__Ruminococcus_E sp900316815	1.03602	0.803601	36.1959	52.3072	11.8636	3.97891	0.74073	5.3716	7.80413e-08	1.58095e-06
s__RUG472 sp902802805	8.73955	3.27925	16.6449	8.89116	11.8332	0.0347301	0.309458	0.112229	0.910642	0.950985
s__UBA1254 sp900313355	7.06265	6.06979	21.6691	27.4538	11.821	0.626441	0.535253	1.17037	0.241854	0.376427
s__Bulleidia sp902786245	7.31755	3.00505	18.1404	8.75274	11.8158	0.445875	0.327546	1.36126	0.173432	0.293544
s__Coprosoma sp902783895	9.60733	9.28047	15.2451	9.79639	11.781	-0.291197	0.42479	-0.685507	0.493024	0.622704
s__Fibrobacter succinogenes_G	5.71311	4.96279	26.0517	42.9146	11.7679	1.10894	0.671037	1.65257	0.0984178	0.194362
s__Alysiella filiformis	9.77818	4.89832	13.5048	16.804	11.7577	-0.402789	0.53285	-0.755914	0.449701	0.587443
s__RUG099 sp902786355	6.88255	3.22269	19.7914	12.0756	11.7483	0.611488	0.346399	1.76527	0.077518	0.162231
s__Clostridium_AO lundense	4.53362	1.39468	23.3429	16.486	11.7196	1.4633	0.422955	3.4597	0.000540783	0.00272811
s__UBA1711 sp900318175	9.50055	1.72084	12.6105	10.793	11.6748	-0.595348	0.399086	-1.49178	0.135757	0.247725
s__Limivicinus sp900321275	4.08418	1.66543	28.7171	31.8053	11.6254	1.67973	0.451221	3.72263	0.000197156	0.00122208
s__Hominimerdicola alba_A	7.19712	4.95674	19.6073	17.5611	11.6211	0.59249	0.457304	1.29561	0.195108	0.318988
s__CAG-103 sp900317905	8.23402	6.19707	17.3842	11.0646	11.6086	0.312262	0.389943	0.800789	0.423254	0.563397
s__Oribacterium sp000702885	8.26135	4.42735	23.1765	25.1779	11.6012	0.0604129	0.423285	0.142724	0.886508	0.93503
s__UBA1195 sp902774175	10.2217	4.4316	11.2172	5.0279	11.5362	-0.706778	0.325337	-2.17245	0.0298217	0.0761098
s__RUG14891 sp902803685	8.89776	7.57982	17.164	15.6363	11.4853	-0.0024964	0.459011	-0.00543864	0.995661	0.997918
s__Limivicinus sp902793285	5.26472	3.8444	26.2771	25.9161	11.4795	1.31563	0.441451	2.98025	0.00288014	0.0114367
s__Egerieousia sp902769525	10.4348	8.01334	12.337	4.34351	11.4613	-0.599205	0.340963	-1.75739	0.0788517	0.164472
s__UBA1188 sp900318975	7.53535	4.45214	17.2126	10.891	11.4385	0.265273	0.395655	0.670467	0.50256	0.632111
s__UBA3636 sp902793555	1.64019	1.95269	26.1823	31.9606	11.4346	3.37852	0.820651	4.11688	3.84039e-05	0.000294619
s__UBA2883 sp902783125	3.86677	4.06922	20.87	23.362	11.4268	1.58527	0.792481	2.00039	0.0454583	0.106288
s__Limivicinus sp902775355	7.73337	3.07426	17.0893	9.99841	11.4189	0.253131	0.353166	0.716746	0.473531	0.607253
s__Alloprevotella sp002431845	12.6439	8.01524	5.34702	1.95277	11.4183	-2.1626	0.423044	-5.11199	3.18779e-07	5.15067e-06
s__RUG591 sp900320425	7.48414	4.86426	22.4395	33.2087	11.3986	0.442938	0.45875	0.965532	0.334278	0.479681
s__UBA10281 sp902797945	13.3545	15.2526	12.2273	29.9202	11.3913	-1.37773	0.734823	-1.87492	0.0608044	0.134184
s__RUG572 sp900320225	6.04216	5.48948	24.25	34.2885	11.3596	0.976427	0.736002	1.32666	0.18462	0.306479
s__Bulleidia sp902761625	3.81671	1.27576	26.6448	38.9355	11.3554	1.77967	0.507186	3.5089	0.000449962	0.00235196
s__UBA1067 sp900320855	5.51495	4.81733	18.4699	17.2216	11.3406	1.11386	0.584243	1.9065	0.0565848	0.126924
s__Eubacterium_Q sp902783605	4.19054	8.13044	27.0863	28.3172	11.3176	1.92739	0.690967	2.78941	0.00528044	0.0185531
s__Aphodocola sp902795755	7.41665	4.68632	17.5545	17.293	11.3165	0.264693	0.519854	0.509167	0.610635	0.728995
s__UMGS1696 sp902761695	9.9722	6.25154	15.2442	17.5514	11.3115	-0.451563	0.450127	-1.00319	0.31577	0.458964
s__Muricomes oroticus	7.69313	2.89659	15.2036	11.5235	11.2028	0.107218	0.440872	0.243195	0.807855	0.880895
s__F23-D06 sp902770735	4.60871	2.14567	22.4001	13.463	11.1968	1.43807	0.371869	3.86713	0.000110123	0.000735949
s__UBA3792 sp902790115	9.61381	4.0301	11.8833	7.61291	11.178	-0.56791	0.394849	-1.4383	0.15035	0.266296
s__Morganella morganii_E	15.687	8.22218	2.22002	1.5511	11.1779	-3.67978	0.490142	-7.50758	6.0232e-14	6.13855e-12
s__Cryptobacteroides sp002439585	12.9751	10.5271	4.38112	4.04033	11.1634	-2.36232	0.54587	-4.32762	1.50728e-05	0.000129416
s__UMGS1532 sp902791335	11.8378	13.4015	8.01662	5.48859	11.1552	-1.45876	0.517392	-2.81945	0.0048106	0.017253
s__RF16 sp900319995	3.90609	6.0117	25.1181	37.5997	11.1493	1.80297	0.665771	2.70809	0.00676707	0.0231186
s__CAG-533 sp902783345	9.38153	5.76828	13.9245	9.12252	11.1302	-0.343544	0.377339	-0.91044	0.362591	0.505483
s__RUG11795 sp902772725	4.29601	2.9659	22.6714	10.8322	11.1267	1.55734	0.375405	4.14843	3.34763e-05	0.000260673
s__RF16 sp902778935	4.17462	3.79743	24.798	32.2202	11.0815	1.65487	0.580914	2.84873	0.00438936	0.015963
s__UMGS1696 sp902778205	9.44023	4.08567	15.9339	16.4876	11.0595	-0.274254	0.401804	-0.682558	0.494886	0.624751
s__Limivicinus sp902761055	5.94559	2.43893	19.9162	16.4547	11.0431	0.886657	0.43296	2.04789	0.0405704	0.0968683
s__RUG11792 sp902772645	11.8956	5.08153	10.1184	15.3715	11.0181	-1.23256	0.503389	-2.44852	0.0143445	0.0427042
s__Butyrivibrio sp900116865	8.29374	4.81185	15.6979	8.05522	11.0127	0.0260472	0.32229	0.080819	0.935586	0.964215
s__Saccharofermentans sp902791885	0.999854	0.537053	227.045	585.035	10.9841	3.67382	0.720395	5.09973	3.40139e-07	5.44432e-06
s__Flexilinea sp902795255	5.83458	2.44744	18.2397	14.3212	10.9724	0.810704	0.435465	1.8617	0.0626456	0.137804
s__Parafannyhessea intestinalis	9.97269	7.98943	42.7953	96.2715	10.9647	-0.616782	0.4472	-1.37921	0.167831	0.286494
s__Bact-19 sp902762455	8.70962	2.21348	10.809	6.81357	10.9419	-0.595137	0.383011	-1.55384	0.120223	0.225245
s__CAG-791 sp902789735	3.58779	1.2774	77.9582	153.041	10.9041	1.74883	0.58494	2.98976	0.00279197	0.0111207
s__Ruminococcus_E sp900315195	0.96414	0.418987	35.6123	51.3386	10.9011	4.07792	0.801585	5.08733	3.63145e-07	5.77691e-06
s__UBA2912 sp902787905	3.70968	1.79045	20.545	16.2949	10.8868	1.68487	0.484638	3.47656	0.000507881	0.00258223
s__RUG131 sp900315885	19.9614	30.524	10.2563	3.16107	10.8864	-0.814329	0.308336	-2.64104	0.00826512	0.0270258
s__UBA737 sp900543215	13.8632	11.9923	4.54028	3.75734	10.8807	-2.60337	0.514464	-5.06036	4.18458e-07	6.38272e-06
s__Oribacterium sp900113415	7.95498	3.97178	13.3631	6.10229	10.8661	-0.103728	0.361025	-0.287316	0.773871	0.855713
s__RUG806 sp902780565	11.4192	6.17575	8.48156	4.59153	10.8645	-1.30412	0.346322	-3.76562	0.000166136	0.00105846
s__UBA1213 sp902800065	4.33021	5.50019	25.8163	32.9344	10.8333	1.59782	0.533701	2.99385	0.00275486	0.0110067
s__RUG099 sp902801255	7.10392	1.72383	14.8064	8.67251	10.8247	0.176047	0.372494	0.472617	0.636486	0.749164
s__Limimorpha sp902780055	9.12163	5.51998	10.4475	9.11973	10.7661	-0.617491	0.471608	-1.30933	0.190423	0.312907
s__UBA2862 sp902765395	4.15781	1.50204	59.7852	106.644	10.7368	1.52653	0.524827	2.90863	0.00363018	0.0137092
s__CAG-590 sp900313855	7.93001	3.93459	34.6006	55.9582	10.6884	0.0172304	0.321658	0.0535675	0.95728	0.979182
s__RUG12999 sp902784805	4.37501	3.11329	23.6822	34.2108	10.6771	1.47059	0.584974	2.51395	0.0119387	0.0367226
s__UBA3789 sp902783315	8.08134	3.93403	16.4345	17.483	10.6534	-0.0133999	0.365462	-0.0366656	0.970752	0.986565
s__UBA1711 sp900317125	6.40672	2.81986	30.4339	42.0916	10.6525	0.408573	0.376817	1.08427	0.278244	0.417285
s__UBA1774 sp902795345	5.82632	3.46663	21.8832	22.957	10.6292	0.927639	0.404609	2.29268	0.0218663	0.0598725
s__Bacteroides thetaiotaomicron	9.21657	1.92354	8.19602	4.02415	10.6044	-1.03661	0.390074	-2.65747	0.00787303	0.025973
s__Cryptobacteroides sp002321335	11.8951	3.27593	4.78173	2.84625	10.5957	-2.24859	0.379923	-5.91855	3.248e-09	9.57052e-08
s__Saccharofermentans sp900099715	6.63022	2.94588	18.7468	21.1927	10.5818	0.344448	0.466139	0.738939	0.459944	0.595722
s__Methanobrevibacter_A sp900320955	5.89896	6.79376	19.7234	20.208	10.576	0.935961	0.660951	1.41608	0.156752	0.27279
s__UBA3792 sp902768795	7.28696	3.2962	17.8811	18.795	10.5738	0.16947	0.409837	0.413507	0.679235	0.780353
s__Butyrivibrio sp000424385	9.86982	7.17383	11.5366	8.98478	10.5547	-0.834292	0.41764	-1.99764	0.0457562	0.106504
s__UBA6382 sp900318305	5.12804	2.80172	17.3132	7.53761	10.5213	0.955283	0.392267	2.43529	0.01488	0.0440455
s__UBA1213 sp902786345	2.42058	1.80774	26.235	21.1116	10.5191	2.46204	0.481677	5.11138	3.19806e-07	5.15067e-06
s__Treponema_D sp003455655	2.0412	1.60928	31.1253	45.7491	10.5158	2.79132	0.628465	4.44149	8.93396e-06	8.64394e-05
s__UBA1753 sp017441585	7.02521	2.96763	16.1999	12.6699	10.513	0.210364	0.368415	0.570998	0.568001	0.693748
s__Ruminococcus_E sp900315815	1.49264	0.615794	24.4308	28.6612	10.5104	3.38951	0.747095	4.53692	5.70826e-06	5.89702e-05
s__UBA4951 sp902793515	138.208	375.91	3.75259	2.54035	10.4962	-2.70416	0.507816	-5.32508	1.00908e-07	1.90989e-06
s__Eubacterium_Q sp902775555	6.40127	2.70845	16.9156	13.2531	10.4868	0.459227	0.400975	1.14528	0.252095	0.387942
s__Sodaliphilus sp900317835	6.14109	1.80501	15.03	6.90536	10.4259	0.330701	0.335081	0.986927	0.323678	0.467392
s__Mailhella sp902783285	9.6026	4.32552	11.387	11.6092	10.4188	-0.66073	0.431669	-1.53064	0.125858	0.233608
s__Lentihominibacter sp902796875	6.4814	3.75927	16.7271	20.2615	10.4169	0.408742	0.505964	0.807848	0.419178	0.560851
s__CAG-791 sp900320325	5.95819	2.73635	122.451	314.075	10.4048	0.59212	0.352285	1.6808	0.0928016	0.185818
s__CAG-272 sp000433515	13.2101	8.76699	2.85721	2.6619	10.392	-3.0479	0.511785	-5.95543	2.59391e-09	7.82093e-08
s__UBA1067 sp002351765	5.05082	3.66792	17.3831	16.3534	10.3896	1.05605	0.63578	1.66103	0.0967084	0.191716
s__UBA2862 sp902801165	4.07476	1.25803	24.8767	40.2211	10.3848	1.32057	0.55111	2.39621	0.0165657	0.0477806
s__Saccharofermentans sp902776845	1.39429	0.691872	32.0953	47.7984	10.349	3.19508	0.672821	4.74879	2.04641e-06	2.5552e-05
s__YE71 sp902781565	8.04102	5.51251	13.5389	8.22774	10.3411	-0.0971783	0.422984	-0.229745	0.81829	0.888909
s__RUG12438 sp902795725	6.69108	5.1719	18.0788	13.54	10.3385	0.452038	0.407263	1.10994	0.267024	0.405145
s__Sodaliphilus sp902761475	6.3702	2.80056	14.7177	6.81065	10.3244	0.334774	0.357489	0.93646	0.349036	0.493382
s__Choladousia sp002491565	9.83877	9.69136	8.39013	3.62257	10.3174	-1.15383	0.452183	-2.55168	0.0107206	0.0335731
s__Cryptobacteroides sp900318355	6.71333	3.0295	16.201	9.84225	10.3078	0.409143	0.348971	1.17243	0.241025	0.375361
s__RUG099 sp902790965	6.10121	5.00353	18.0552	11.4925	10.2924	0.676601	0.37614	1.7988	0.0720503	0.153262
s__Cryptobacteroides sp900319185	9.0024	2.58979	10.3162	4.51564	10.2784	-0.716795	0.278963	-2.5695	0.0101845	0.032088
s__Butyrivibrio sp000526935	3.50547	0.957546	22.7293	21.8512	10.262	1.50256	0.467294	3.21544	0.00130245	0.00580286
s__RUG12826 sp902783025	15.1304	22.8069	3.65118	3.12695	10.2616	-2.56384	0.590193	-4.34407	1.39864e-05	0.00012211
s__RUG12519 sp902798675	2.57895	2.24074	21.2592	25.6365	10.2543	2.25617	0.705214	3.19927	0.00137776	0.00606702
s__Wujia sp902762955	7.55369	5.66355	56.3382	119.983	10.2466	0.0801945	0.410582	0.195319	0.845143	0.907811
s__Limivicinus sp900319465	6.51037	3.01618	17.0779	11.1006	10.2439	0.511422	0.374874	1.36425	0.172489	0.292138
s__Limimorpha sp902801465	5.9378	2.75414	15.0424	8.11726	10.2405	0.479794	0.397357	1.20746	0.227253	0.359091
s__UBA2883 sp902767275	5.6068	5.7503	14.4931	23.5056	10.2339	0.571689	0.763517	0.748757	0.454004	0.591574
s__RUG14903 sp902803795	8.09626	5.04639	14.7328	10.1945	10.2312	-0.0418533	0.354602	-0.118029	0.906045	0.948476
s__UBA1367 sp902772435	6.02134	2.36479	15.5804	12.0034	10.2088	0.449909	0.397206	1.13268	0.257347	0.39392
s__Butyrivibrio hungatei_A	5.50627	1.80829	17.1399	7.9588	10.2064	0.711569	0.328839	2.16389	0.0304732	0.0772404
s__CAG-103 sp902760845	8.13873	4.17533	13.1106	8.11263	10.1851	-0.157772	0.344416	-0.458086	0.64689	0.756602
s__RF16 sp002452095	6.85387	1.33641	14.1544	12.7629	10.1279	0.0706323	0.38951	0.181336	0.856104	0.915275
s__Eubacterium_Q sp902760755	4.80159	1.38577	17.1054	10.7097	10.1087	0.909927	0.377203	2.4123	0.0158522	0.0461334
s__UBA6987 sp902797385	11.0575	9.54472	7.5896	5.06742	10.1018	-1.50587	0.470702	-3.19919	0.00137812	0.00606702
s__UBA2862 sp902773515	3.56603	2.23422	22.162	19.6037	10.0942	1.69368	0.462462	3.66232	0.000249946	0.001463
s__Butyrivibrio sp000420845	5.16061	2.54347	17.9563	10.7231	10.0357	0.823488	0.386676	2.12966	0.0331997	0.082617
s__Limivicinus sp902790375	3.68571	1.66882	25.9916	30.2957	10.035	1.67368	0.494206	3.3866	0.000707648	0.003417
s__Enterosoma sp902773085	38.5678	94.777	49.0624	101.123	10.0253	0.256752	0.501227	0.512248	0.608478	0.727036
s__RUG563 sp902764565	5.04487	2.21662	19.5341	19.2595	10.0218	1.09216	0.493771	2.21188	0.0269753	0.0704399
s__Limivicinus sp900319695	5.59763	2.1682	19.2393	15.8013	9.97403	0.741992	0.358535	2.06951	0.0384983	0.092948
s__RF16 sp900321775	4.88268	2.27431	18.9855	23.4882	9.95489	0.952028	0.511503	1.86124	0.0627108	0.137804
s__UBA6857 sp902792985	8.71203	7.65283	11.1813	8.55353	9.93131	-0.574279	0.435934	-1.31735	0.187721	0.310236
s__RUG572 sp902802945	2.69374	1.92153	22.234	29.1639	9.92806	2.21606	0.772843	2.86741	0.0041384	0.0152427
s__UBA2862 sp902777335	6.83696	2.45127	17.2713	18.2897	9.88843	0.288799	0.398095	0.725452	0.468175	0.603069
s__Chordicoccus sp902779245	8.96571	2.70022	8.84951	4.21139	9.84384	-0.918189	0.337367	-2.72163	0.00649601	0.0223397
s__Moryella sp902766415	5.65267	5.4633	16.4239	6.96801	9.84091	0.749863	0.381004	1.96813	0.0490534	0.112762
s__UMGS1279 sp902796905	13.4136	14.7318	2.91143	2.835	9.83439	-3.21995	0.680913	-4.72887	2.25772e-06	2.77453e-05
s__Bulleidia sp902766005	6.02438	4.87186	15.3854	5.23191	9.82809	0.5068	0.319907	1.58421	0.113146	0.214937
s__RUG14087 sp902784055	22.432	34.3401	38.7808	92.0293	9.81933	-0.966077	0.731774	-1.32018	0.186773	0.308867
s__UBA3789 sp902782835	6.97988	2.94099	16.4413	15.3111	9.80875	0.257074	0.345737	0.743554	0.457146	0.594474
s__Limimorpha sp900315175	4.15182	1.52977	17.7831	10.4008	9.79847	1.26259	0.398423	3.16897	0.00152981	0.00662237
s__UBA2862 sp902800625	2.70327	1.84564	124.044	299.324	9.78626	1.73303	0.617454	2.80674	0.00500459	0.0178254
s__Sodaliphilus sp902787185	6.55256	1.80914	12.6337	4.30281	9.76817	0.0938311	0.331776	0.282815	0.777319	0.857761
s__V9D3004 sp002349525	5.44716	2.95889	16.7303	16.7604	9.72036	0.744055	0.506528	1.46893	0.141851	0.254371
s__CAG-533 sp902766545	8.63928	5.80436	11.7144	9.44099	9.65232	-0.54811	0.395426	-1.38613	0.165709	0.284369
s__RF16 sp900319645	3.43012	2.48551	22.582	38.9341	9.6517	1.59478	0.684251	2.3307	0.0197691	0.0553577
s__RUG572 sp902761035	3.08208	1.81041	20.7302	26.1345	9.65096	1.91657	0.704102	2.72201	0.00648863	0.0223397
s__Muricomes contortus_C	11.4142	5.08186	5.41825	2.90231	9.61471	-1.95626	0.365573	-5.35122	8.73647e-08	1.70328e-06
s__RUG11241 sp902767245	7.63274	5.83858	13.4254	8.90179	9.60237	-0.121442	0.374594	-0.324196	0.74579	0.83571
s__Ruminococcus_E sp902798365	1.1198	0.66514	25.2874	30.3531	9.57668	3.40601	0.709786	4.79864	1.59746e-06	2.0405e-05
s__RUG563 sp902761755	5.35717	1.58116	16.9713	19.4	9.54092	0.589125	0.480898	1.22505	0.220556	0.351939
s__Chordicoccus sp902766955	6.44294	4.11291	12.516	7.35306	9.51804	0.113161	0.407409	0.277757	0.781199	0.860879
s__UBA3207 sp902796125	5.09737	6.98926	15.4002	17.2985	9.50093	0.856053	0.719972	1.18901	0.234437	0.367086
s__Saccharofermentans sp003149065	1.69199	1.27237	58.176	95.6986	9.46889	2.81921	0.611612	4.60949	4.03667e-06	4.4165e-05
s__Limimorpha sp900317055	7.42248	1.58276	10.6657	3.75923	9.44176	-0.35588	0.303016	-1.17446	0.240211	0.374544
s__Eubacterium_F sp000687695	7.94418	4.22308	11.6971	7.26864	9.40471	-0.395322	0.378102	-1.04554	0.295773	0.438251
s__UBA2862 sp902790525	3.4278	1.42047	66.6368	134.742	9.40223	1.72226	0.479158	3.59434	0.000325218	0.00182926
s__Sodaliphilus sp900322135	6.91224	1.95609	10.7465	4.63176	9.39564	-0.283457	0.337963	-0.838722	0.401625	0.542403
s__Ruminococcus sp900321885	8.31399	7.27826	11.332	11.313	9.38706	-0.378337	0.577289	-0.655368	0.512231	0.64227
s__Limimorpha sp902769875	4.74945	2.79853	14.615	10.9492	9.36122	0.952739	0.47654	1.99928	0.0455775	0.106428
s__Eubacterium_G segne	9.09447	6.30292	9.14086	5.76272	9.35255	-0.867871	0.434206	-1.99875	0.0456351	0.106428
s__UBA738 sp902768805	4.74884	3.25167	18.6242	12.4062	9.31496	1.04175	0.374625	2.78077	0.00542293	0.018951
s__Anaeroplasma sp902796895	3.72645	3.23413	46.7786	71.0063	9.2933	1.59075	0.534105	2.97834	0.0028981	0.0114905
s__RUG12395 sp902778725	8.79534	9.8547	10.1616	7.73801	9.28761	-0.694636	0.494184	-1.40562	0.159836	0.276303
s__Avelusimicrobium sp902794895	13.9019	21.9586	3.14038	4.87985	9.2701	-2.96706	0.816499	-3.63388	0.000279192	0.00161957
s__RUG11272 sp902790495	3.49487	1.61823	23.3592	35.1515	9.25023	1.5527	0.512387	3.03033	0.00244287	0.00993526
s__Sodaliphilus sp902776435	6.44645	4.1279	13.3446	8.29385	9.24768	0.15837	0.364033	0.435044	0.663531	0.770504
s__Cryptobacteroides sp002438805	9.2504	3.5812	7.669	3.69672	9.24186	-1.15272	0.322716	-3.57192	0.000354367	0.00197183
s__Faecousia sp902795195	7.56549	5.63776	12.5214	5.61884	9.22209	-0.117842	0.337581	-0.349078	0.72703	0.819648
s__Aristaeella sp902764875	3.65597	1.11523	23.3122	30.6662	9.21908	1.52646	0.495106	3.0831	0.00204856	0.00848548
s__Butyrivibrio sp000424265	6.86084	4.92501	12.4596	7.37094	9.21041	-0.0668401	0.428344	-0.156043	0.875999	0.929025
s__Saccharofermentans sp902782235	1.23243	1.04728	31.236	46.7922	9.20484	3.38577	0.699191	4.84241	1.28273e-06	1.66306e-05
s__Sodaliphilus sp900318065	4.8709	2.17401	16.2984	12.1887	9.17077	0.83917	0.431952	1.94274	0.0520476	0.118499
s__Faecousia sp902795095	5.60748	2.44747	17.0029	15.383	9.16477	0.582841	0.364653	1.59834	0.109967	0.210439
s__Limimorpha sp902758265	7.40136	1.78975	8.38828	3.51909	9.14877	-0.672854	0.386085	-1.74276	0.0813757	0.167732
s__NK4A144 sp900114405	5.93521	2.01833	13.6009	9.18719	9.13876	0.316128	0.375025	0.842951	0.399256	0.540329
s__UBA9715 sp902781245	6.36735	3.95499	12.4536	13.5208	9.13233	0.0224778	0.466145	0.0482205	0.961541	0.980446
s__Cryptobacteroides sp902803535	4.48727	5.84511	18.9144	24.0254	9.12779	0.948766	0.67203	1.41179	0.158012	0.27443
s__Sodaliphilus sp900320245	6.95776	1.30448	10.3781	4.58816	9.11368	-0.324628	0.310937	-1.04403	0.29647	0.438783
s__Faecalimonas sp900316755	8.62047	8.23581	9.79922	6.37802	9.10253	-0.703448	0.522213	-1.34705	0.177963	0.299004
s__Saccharofermentans sp017509205	2.56879	1.14927	25.4044	40.9262	9.10173	2.0838	0.566386	3.67911	0.000234045	0.00139512
s__CAG-590 sp003530125	7.04799	5.16728	11.153	10.5461	9.0994	-0.185824	0.558508	-0.332714	0.73935	0.829928
s__Campylobacter sp900319915	10.5794	3.48676	4.10026	1.99527	9.09322	-2.2336	0.364134	-6.13401	8.56885e-10	2.88559e-08
s__UBA2862 sp900318045	2.28421	0.752416	27.4994	41.8114	9.0861	2.29325	0.585986	3.91349	9.09728e-05	0.000627373
s__Limivicinus sp002371675	7.18628	4.87895	12.7771	10.3567	8.98905	-0.0968382	0.409958	-0.236215	0.813266	0.885306
s__Pseudobutyrivibrio ruminis	2.03597	0.749855	18.4546	21.0943	8.98683	2.33745	0.599097	3.90162	9.55522e-05	0.000655468
s__RUG12783 sp902782535	7.85417	6.11449	11.7319	9.19395	8.98425	-0.354186	0.459915	-0.770113	0.441233	0.5793
s__Treponema_D sp900317625	4.90263	2.11331	14.4645	12.7558	8.96949	0.786288	0.4949	1.58878	0.11211	0.213436
s__RUG13077 sp902785485	6.51012	2.93873	12.2553	8.90181	8.94938	0.0864474	0.423711	0.204024	0.838334	0.904163
s__AC2028 sp902761225	5.23204	1.32987	15.6094	12.4164	8.94676	0.467897	0.402593	1.16221	0.245151	0.379962
s__Eubacterium_F xylanophilum	6.87503	3.07879	11.4153	5.46438	8.91655	-0.185309	0.341732	-0.542263	0.587637	0.710039
s__Limimorpha sp902774295	4.13935	1.78738	14.6871	12.6428	8.88203	1.02254	0.511604	1.99869	0.0456416	0.106428
s__Anaerovibrio sp900548165	3.92762	1.98821	30.794	41.4535	8.83264	1.22412	0.367831	3.32795	0.000874863	0.0041111
s__Ruminococcus_E sp900317595	1.37701	0.635796	26.9908	46.5176	8.82492	3.22343	0.730501	4.41263	1.02122e-05	9.59426e-05
s__Pseudoruminococcus sp902765855	5.13898	4.88573	37.5635	74.04	8.81758	0.517146	0.510099	1.01382	0.310671	0.454219
s__UBA1254 sp902785935	6.90091	9.46408	13.8725	18.398	8.81652	0.0722512	0.66414	0.108789	0.91337	0.952682
s__Limimorpha sp002311655	4.00463	3.94901	16.2403	10.9182	8.79983	1.36921	0.508287	2.69378	0.00706471	0.0238389
s__UBA1213 sp900317395	7.06902	3.3025	8.42567	5.44197	8.79709	-0.807465	0.435138	-1.85565	0.0635034	0.139192
s__UMGS1696 sp902778205	7.44367	3.16172	11.4219	11.6757	8.77475	-0.374922	0.361403	-1.03741	0.299546	0.442205
s__Ruminococcus_E sp902784855	1.28113	0.633543	26.6967	47.1684	8.77403	3.48981	0.745299	4.68243	2.83501e-06	3.32632e-05
s__Eubacterium_G sp902766735	7.45594	3.07962	9.55658	5.17021	8.77366	-0.546404	0.358695	-1.52331	0.127681	0.236483
s__Limivicinus sp902785905	3.43433	1.72735	18.5803	13.1355	8.75741	1.50395	0.409661	3.67121	0.000241405	0.00142726
s__UBA1267 sp902796795	4.96055	2.80502	15.2555	11.0108	8.73887	0.768254	0.449127	1.71055	0.0871645	0.177408
s__Alysiella crassa	9.1532	3.85707	6.49227	6.41117	8.71825	-1.34745	0.468058	-2.8788	0.0039919	0.0147661
s__UBA1367 sp902777325	6.32141	3.7322	12.5682	9.55003	8.71493	0.0750665	0.364799	0.205775	0.836967	0.904163
s__Bovifimicola sp902773095	6.47725	4.37389	11.9634	7.03749	8.70718	-0.110245	0.376202	-0.293049	0.769485	0.851831
s__Limimorpha sp937877465	5.83817	3.48483	12.8299	6.91341	8.69443	0.310012	0.359699	0.861866	0.388761	0.530556
s__Sodaliphilus sp902762385	5.31028	1.68856	12.9362	9.51398	8.6816	0.326056	0.373752	0.872387	0.382998	0.524151
s__Methanosphaera sp900322125	9.28947	8.7976	8.45929	12.9722	8.67584	-1.0919	0.631513	-1.72903	0.0838037	0.171375
s__Limimorpha sp900318465	5.73019	1.29601	10.8324	7.27573	8.6734	0.130283	0.403602	0.3228	0.746847	0.835746
s__Butyrivibrio sp000621605	6.58619	4.29412	13.0737	12.3232	8.65436	-0.0660405	0.476745	-0.138524	0.889826	0.936792
s__UBA4345 sp002362105	4.90455	4.81616	18.4223	26.8098	8.60902	0.785888	0.511588	1.53617	0.124496	0.231742
s__Butyrivibrio proteoclasticus_A	4.65695	1.62059	16.1153	13.0831	8.58628	0.778188	0.389422	1.99832	0.0456822	0.106428
s__RF16 sp902800525	3.90481	5.64891	168.614	464.541	8.57246	1.43402	0.755502	1.89811	0.0576822	0.128828
s__Aristaeella sp900318145	1.98565	0.7798	26.0338	35.8417	8.52295	2.55004	0.61463	4.1489	3.3408e-05	0.000260673
s__RUG11462 sp902769255	5.70886	7.1604	14.3213	16.3747	8.51158	0.294261	0.64501	0.456211	0.648239	0.757837
s__Enterobacter_D sp900116015	11.2405	4.79578	2.47401	1.64143	8.4409	-3.00523	0.42975	-6.99297	2.6913e-12	1.78937e-10
s__Coprovivens sp902795675	8.51499	5.62648	8.59506	5.26501	8.43489	-0.891491	0.386206	-2.30833	0.0209807	0.0581229
s__UBA2862 sp902764285	3.76045	1.54044	19.0436	20.6975	8.40685	1.2387	0.4426	2.79869	0.00513101	0.0180525
s__AC2028 sp900320825	3.99893	2.31592	17.2036	12.4949	8.39546	1.13	0.362095	3.12074	0.00180398	0.00764266
s__NC2004 sp000621905	6.49685	2.98066	11.5488	6.91808	8.37473	-0.0374897	0.343207	-0.109234	0.913017	0.952682
s__RUG420 sp900317985	2.84053	3.04871	20.6928	20.0227	8.37225	1.87681	0.575764	3.25969	0.00111534	0.00509167
s__UBA1731 sp902779565	3.36778	1.54109	18.0691	24.3554	8.36091	1.32651	0.567237	2.33854	0.0193591	0.0545631
s__Ruminococcus_E sp902792105	0.836076	0.57567	24.3811	25.6106	8.35847	3.86907	0.730362	5.29747	1.17419e-07	2.17477e-06
s__Eubacterium_R sp902797915	10.1096	8.05201	3.78886	1.83457	8.34334	-2.31713	0.497568	-4.65692	3.20976e-06	3.66648e-05
s__CACZNT01 sp902782635	5.15721	1.65827	12.1798	8.07326	8.31417	0.340781	0.37879	0.899657	0.368303	0.509947
s__RUG440 sp902780305	5.89786	2.31409	9.51417	10.2152	8.2897	-0.0870719	0.511931	-0.170085	0.864943	0.920688
s__Merdiplasma sp902802515	8.54217	7.84132	7.72704	5.1871	8.28456	-0.98854	0.475254	-2.08003	0.0375231	0.0909322
s__RUG762 sp900322085	6.10999	2.08535	10.8831	5.67108	8.28235	-0.0935056	0.333103	-0.280711	0.778932	0.859111
s__Bilifractor sp902795835	5.60005	1.63999	11.5797	4.24583	8.27566	0.171209	0.314021	0.545215	0.585606	0.708245
s__NK4A136 sp000687675	4.89805	2.22775	64.0775	150.081	8.26763	0.632354	0.409764	1.54322	0.122779	0.229369
s__Lentihominibacter sp902795135	6.25161	2.41025	10.5719	5.04351	8.26094	-0.104933	0.358423	-0.292763	0.769703	0.851831
s__UBA4372 sp002297545	5.81325	1.98432	10.7138	2.98274	8.25587	0.0769989	0.323394	0.238096	0.811806	0.884408
s__Avelusimicrobium sp900319325	8.73084	8.49248	7.71793	5.29214	8.23817	-0.986589	0.432348	-2.28193	0.0224932	0.0611789
s__RUG626 sp900317385	6.8335	4.62121	9.82175	4.09657	8.2344	-0.275693	0.350805	-0.785887	0.431933	0.570848
s__Limimorpha sp902774365	5.34084	3.70803	12.549	4.29533	8.22845	0.542107	0.382108	1.41872	0.155979	0.27236
s__CAG-791 sp900320335	3.76848	1.52714	14.4249	5.47348	8.20933	1.124	0.371734	3.02367	0.00249726	0.010102
s__RF16 sp902762355	2.92437	3.13681	21.0787	41.8711	8.20604	1.63781	0.767288	2.13454	0.0327982	0.0818194
s__Eubacterium_G sp902774125	4.77405	2.79816	15.146	11.7375	8.19171	0.722958	0.390194	1.85281	0.0639089	0.139845
s__UBA1213 sp902778175	5.01305	2.02779	13.1881	10.0149	8.19006	0.467094	0.377032	1.23887	0.215392	0.345187
s__CAG-791 sp902796425	4.50484	1.1844	15.3386	13.4625	8.11947	0.664207	0.382683	1.73566	0.0826243	0.169632
s__Limimorpha sp902786745	4.43453	2.62701	13.1168	13.4221	8.10213	0.744252	0.502366	1.48149	0.138475	0.251095
s__RUG12871 sp902783445	3.39397	1.17271	15.716	6.07805	8.08295	1.34929	0.335212	4.02517	5.69332e-05	0.000413763
s__F23-D06 sp900315245	6.10825	2.82437	10.2447	4.53919	8.05314	0.00043048	0.365075	0.00117916	0.999059	0.999445
s__UBA4951 sp902800255	24.3518	50.3131	14.7451	16.7705	8.04555	-0.602755	0.382204	-1.57705	0.114783	0.217409
s__Cryptobacteroides sp002438845	7.99404	3.54975	4.95961	5.17144	8.03217	-1.5076	0.513806	-2.93419	0.00334418	0.0128544
s__Limivicinus sp900319935	4.51187	2.02621	14.7732	9.44251	8.0165	0.7611	0.351522	2.16515	0.030376	0.0771449
s__Butyrivibrio sp900112195	3.89679	1.33101	15.1801	10.7595	8.00364	1.03257	0.391573	2.63697	0.00836504	0.0273181
s__Ruminococcus_E bovis	2.28067	1.0127	24.17	34.191	8.00137	2.10818	0.59141	3.56466	0.000364328	0.00200574
s__UBA2868 sp900320345	2.44042	1.02971	19.9383	21.3581	7.94171	1.8825	0.481641	3.90851	9.28688e-05	0.00063875
s__HUN007 sp000712055	5.65733	2.47957	42.0633	96.0152	7.93521	-0.00293205	0.320549	-0.00914696	0.992702	0.997182
s__Sodaliphilus sp900318345	3.08206	1.76883	13.8201	9.6262	7.91189	1.38799	0.492514	2.81818	0.00482966	0.0172974
s__RF16 sp902799875	4.7099	8.25327	14.9595	24.5023	7.87472	0.689318	0.779673	0.884112	0.376636	0.518374
s__Limimorpha sp902799345	4.37599	1.88114	12.3254	4.66872	7.86541	0.598222	0.341341	1.75257	0.0796767	0.165281
s__Eubacterium_B sp902803185	4.42501	1.73839	14.5793	11.6313	7.8531	0.715282	0.392912	1.82046	0.0686882	0.147185
s__Treponema_D sp902766345	3.43806	1.5391	18.3783	27.8705	7.84284	1.27165	0.520394	2.44363	0.0145402	0.0430889
s__Treponema_D sp902803735	4.01783	2.85891	12.7967	15.4462	7.83426	0.912072	0.619725	1.47174	0.141092	0.253841
s__Butyrivibrio sp000424145	5.10463	2.13422	13.0241	8.98389	7.82777	0.374057	0.359897	1.03935	0.298644	0.441323
s__NK4A144 sp902803625	1.18418	0.506565	21.374	41.8641	7.82768	2.90541	0.751235	3.86752	0.000109949	0.000735949
s__UBA1217 sp902796265	3.86874	2.0001	13.8584	9.04497	7.82445	0.885665	0.413073	2.14409	0.0320259	0.0803125
s__Chordicoccus sp002350625	5.62699	4.36259	12.7045	15.5907	7.8207	0.0701019	0.457864	0.153106	0.878314	0.9292
s__UBA1756 sp900321845	7.99143	4.85484	4.59445	4.30912	7.80537	-1.8885	0.443121	-4.26183	2.02762e-05	0.000168513
s__Sodaliphilus sp902792895	4.87954	1.68503	11.1772	4.89198	7.79205	0.359344	0.367414	0.978035	0.328057	0.472322
s__UBA791 sp902803265	7.3071	7.00602	7.96622	7.22006	7.76456	-0.760993	0.527639	-1.44226	0.149229	0.264697
s__Bilifractor sp002368795	6.17956	3.66577	9.53767	4.53521	7.76323	-0.301131	0.33024	-0.911855	0.361845	0.504986
s__UBA1205 sp002309475	7.15424	2.06209	11.6011	15.3768	7.71943	-0.937355	0.321161	-2.91864	0.00351559	0.0133664
s__CAG-194 sp000432915	4.52314	1.22672	11.8158	15.2025	7.70951	0.4862	0.530665	0.916209	0.359557	0.502876
s__UBA5893 sp002308915	5.59343	4.0071	10.0781	7.61929	7.70907	0.0183443	0.479922	0.0382236	0.969509	0.986245
s__RUG11272 sp902767565	6.29139	3.51134	9.99215	6.1521	7.66989	-0.30517	0.331899	-0.919466	0.357852	0.501302
s__Sodaliphilus sp902800715	6.21842	1.4691	7.38287	1.67612	7.65462	-0.62589	0.337881	-1.8524	0.0639683	0.139856
s__Limimorpha sp002396205	4.92605	2.66838	10.5713	5.96127	7.65164	0.297393	0.405529	0.733345	0.463348	0.598934
s__UBA1195 sp002309855	6.40429	1.85171	7.49496	3.9192	7.65018	-0.564547	0.380551	-1.4835	0.137942	0.250564
s__Sodaliphilus sp902792435	4.96289	1.98526	10.9096	4.73746	7.64303	0.361087	0.366436	0.985401	0.324427	0.468136
s__Ruminococcus_E sp902766885	1.68813	0.868333	23.2549	36.5832	7.63857	2.56564	0.675495	3.79817	0.000145769	0.000944945
s__UBA3766 sp902789665	6.40089	3.81533	9.8115	7.29923	7.63066	-0.392581	0.354335	-1.10794	0.267889	0.40622
s__Butyrivibrio proteoclasticus	2.78387	0.857113	17.4899	17.4352	7.62957	1.49663	0.467039	3.20452	0.00135288	0.00599663
s__Acinetobacter sp000632455	8.76699	3.46195	4.53538	5.31294	7.62948	-1.91855	0.443027	-4.33055	1.48735e-05	0.000128129
s__Catonella sp902796595	8.68255	9.09235	5.01299	2.51033	7.61091	-1.63564	0.518923	-3.15198	0.00162166	0.00696187
s__RF16 sp002354055	2.16247	2.8216	18.9785	30.5831	7.59658	2.20533	0.733627	3.00606	0.00264655	0.0106652
s__UBA6987 sp902796695	5.37388	1.99303	10.103	4.46483	7.59554	0.0299027	0.333587	0.08964	0.928573	0.96081
s__UBA2804 sp902796095	9.14745	4.37227	4.22766	3.82915	7.58667	-1.90201	0.436501	-4.3574	1.31617e-05	0.000116878
s__Treponema_D sp002309195	2.94955	2.85172	20.7996	41.1481	7.57217	1.49977	0.648649	2.31214	0.02077	0.0578481
s__Treponema_D saccharophilum	4.48092	1.59892	14.4921	20.1371	7.56183	0.598857	0.447552	1.33807	0.180873	0.301821
s__Eubacterium_Q sp000702245	3.28677	1.22489	81.4183	199.624	7.55701	1.1837	0.414061	2.85875	0.00425313	0.0155808
s__RF16 sp902799555	3.01592	4.8931	118.142	315.137	7.54959	1.5635	0.744745	2.09937	0.0357844	0.0877022
s__RUG13279 sp902787475	3.84439	1.62727	13.7672	10.9665	7.50161	1.03812	0.441668	2.35046	0.0187502	0.0531939
s__UBA4636 sp002405915	9.21741	4.33808	1.95936	2.14717	7.48963	-3.09529	0.502408	-6.16092	7.23251e-10	2.60471e-08
s__Ruminococcus_E sp900313865	1.0594	0.493515	21.2487	27.2761	7.48335	3.35743	0.729213	4.60419	4.1407e-06	4.49239e-05
s__Treponema_D sp902797305	4.43167	3.37818	12.7378	10.1658	7.47633	0.574266	0.415185	1.38316	0.166616	0.285312
s__SFMI01 sp902761825	4.42369	1.92385	12.4602	9.44546	7.46926	0.540903	0.41455	1.30479	0.191963	0.315077
s__RUG12817 sp902782895	3.98803	6.85388	17.6275	20.8698	7.46831	1.12319	0.621223	1.80804	0.0706008	0.150673
s__Fusobacterium_C necrophorum	4.66075	4.34741	10.585	10.7616	7.43613	0.453582	0.581766	0.779664	0.435589	0.573934
s__Treponema_D sp902783245	4.90308	10.0372	11.2124	12.1888	7.43245	0.662042	0.731443	0.905117	0.365403	0.507765
s__RF16 sp902774185	3.8887	2.02494	12.2903	14.1107	7.403	0.712114	0.516793	1.37795	0.168219	0.28678
s__Limimorpha sp902782455	5.332	1.28451	7.95308	6.18602	7.39719	-0.302793	0.426903	-0.709278	0.478152	0.611287
s__CAG-196 sp902780525	8.87765	8.06445	3.22608	2.65218	7.39596	-2.29429	0.575024	-3.98989	6.61028e-05	0.000470892
s__Ruminiclostridium_E sp902780695	3.56115	2.73866	18.4094	25.3254	7.39462	1.18596	0.600018	1.97654	0.048094	0.111049
s__RUG806 sp900313475	9.49291	6.46401	2.56073	1.50931	7.38749	-2.80098	0.464268	-6.03311	1.60833e-09	5.08585e-08
s__Methanobrevibacter_A sp900319985	3.55951	4.17217	14.5346	13.7325	7.38053	1.20266	0.621495	1.93511	0.052977	0.120224
s__RUG12519 sp902789925	4.90599	6.7473	10.9996	13.0417	7.37369	0.27869	0.827617	0.336738	0.736314	0.827237
s__CAG-1000 sp900313815	6.2907	4.60566	9.44652	5.75636	7.37091	-0.338386	0.374348	-0.903935	0.36603	0.508092
s__RUG592 sp902773395	4.59678	1.35463	10.5709	6.28871	7.36975	0.370629	0.387017	0.957657	0.338236	0.484021
s__Onthomonas sp902775105	4.6122	2.60319	10.2564	4.34392	7.3618	0.36714	0.39306	0.934057	0.350275	0.493994
s__UBA1711 sp902803395	4.19222	3.37939	11.2681	7.91335	7.35546	0.599501	0.482268	1.24309	0.213835	0.343975
s__RF16 sp900321005	4.72826	1.81987	10.2628	15.6232	7.34393	-0.0886587	0.578372	-0.15329	0.878169	0.9292
s__Saccharofermentans sp017428155	0.846643	0.617421	24.4315	39.9289	7.34259	4.11016	0.820624	5.00858	5.48319e-07	7.89884e-06
s__Limimorpha sp900318085	6.13875	3.01438	6.46416	2.4942	7.33882	-0.737781	0.409299	-1.80255	0.0714595	0.15238
s__UBA2862 sp902778045	3.1616	0.916743	16.6393	19.6736	7.31388	1.26609	0.484884	2.61112	0.0090247	0.0290336
s__UBA3824 sp002393195	5.96875	2.1031	8.77315	6.059	7.31142	-0.348391	0.366635	-0.950241	0.34199	0.487509
s__UBA3855 sp900319285	8.02814	8.67845	4.70428	2.42079	7.30224	-1.65261	0.51846	-3.18753	0.00143492	0.00627444
s__Cellulosilyticum ruminicola	6.03005	3.62196	7.93984	3.46176	7.29949	-0.490916	0.379673	-1.29299	0.196013	0.320064
s__RUG440 sp902772085	3.23456	2.00759	12.4287	9.23252	7.286	1.2262	0.485274	2.52682	0.0115099	0.0355361
s__UBA1367 sp902778135	4.63134	2.44821	9.04014	5.73297	7.28024	0.192537	0.449305	0.428523	0.66827	0.772892
s__Saccharofermentans sp017527865	0.620756	0.239525	23.3539	29.855	7.24827	3.65002	0.794267	4.59546	4.31804e-06	4.64593e-05
s__Roseburia_C sp902782995	10.9221	19.7457	12.111	12.0682	7.2445	0.534544	0.516359	1.03522	0.300568	0.44258
s__Porcipelethomonas sp902796865	1.48714	1.06285	19.1648	23.3863	7.24336	2.63858	0.705969	3.73752	0.000185842	0.00115839
s__Eubacterium callanderi	4.9393	2.53357	10.4842	7.51705	7.23836	0.15717	0.373778	0.42049	0.674127	0.77724
s__Enterocloster lavalensis	5.41401	3.10212	8.10364	4.6469	7.2378	-0.227475	0.426872	-0.532888	0.594111	0.714748
s__Cryptobacteroides sp902789395	4.7831	2.30845	10.8507	5.48401	7.22576	0.340934	0.361335	0.943539	0.345405	0.490861
s__RUG727 sp902797005	6.00973	3.54836	9.09192	5.42763	7.19311	-0.328655	0.355324	-0.924945	0.354994	0.499051
s__SFMI01 sp902787835	4.48648	1.48118	10.494	6.45304	7.18451	0.298307	0.402785	0.740611	0.458929	0.595299
s__Faecousia sp902767395	7.09524	7.12314	7.19455	4.30715	7.17645	-0.881672	0.450962	-1.95509	0.0505721	0.115638
s__CAG-791 sp900313745	3.48391	1.37737	16.8572	20.6102	7.16216	1.01016	0.480079	2.10415	0.0353651	0.0870035
s__RUG563 sp902801765	4.40492	1.73588	12.9791	11.3079	7.1518	0.567761	0.451509	1.25747	0.208582	0.33698
s__RUG842 sp902796355	2.57995	1.60102	17.1046	16.6671	7.14424	1.788	0.503424	3.55168	0.000382776	0.00208079
s__Desulfovibrio legallii_A	4.8621	1.54944	10.9051	7.2122	7.1431	0.26303	0.35353	0.74401	0.456871	0.594413
s__Sodaliphilus sp900318535	4.03291	1.82383	11.0484	6.39874	7.13082	0.580931	0.388361	1.49585	0.134692	0.24622
s__UBA1177 sp902780365	4.42447	1.12659	8.91059	6.18456	7.10361	0.103366	0.469248	0.220281	0.825653	0.893911
s__Treponema_D sp937885175	4.0684	1.46542	11.3317	8.16063	7.10234	0.590299	0.404479	1.45941	0.144453	0.25776
s__Egerieousia sp902780455	4.25203	2.56449	13.1939	15.6848	7.0449	0.592175	0.439922	1.34609	0.178273	0.299004
s__Saccharofermentans sp902803695	2.88872	1.69159	13.7829	10.9739	7.02917	1.2745	0.458003	2.78274	0.00539016	0.0188874
s__UBA1067 sp900321575	1.91395	1.71162	346.312	992.491	7.02882	2.33407	0.852702	2.73727	0.0061952	0.0214761
s__UBA1067 sp902800055	3.02046	3.09202	12.382	12.4647	7.01508	1.35369	0.779038	1.73765	0.0822732	0.169045
s__Stercorousia sp902772945	6.31935	4.42078	6.46043	2.99023	7.01394	-0.920434	0.414679	-2.21963	0.0264439	0.069472
s__CAG-628 sp003524085	6.52057	6.19764	8.72017	6.97031	7.01379	-0.422379	0.402809	-1.04858	0.29437	0.436921
s__CAG-196 sp902763805	7.48961	6.81425	4.6904	3.86381	7.0098	-1.61073	0.589311	-2.73324	0.00627143	0.0217114
s__Egerieousia sp902797115	6.16994	2.00623	7.2928	4.21434	7.00921	-0.630753	0.356089	-1.77134	0.0765048	0.160759
s__Limimorpha sp002310075	5.23807	1.62874	8.12378	2.60835	6.99795	-0.3212	0.317949	-1.01022	0.312388	0.455187
s__Clostridium_G cochlearium	3.99221	2.13732	11.1061	9.17614	6.99742	0.607817	0.484405	1.25477	0.209562	0.338142
s__CACYEI01 sp902773355	3.88107	1.60733	43.2443	96.4422	6.994	0.460656	0.482281	0.95516	0.339497	0.485022
s__UBA1240 sp902797925	3.39514	2.85255	13.0443	14.3556	6.98923	1.07422	0.589944	1.82089	0.0686235	0.147185
s__UBA1213 sp902801055	4.32607	3.49289	11.0408	10.007	6.98118	0.590939	0.543381	1.08752	0.276806	0.416092
s__UBA2813 sp902766395	6.94591	5.12151	6.39554	6.41419	6.96578	-1.15019	0.493202	-2.33208	0.0196963	0.0552732
s__RUG14243 sp902797185	7.29432	3.63964	4.61702	2.12808	6.95046	-1.44776	0.403034	-3.59214	0.000327972	0.00183679
s__Sodaliphilus sp902779125	3.35284	1.25502	11.7588	4.17631	6.92905	0.995228	0.368203	2.70293	0.00687308	0.0233577
s__UBA9732 sp900321635	3.9338	2.02582	12.4977	14.6257	6.90256	0.698345	0.507856	1.37508	0.169105	0.287723
s__12844 sp902783115	6.47052	5.37135	9.60367	11.5106	6.89034	-0.367357	0.52202	-0.703721	0.481606	0.613061
s__Onthomonas sp900314485	5.37489	1.67347	7.97037	2.962	6.87561	-0.320502	0.341927	-0.937341	0.348583	0.493286
s__RUG240 sp900316875	1.98441	0.878978	16.4065	21.1779	6.86424	1.98165	0.56276	3.52129	0.000429446	0.00226475
s__Clostridium_L algidicarnis	5.35658	1.66409	7.87069	4.91176	6.82773	-0.348464	0.395744	-0.880527	0.378574	0.519662
s__Limimorpha sp902801625	5.83925	0.943636	6.13955	1.84492	6.82494	-0.86286	0.347889	-2.48028	0.013128	0.0398492
s__CADAEX01 sp902787125	7.65742	8.17169	34.9455	87.8607	6.79859	-1.1042	0.500084	-2.20803	0.0272418	0.0709931
s__Merdivivens sp002358965	6.45791	1.49896	5.24114	2.23951	6.79809	-1.16932	0.348937	-3.35108	0.000804967	0.00382987
s__RF16 sp002392745	1.9849	1.45919	14.0129	17.8519	6.77822	2.10963	0.750449	2.81116	0.00493632	0.0176307
s__Butyrivibrio sp000423925	4.11753	1.34891	11.1357	6.51342	6.77364	0.545708	0.367902	1.4833	0.137996	0.250564
s__RUG11200 sp902783965	7.52836	6.36144	4.81584	2.32938	6.75888	-1.55152	0.450843	-3.44137	0.000578784	0.00289169
s__UBA737 sp900754145	30.8433	69.1341	4.92126	4.76193	6.75728	-1.40017	0.660987	-2.11831	0.034149	0.0846133
s__UBA660 sp002299475	5.66806	3.23596	6.34736	3.75785	6.75727	-0.757236	0.437657	-1.73021	0.0835936	0.171215
s__Scatosoma sp002474405	8.71653	7.11371	2.39021	1.70245	6.73867	-2.61578	0.543962	-4.80876	1.51869e-06	1.94948e-05
s__Eubacterium_T sp902784035	6.18746	2.79916	6.12434	3.9315	6.73296	-0.880601	0.400678	-2.19778	0.0279649	0.0722961
s__Treponema_D sp902792795	1.8074	1.15644	20.0964	42.0289	6.71861	2.13189	0.716182	2.97675	0.00291324	0.0115329
s__UBA9715 sp902779135	3.64798	2.43084	11.138	6.81957	6.71843	0.594375	0.39465	1.50608	0.132047	0.242835
s__Ruminococcus flavefaciens_Y	6.4262	5.35425	7.36573	4.66994	6.71304	-0.683234	0.462309	-1.47787	0.139442	0.252278
s__Clostridium_AQ innocuum	6.01736	1.72653	6.11696	4.98901	6.6851	-0.812675	0.437397	-1.85798	0.0631717	0.138582
s__UBA1267 sp902783795	3.23739	1.30926	10.2384	6.51177	6.68263	0.927175	0.470686	1.96984	0.0488571	0.11241
s__RF16 sp900316005	3.07294	1.46718	13.9198	21.6722	6.67341	1.10374	0.606409	1.82013	0.0687393	0.147185
s__Eubacterium_Q sp902782695	1.7021	0.69883	19.8972	23.9155	6.67005	2.38617	0.596549	3.99996	6.3352e-05	0.000453789
s__UBA1254 sp902767055	5.49681	8.18251	128.755	355.707	6.66065	-0.0169089	0.681994	-0.0247934	0.98022	0.991207
s__RUG572 sp902779865	1.99023	1.37628	15.0241	17.789	6.65506	1.94852	0.769454	2.53235	0.0113302	0.0351578
s__Bifidobacterium bifidum	88.3502	230.688	1.64481	1.47504	6.65031	-3.21796	0.757569	-4.24775	2.1593e-05	0.000176627
s__Ruminococcus_E sp900315785	1.57763	1.21193	16.6499	12.9414	6.61729	2.39437	0.523786	4.57127	4.84786e-06	5.15184e-05
s__Lentihominibacter sp902763505	4.26018	1.50337	11.0874	6.57572	6.60532	0.421645	0.33086	1.27439	0.202524	0.329039
s__Limimorpha sp902800965	6.5048	1.94465	5.34376	2.37922	6.60034	-1.19643	0.338868	-3.53067	0.000414504	0.00221815
s__RUG369 sp900317365	0.553512	0.303016	18.2256	22.7504	6.59776	4.41664	0.968725	4.55923	5.13422e-06	5.38989e-05
s__RF16 sp900320865	1.37003	1.59017	19.1712	33.4588	6.58937	2.72919	0.837724	3.25786	0.00112257	0.00510671
s__UBA636 sp902803275	5.07461	4.02627	9.80744	9.57497	6.563	0.0390472	0.443568	0.0880297	0.929853	0.961562
s__UBA1213 sp902785555	4.81027	2.89628	9.23349	6.48074	6.5624	0.0229925	0.388141	0.0592376	0.952763	0.976491
s__Bulleidia sp900320455	4.01404	1.28199	8.81091	3.6019	6.55988	0.247518	0.382718	0.646737	0.517802	0.646443
s__UBA1177 sp905235605	5.46016	3.12663	3.82922	3.02784	6.55254	-1.60842	0.54488	-2.95187	0.00315854	0.0123902
s__Porcincola sp900313765	3.63397	0.889436	12.0993	10.1012	6.55126	0.669248	0.406206	1.64756	0.0994437	0.195792
s__Methanobrevibacter_A sp001548675	4.46872	5.44068	11.1634	10.6042	6.54332	0.43634	0.569804	0.765773	0.443811	0.581507
s__Avelusimicrobium sp902794125	10.5164	20.159	1.76622	2.9018	6.53905	-3.38804	0.732755	-4.62371	3.76941e-06	4.17695e-05
s__Methanobrevibacter_A sp902764455	3.12806	3.16784	12.6169	10.8718	6.52804	1.02747	0.564236	1.821	0.0686071	0.147185
s__Firm-16 sp902802325	6.92715	13.464	43.5716	89.0947	6.52435	1.44369	0.659376	2.18948	0.0285618	0.0735458
s__UMGS1696 sp902783705	5.85165	3.23157	8.35731	10.7175	6.51146	-0.600936	0.450453	-1.33407	0.182181	0.303012
s__RUG762 sp902762395	4.32131	1.55369	9.82743	5.9903	6.50518	0.29472	0.379446	0.776711	0.437329	0.575632
s__Onthoplasma sp002406115	7.22246	5.60167	4.33558	3.02807	6.49959	-1.6635	0.511229	-3.25392	0.00113824	0.00515987
s__RUG14219 sp902796925	6.9471	5.96608	3.65826	2.24613	6.46817	-1.92558	0.513624	-3.749	0.000177538	0.00111737
s__Eubacterium_F sp900319095	5.66958	5.33408	7.50456	5.15384	6.46646	-0.430402	0.517503	-0.83169	0.405584	0.545477
s__Saccharofermentans sp902780785	0.867699	0.718651	437.261	1251.47	6.46578	3.28208	0.726201	4.51952	6.19811e-06	6.25358e-05
s__Flexilinea sp902791025	4.76233	1.92152	26.1202	57.3864	6.44706	-0.190265	0.341868	-0.556544	0.577839	0.702455
s__RUG12461 sp902779355	5.77101	4.5719	7.66572	4.56614	6.43794	-0.546371	0.40584	-1.34627	0.178215	0.299004
s__RUG191 sp900316395	2.51793	0.853752	61.4714	147.2	6.40735	1.47617	0.458669	3.21838	0.00128918	0.00576355
s__Methanobrevibacter_A sp902783085	4.18226	5.49681	10.4111	10.6662	6.39179	0.537158	0.657589	0.81686	0.414009	0.555654
s__UBA2862 sp902778995	1.83941	0.685864	17.6249	24.9038	6.39017	2.11663	0.57057	3.70968	0.00020752	0.0012691
s__Saccharofermentans sp902789515	2.70442	3.24119	13.261	18.4573	6.38134	1.35574	0.650599	2.08383	0.0371759	0.0903336
s__UBA791 sp902783785	5.21954	3.851	7.15798	6.59328	6.36454	-0.416904	0.56261	-0.741018	0.458683	0.595277
s__RUG159 sp900316145	2.49653	1.8604	15.7618	17.6219	6.36397	1.50257	0.520452	2.88705	0.00388868	0.0144668
s__UBA1367 sp902797175	2.50286	1.89051	14.2626	16.1084	6.35878	1.47286	0.506664	2.90697	0.00364945	0.0137092
s__CAG-196 sp902788575	6.51047	5.71506	6.04904	5.49165	6.35539	-1.16431	0.516601	-2.25379	0.0242093	0.0647829
s__CAG-411 sp902795895	5.22456	3.02158	6.49674	2.24486	6.34453	-0.581765	0.398714	-1.4591	0.144536	0.25776
s__Chordicoccus sp947302185	4.676	1.96989	9.94732	8.29915	6.34014	0.11452	0.354984	0.322606	0.746993	0.835746
s__Sodaliphilus sp902774055	2.5219	1.21855	11.9169	7.67049	6.33326	1.34252	0.4697	2.85826	0.00425972	0.0155808
s__RUG14258 sp902797345	3.17786	2.11848	14.6167	20.588	6.33112	1.13191	0.497402	2.27565	0.0228672	0.0618943
s__UBA3792 sp900318745	4.47592	1.64823	8.79774	4.03073	6.32989	0.0698959	0.341814	0.204485	0.837974	0.904163
s__RUG099 sp902776285	4.3196	2.38007	10.4865	5.96744	6.31902	0.349052	0.337897	1.03301	0.301597	0.443334
s__Methanobrevibacter_B boviskoreani	27.7057	58.6114	3.37115	1.58311	6.31424	-1.93794	0.466321	-4.1558	3.24147e-05	0.000254701
s__F23-D06 sp900316305	4.11714	2.0211	10.2942	7.13081	6.31015	0.371043	0.391962	0.946631	0.343827	0.489321
s__Ruminococcus_E sp002350765	7.01705	15.8371	48.6226	97.3461	6.29945	1.88654	0.597485	3.15747	0.00159144	0.00684344
s__UBA2862 sp902799045	3.2499	0.958971	24.495	37.4949	6.29717	0.914798	0.38825	2.35621	0.0184625	0.052608
s__Clostridium sp902785295	3.09657	1.46179	11.4922	8.19415	6.2702	0.924918	0.422538	2.18896	0.0285999	0.073571
s__Avelusimicrobium sp900315795	7.81413	6.32871	4.45757	9.19023	6.25711	-1.96445	0.645783	-3.04197	0.00235038	0.00959769
s__W3P20-009 sp937892095	3.71632	1.12536	8.07277	7.96861	6.24216	0.443177	0.51624	0.85847	0.390633	0.531433
s__Methanobrevibacter_A gottschalkii	4.52134	5.67615	10.4246	10.7127	6.22649	0.358969	0.583989	0.614685	0.538763	0.665878
s__UBA4246 sp902789795	3.34106	1.39054	11.8888	11.5093	6.21457	0.837455	0.420106	1.99344	0.0462138	0.107377
s__UBA1067 sp902788415	2.79951	3.20169	11.0646	10.0813	6.21338	1.34436	0.682154	1.97076	0.0487518	0.112268
s__Sodaliphilus sp902782545	4.84083	1.12651	5.70757	4.35009	6.20819	-0.731492	0.439304	-1.66511	0.0958901	0.190385
s__Methanobrevibacter_B sp900314605	1.68929	1.32435	15.5446	22.8663	6.18988	2.25518	0.710786	3.17279	0.00150979	0.00654664
s__Bifidobacterium anseris	82.7547	215.716	2.24185	3.07734	6.1875	-3.02326	0.833908	-3.62542	0.000288495	0.00166607
s__RUG563 sp902788445	3.53868	1.19001	11.02	9.30468	6.17879	0.734449	0.456374	1.60932	0.107547	0.206974
s__Clostridium sp900317445	4.01	2.41914	9.54751	6.1283	6.17603	0.326655	0.405585	0.805392	0.420593	0.561508
s__Sodaliphilus sp902776955	3.3301	1.57528	9.9232	7.33823	6.15665	0.713109	0.433819	1.64379	0.100219	0.196721
s__Alloprevotella sp002314875	5.06912	1.64797	5.21927	2.00467	6.1545	-0.846234	0.396488	-2.13433	0.0328161	0.0818194
s__UBA4312 sp002394635	1.78117	1.02992	13.9572	14.5091	6.14974	2.27493	0.615058	3.69872	0.000216686	0.00130598
s__Scatosoma sp900542935	8.34834	7.04601	1.41171	0.644936	6.13743	-3.33142	0.566217	-5.88365	4.01305e-09	1.06642e-07
s__RF16 sp902765485	2.41624	2.40602	49.7624	97.9345	6.13446	1.6704	0.729371	2.29019	0.0220104	0.0602036
s__Firm-04 sp002394125	2.95162	1.56357	27.3711	44.6781	6.09328	1.0872	0.435178	2.4983	0.0124792	0.0381136
s__Catonella sp902783375	3.55111	4.46103	9.78925	7.64085	6.07976	0.904678	0.55213	1.63852	0.101312	0.198266
s__UBA10281 sp902797515	7.97999	6.70151	1.73562	1.97666	6.07895	-3.09026	0.602888	-5.12577	2.96331e-07	4.86321e-06
s__Petrimonas mucosa	5.30412	2.06285	5.80502	2.14654	6.06601	-0.747654	0.358847	-2.08349	0.0372064	0.0903336
s__UBA1425 sp902787275	4.21883	2.46652	7.93102	4.14317	6.03515	0.0789406	0.410817	0.192155	0.847621	0.909342
s__RUG563 sp902795275	3.36813	1.13303	10.7967	8.56216	6.0134	0.793137	0.425352	1.86466	0.0622292	0.137095
s__Sodaliphilus sp902793405	3.94646	2.16523	9.15526	5.2111	6.01186	0.293721	0.368521	0.797027	0.425435	0.56543
s__RF16 sp017480285	4.91865	1.75525	6.47017	8.06226	5.99712	-0.651587	0.470671	-1.38438	0.166242	0.284908
s__RUG12999 sp902783995	3.34332	1.77311	11.909	22.0442	5.99507	0.739133	0.615658	1.20056	0.229923	0.362142
s__FB2012 sp902797485	3.58085	3.3644	37.2315	82.8097	5.98318	0.465045	0.540456	0.860468	0.389531	0.530885
s__Butyrivibrio sp900104155	4.92126	3.10521	7.71539	4.3778	5.97547	-0.273548	0.387145	-0.706577	0.479829	0.611819
s__RUG592 sp902761025	2.00709	0.937413	11.687	6.27119	5.94567	1.74587	0.502025	3.47765	0.000505835	0.00257688
s__Butyribacter sp902795775	4.35082	2.08672	17.8896	32.9031	5.92537	-0.114181	0.436183	-0.261773	0.793496	0.870864
s__RF16 sp002310195	2.50104	1.84742	14.7904	25.4231	5.90414	1.62294	0.630352	2.57466	0.0100338	0.0317288
s__RF16 sp900318245	3.05116	2.73345	11.3929	15.3881	5.89011	1.00933	0.6204	1.62689	0.10376	0.201723
s__Oxobacter pfennigii	4.93002	1.23354	5.39572	2.50352	5.88223	-0.755812	0.396736	-1.90508	0.0567702	0.12723
s__RUG11237 sp902767135	3.85829	1.79809	8.98385	6.49179	5.86872	0.301432	0.430173	0.700723	0.483476	0.614385
s__RF16 sp937885465	3.08205	1.82213	7.82248	7.66225	5.85437	0.334182	0.59019	0.566227	0.571239	0.696391
s__UMGS1696 sp902765885	3.30724	0.904956	10.1371	6.24913	5.85337	0.725727	0.394707	1.83864	0.0659674	0.143141
s__UBA3857 sp900313585	3.38478	1.37618	10.4162	5.99585	5.83915	0.811577	0.396395	2.0474	0.0406191	0.0968955
s__Sodaliphilus sp900318645	3.40012	1.00758	8.79926	8.48114	5.83311	0.363444	0.470918	0.771776	0.440247	0.578298
s__RUG11867 sp902797415	4.91528	3.33766	8.39689	9.27811	5.82245	-0.225487	0.450288	-0.500763	0.616538	0.734689
s__RUG612 sp902782805	5.65895	1.6777	3.93191	1.90158	5.78418	-1.52249	0.376747	-4.04114	5.31914e-05	0.000389619
s__Bact-19 sp902790405	3.34226	6.0739	8.1517	7.04497	5.78173	0.504032	0.701528	0.718477	0.472463	0.606784
s__RF16 sp002477945	3.8478	1.73276	8.08763	3.16418	5.71714	0.161114	0.375149	0.429466	0.667584	0.77268
s__UBA2912 sp902796775	3.12868	0.810904	10.005	5.52898	5.71646	0.751511	0.35849	2.09633	0.0360532	0.0881136
s__AC2028 sp000702685	4.36132	2.06466	37.7315	90.3283	5.68908	-0.167206	0.396189	-0.422037	0.672998	0.776292
s__UBA6987 sp902761665	4.55392	1.51743	8.10086	5.20579	5.68243	-0.0271291	0.349962	-0.07752	0.93821	0.965689
s__UBA1248 sp902762505	5.30464	5.58266	7.05439	5.75199	5.67664	-0.466414	0.459131	-1.01586	0.309694	0.453709
s__Anaerobutyricum sp902796415	4.37928	2.8861	7.44584	3.71052	5.67144	-0.134016	0.403788	-0.331897	0.739967	0.830262
s__CAG-964 sp902762375	2.42976	1.80134	13.6002	16.7218	5.67117	1.48804	0.534239	2.78534	0.0053471	0.0187619
s__RUG099 sp900320285	4.80558	3.47203	21.5143	46.2645	5.66901	-0.467857	0.38267	-1.22261	0.221477	0.352466
s__Methanobrevibacter_A sp900318035	2.71303	3.28186	11.7518	12.448	5.66598	1.18943	0.595592	1.99705	0.0458193	0.106555
s__Hominimerdicola alba_B	3.7858	2.90963	8.35061	5.95665	5.64915	0.440377	0.499526	0.88159	0.377999	0.519423
s__Ruminococcus_E sp902774325	1.51451	0.544631	15.7457	26.5429	5.6431	2.33855	0.646621	3.61658	0.000298527	0.00170502
s__Eubacterium_Q sp902782965	1.62904	1.46427	16.4076	19.9531	5.61293	2.1868	0.633259	3.45324	0.000553887	0.00278339
s__UMGS1865 sp902795355	5.51858	8.69412	7.91517	13.9728	5.60282	-0.638569	0.670306	-0.952653	0.340766	0.486032
s__Methanobrevibacter olleyae	1.85616	1.58949	12.9224	19.745	5.58861	1.83277	0.683466	2.68159	0.00732743	0.0245796
s__Cryptobacteroides sp902797435	3.45108	2.63289	9.36008	6.07078	5.58674	0.61985	0.44216	1.40187	0.160955	0.277866
s__UBA2862 sp902790175	3.09064	2.29338	8.53043	10.0642	5.58129	0.0439523	0.561981	0.0782096	0.937661	0.96559
s__RUG12931 sp902784045	3.41898	1.97867	8.10094	9.49751	5.57783	0.150374	0.544525	0.276157	0.782428	0.861501
s__RGIG2774 sp902774165	4.94677	4.05521	15.127	27.5067	5.57438	-0.618907	0.410063	-1.5093	0.131223	0.241752
s__RUG099 sp902779185	4.65472	2.1867	7.14619	3.76163	5.56735	-0.267231	0.342758	-0.779651	0.435596	0.573934
s__RF16 sp902798015	1.52982	1.62615	15.1095	28.5444	5.56259	2.08102	0.795444	2.61618	0.00889208	0.0287496
s__Butyrivibrio sp000420945	1.60004	0.479975	13.3037	13.1329	5.56067	1.8866	0.554983	3.39938	0.000675377	0.0032795
s__Acetatifactor sp900320485	3.46804	1.25718	9.08322	5.27717	5.55462	0.330063	0.366912	0.899569	0.36835	0.509947
s__Streptococcus henryi	3.86093	0.996882	5.71911	2.77565	5.55345	-0.330399	0.441979	-0.747545	0.454735	0.592229
s__Limivicinus sp902802045	3.61505	1.34906	8.98174	4.97466	5.54681	0.412243	0.3676	1.12144	0.262099	0.399308
s__Limivicinus sp902795885	2.95207	1.31748	10.8023	8.70679	5.5269	0.802492	0.389701	2.05925	0.0394705	0.0947658
s__RUG12519 sp902790675	3.03195	2.06126	99.4755	258.824	5.51891	0.916916	0.573936	1.59759	0.110133	0.210447
s__UBA1740 sp902778985	1.77887	1.07755	13.7564	23.3702	5.5051	1.79361	0.668135	2.68451	0.00726367	0.0243973
s__Ruminococcus_E sp902767325	0.873258	0.378504	15.4395	18.7599	5.49657	3.19246	0.732546	4.35803	1.31236e-05	0.000116878
s__Chordicoccus sp902766655	3.57202	1.1754	7.58566	3.94799	5.48172	0.147557	0.369633	0.399197	0.689748	0.789632
s__Butyrivibrio sp900102515	1.87159	1.08761	12.6806	12.217	5.47977	1.66634	0.533277	3.12471	0.00177979	0.007578
s__Eubacterium_R sp900316345	4.96519	5.67537	5.77983	5.57231	5.47365	-0.486689	0.566396	-0.859274	0.39019	0.531136
s__F23-D06 sp902786595	4.25705	1.4845	7.01838	3.67714	5.47122	-0.0870879	0.378549	-0.230057	0.818047	0.888909
s__YE71 sp902776945	4.08222	2.71287	7.88214	3.63271	5.46525	0.0233431	0.389265	0.059967	0.952182	0.976491
s__Avelusimicrobium sp900315845	7.12082	8.62648	251.555	747.551	5.46448	-1.85131	0.552802	-3.34896	0.000811161	0.00384523
s__Bovifimicola sp902767015	3.03962	1.39409	9.0484	5.62095	5.46102	0.644243	0.412094	1.56334	0.117973	0.222298
s__UBA3774 sp902783095	3.78767	1.54261	8.39709	7.17087	5.45877	0.300087	0.441465	0.679752	0.496661	0.626383
s__CAG-841 sp902791785	2.47435	1.63506	13.5165	14.1222	5.44854	1.39071	0.513151	2.71013	0.00672559	0.0230072
s__Chordicoccus sp902773195	4.34619	1.35472	6.3291	2.79038	5.44814	-0.369564	0.352309	-1.04898	0.294189	0.436903
s__Sodaliphilus sp902784675	3.09988	1.3627	8.79138	6.98333	5.44677	0.650949	0.469358	1.38689	0.165474	0.284344
s__UMGS1865 sp902793915	5.98207	8.61896	4.36843	6.25489	5.44001	-1.51695	0.574366	-2.64108	0.00826422	0.0270258
s__UBA1367 sp902788705	4.23774	2.58179	13.7837	19.8403	5.42518	-0.150811	0.386148	-0.390553	0.696127	0.79483
s__Onthomonas sp902784305	3.24808	1.34731	8.96294	5.21498	5.41279	0.620908	0.397251	1.56301	0.11805	0.222298
s__Eubacterium_Q sp902795855	1.36061	0.738476	16.1683	18.551	5.40176	2.58218	0.611595	4.22204	2.42096e-05	0.000195562
s__UBA3792 sp900318765	4.7778	1.8435	5.31309	2.77921	5.38702	-0.768423	0.397584	-1.93273	0.0532693	0.120641
s__Bilifractor sp902783945	2.55446	0.842257	8.78085	4.1284	5.3829	0.885498	0.429275	2.06278	0.0391338	0.0941317
s__UBA737 sp902802375	5.54945	7.01856	4.91419	6.44772	5.38069	-1.28945	0.585954	-2.2006	0.0277645	0.0719214
s__UBA6987 sp902789555	3.69234	1.41407	7.71117	4.10908	5.35181	0.135715	0.364429	0.372404	0.709592	0.807006
s__Butyrivibrio sp000621565	3.32276	2.38182	8.85983	6.31061	5.34799	0.420519	0.40687	1.03355	0.301348	0.443334
s__Ligilactobacillus ruminis	3.17598	1.84151	7.66476	6.36355	5.34033	0.457118	0.531339	0.860315	0.389616	0.530885
s__UBA3775 sp902772565	4.13813	2.15396	9.02475	10.8399	5.32105	0.00344826	0.453859	0.00759765	0.993938	0.997786
s__UBA1712 sp902789785	3.39761	1.82109	9.37502	5.43164	5.3028	0.598488	0.381456	1.56896	0.116658	0.220155
s__Bifidobacterium criceti	20.8703	41.1259	3.75846	8.17855	5.29922	-1.93222	0.617678	-3.1282	0.00175879	0.00750091
s__RUG11130 sp902766115	8.18881	14.9598	8.9802	9.2929	5.29545	0.666662	0.564624	1.18072	0.237715	0.370875
s__UBA1367 sp900314645	3.0386	1.35396	10.9749	13.9392	5.27539	0.777989	0.489789	1.58842	0.112192	0.213436
s__Cryptobacteroides sp002439805	4.80266	1.54696	5.04953	1.83718	5.26421	-0.759306	0.363563	-2.08851	0.0367517	0.089565
s__Flemingibacterium sp902766575	7.24297	9.78944	1.66085	1.02989	5.25627	-3.04987	0.68936	-4.42421	9.67979e-06	9.16047e-05
s__RUG12519 sp902798695	2.66412	1.6285	55.3773	128.796	5.23976	1.05761	0.526676	2.00808	0.0446349	0.104781
s__Cryptobacteroides sp902795785	5.70558	3.15729	4.23067	2.81132	5.23955	-1.31678	0.384496	-3.42469	0.00061549	0.00304574
s__Wujia sp902788555	3.25251	1.44344	29.0926	58.7912	5.23915	0.609503	0.38505	1.58292	0.11344	0.215179
s__RUG844 sp900313875	4.55692	2.84926	6.20515	2.47572	5.21342	-0.503884	0.350949	-1.43578	0.151066	0.267187
s__Pseudobutyrivibrio sp900104335	2.49733	1.0124	9.05945	5.12891	5.2043	0.886687	0.432076	2.05215	0.0401546	0.0961412
s__CAG-103 sp902803575	3.00555	1.74282	9.67626	5.28506	5.19938	0.850651	0.387891	2.19302	0.0283062	0.0730296
s__JAFUYI01 sp947301965	6.32867	6.74909	4.01116	5.58694	5.18949	-1.59095	0.661162	-2.40629	0.0161157	0.0466383
s__RUG099 sp902786855	3.54614	1.62027	7.8119	4.33274	5.17807	0.0923247	0.352903	0.261615	0.793618	0.870864
s__Lentihominibacter sp902766185	3.44281	1.44551	8.06233	4.63492	5.17763	0.275492	0.363911	0.757031	0.449031	0.586864
s__Ruminococcus_E sp902773035	1.37862	1.13471	11.7359	12.1717	5.16649	2.37933	0.670139	3.5505	0.000384495	0.00208577
s__RUG11257 sp902773305	3.57235	1.57764	7.38859	4.51947	5.16621	0.0878836	0.415057	0.211739	0.832311	0.899756
s__CAZU01 sp902763535	5.54625	5.98829	17.7028	40.8719	5.14469	-0.976645	0.578689	-1.68768	0.0914718	0.184008
s__Sodaliphilus sp902772455	2.83774	1.25006	7.74063	5.72686	5.14046	0.593447	0.490948	1.20878	0.226748	0.358729
s__Ruminococcus_E sp902766775	6.90547	12.6746	9.90061	11.5115	5.12788	0.787053	0.678523	1.15995	0.246069	0.381157
s__Anaerobutyricum sp902767195	2.82032	0.997646	8.14626	4.09544	5.12077	0.689404	0.406408	1.69633	0.0898227	0.181819
s__UBA636 sp902803785	4.09439	2.70069	15.4167	26.3332	5.10711	-0.0329465	0.397611	-0.0828612	0.933962	0.963694
s__Slackia heliotrinireducens	11.1598	19.7039	6.23456	3.0985	5.10643	-0.327189	0.359739	-0.909518	0.363077	0.505635
s__RF16 sp902780235	1.56049	0.924573	13.5745	27.5261	5.10489	1.78069	0.742626	2.39783	0.0164927	0.047623
s__HUN007 sp902789705	4.02669	1.96512	88.1753	244.463	5.08676	-0.178861	0.394908	-0.452917	0.650608	0.759696
s__Fimenecus sp900315985	4.21416	1.74084	6.54697	3.96563	5.07745	-0.302022	0.3515	-0.859237	0.39021	0.531136
s__Porcincola sp902803065	3.26543	1.3379	8.95821	5.57236	5.07104	0.524942	0.371999	1.41114	0.158204	0.27458
s__Cryptobacteroides sp902761655	4.58721	2.07461	5.52267	2.90519	5.06646	-0.669009	0.359388	-1.86152	0.0626709	0.137804
s__Bulleidia sp902795905	3.58382	3.48737	8.73676	7.62543	5.06389	0.36359	0.45053	0.807027	0.419651	0.560904
s__UBA636 sp902803055	4.19956	3.83081	8.19552	7.74952	5.04919	0.0298934	0.504667	0.0592339	0.952766	0.976491
s__UBA1179 sp902779875	33.5187	91.7945	181.626	524.504	5.04673	0.414261	0.410587	1.00895	0.313	0.455705
s__Hominimerdicola sp902767035	4.90054	5.15757	4.53942	4.85737	5.04585	-1.01453	0.578421	-1.75397	0.0794359	0.164928
s__Anaerobutyricum sp902782625	2.99345	0.827442	8.59041	5.19925	5.04163	0.572525	0.374335	1.52944	0.126154	0.23399
s__YE71 sp902766335	4.02513	3.13337	12.2602	17.1774	5.02424	-0.182752	0.445468	-0.410248	0.681624	0.782405
s__Limimorpha sp902783365	3.43083	1.45442	7.21011	2.96607	5.00633	0.218347	0.374516	0.583013	0.559885	0.686828
s__RF16 sp902769535	2.68708	1.21603	9.41179	13.8355	4.99417	0.66996	0.547383	1.22393	0.220978	0.352395
s__RF16 sp902783545	2.61042	1.02892	9.81389	16.5778	4.98105	0.722556	0.582338	1.24078	0.214686	0.34448
s__RUG099 sp900317675	3.17307	1.32859	7.80954	4.63507	4.97425	0.397429	0.377753	1.05209	0.29276	0.435279
s__Cryptobacteroides sp002315815	4.24884	0.966905	3.89558	3.15504	4.96492	-0.971367	0.476699	-2.03769	0.0415805	0.0985542
s__UBA2868 sp902775485	1.82045	0.606194	11.4548	12.1881	4.9614	1.58709	0.517625	3.0661	0.00216868	0.008926
s__Onthomorpha sp002358855	4.97459	1.34243	3.34656	2.08548	4.93609	-1.41112	0.415444	-3.39665	0.00068216	0.00330624
s__Bact-08 sp002428635	3.54944	2.64885	6.91153	7.19079	4.92364	0.258748	0.553477	0.467495	0.640146	0.751766
s__UBA1221 sp902760645	5.06423	3.52385	3.92456	2.7531	4.91706	-1.25097	0.494928	-2.52758	0.0114853	0.0355361
s__Quinella sp937877655	1.15604	0.582825	78.4312	191.903	4.90813	2.18031	0.705325	3.09121	0.00199342	0.00832356
s__Ruminococcus_E sp902761375	1.84969	0.761225	11.0754	11.4217	4.90232	1.52569	0.494296	3.08658	0.00202471	0.00841359
s__NK4A136 sp902787595	3.22637	1.40342	8.13962	6.54802	4.89224	0.285654	0.404365	0.706426	0.479923	0.611819
s__UBA2868 sp902779305	2.56423	0.582854	8.95452	7.36551	4.88764	0.784118	0.424945	1.84522	0.0650055	0.14141
s__Cryptobacteroides sp002439095	5.60977	3.12471	2.81033	1.43526	4.88563	-1.88236	0.416476	-4.51973	6.19176e-06	6.25358e-05
s__Lentihominibacter sp902786815	2.44537	0.965054	10.5564	10.5567	4.88351	1.05393	0.456923	2.30658	0.021078	0.0582678
s__UBA1181 sp902766045	3.27175	1.26133	6.71245	3.50729	4.88249	0.144532	0.40779	0.354428	0.723018	0.8169
s__UBA1715 sp017516865	3.20592	1.61765	7.17618	4.30917	4.87738	0.207726	0.400365	0.518841	0.603872	0.72225
s__RUG14284 sp902797585	1.9778	0.89616	11.6507	17.0708	4.84873	1.29686	0.546534	2.37288	0.0176499	0.0506263
s__Anaerobutyricum sp902783205	3.20038	1.32932	7.15379	3.129	4.83222	0.232607	0.370451	0.627903	0.530068	0.6589
s__RUG472 sp902761365	2.99467	1.08535	7.82602	3.67365	4.82718	0.542527	0.370806	1.4631	0.14344	0.256687
s__UBA1221 sp002350725	5.36444	3.92563	3.32163	2.43889	4.82588	-1.67693	0.479109	-3.5001	0.000465085	0.00241193
s__Aristaeella sp902797445	2.40599	0.972477	21.2271	35.0225	4.81086	1.13688	0.528679	2.15042	0.0315217	0.0792738
s__UBA7862 sp002500135	5.00275	2.13551	2.03645	1.20744	4.78963	-2.41199	0.508802	-4.74054	2.13153e-06	2.63194e-05
[truncated: 597 more rows]
