# Supplementary material for: Yeast culture promotes butyrate produced fibrolytic bacteria as intracellular hydrogen sink in the rumen
Source: Microbiome. 2026 May 25;14:183. doi: 10.1186/s40168-026-02436-3 (PMC13383528; doi:10.1186/s40168-026-02436-3)
Supplement: Supplementary file 4 — Supplementary Material 3. [file 40168_2026_2436_MOESM3_ESM.xlsx]

## Sheet: AA
	baseMean	log2FoldChange	lfcSE	stat	pvalue	padj
AA3	2.1608	0.418053	0.860598	0.485771	0.627129	0.627129
AA4	18.3026	-0.240334	0.252539	-0.951667	0.341266	0.623485
AA6	6.24093	0.445091	0.533272	0.834641	0.40392	0.623485
AA7	5.19503	-0.619063	0.447736	-1.38265	0.166771	0.623485

## Sheet: CBM
	baseMean	log2FoldChange	lfcSE	stat	pvalue	padj
CBM6	150.012	0.912089	0.247767	3.68123	0.000232112	0.0120698
CBM72	20.7299	-1.58035	0.498758	-3.16857	0.00153189	0.0398291
CBM74	32.4286	-1.25102	0.41068	-3.0462	0.0023175	0.04017
CBM21	2.2243	4.33445	1.51472	2.86154	0.00421586	0.0476211
CBM62	23.5489	1.21671	0.429135	2.83525	0.00457895	0.0476211
CBM66	1.39443	-2.40698	0.937685	-2.56693	0.0102602	0.088922
CBM3	3.57534	1.86172	0.76692	2.42753	0.0152021	0.0988139
CBM45	1.37196	3.95056	1.60683	2.4586	0.013948	0.0988139
CBM89	4.57106	1.63291	0.686845	2.37741	0.0174348	0.100734
CBM2	5.18278	1.04395	0.476881	2.18911	0.0285888	0.135147
CBM23	4.94403	-1.28358	0.577427	-2.22293	0.0262208	0.135147
CBM34	20.7741	-0.873131	0.407011	-2.14523	0.0319344	0.138383
CBM67	156.185	-0.584879	0.279426	-2.09315	0.036336	0.145344
CBM13	24.2374	0.84633	0.42992	1.96857	0.049002	0.182007
CBM4	43.5793	-0.765764	0.398665	-1.92082	0.0547542	0.189814
CBM63	1.78909	1.88315	1.02288	1.84102	0.0656179	0.213258
CBM20	109.726	0.639261	0.352472	1.81365	0.0697317	0.213297
CBM41	0.918797	-2.0826	1.20608	-1.72675	0.0842117	0.243278
CBM9	8.75692	-0.691063	0.406565	-1.69976	0.0891759	0.24406
CBM91	332.676	0.407943	0.250546	1.62822	0.103479	0.269045
CBM57	42.1701	0.546375	0.342163	1.59683	0.110304	0.273135
CBM42	1.03385	2.83221	2.02618	1.39781	0.16217	0.383311
CBM77	11.4886	-0.703026	0.52581	-1.33703	0.181211	0.409695
CBM25	2.97344	-0.854948	0.680552	-1.25626	0.209023	0.452883
CBM50	25.4197	0.639972	0.547305	1.16932	0.242276	0.503935
CBM26	16.0424	0.793155	0.797428	0.994642	0.319911	0.639821
CBM27	6.44506	-0.428503	0.561395	-0.763282	0.445295	0.857605
CBM61	20.1175	-0.181694	0.278311	-0.652846	0.513856	0.921397
CBM22	7.17691	0.264609	0.572692	0.462044	0.64405	0.977744
CBM30	1.04234	0.109459	0.979659	0.111732	0.911036	0.977744
CBM32	65.3948	0.0572707	0.249055	0.229952	0.818129	0.977744
CBM35	18.885	-0.249531	0.437713	-0.57008	0.568624	0.977744
CBM35inCE17	2.37532	-0.158473	0.715527	-0.221477	0.824721	0.977744
CBM37	1.29233	-0.267015	1.06626	-0.250422	0.802261	0.977744
CBM38	0.344839	-0.82172	2.38159	-0.34503	0.730072	0.977744
CBM40	0.42933	0.838595	1.68519	0.497627	0.618747	0.977744
CBM46	0.0472371	-0.305744	3.02619	-0.101033	0.919524	0.977744
CBM48	55.5661	0.0601089	0.252285	0.238257	0.811681	0.977744
CBM5	2.80289	-0.110981	0.859611	-0.129106	0.897273	0.977744
CBM51	9.82601	0.0566855	0.355523	0.159443	0.87332	0.977744
CBM54	0.165349	0.850343	3.02609	0.281004	0.778707	0.977744
CBM56	0.173824	-1.17135	3.02619	-0.387071	0.698704	0.977744
CBM65	0.0853308	0.559863	3.02619	0.185006	0.853224	0.977744
CBM79	4.00781	0.0804531	0.814707	0.0987509	0.921336	0.977744
CBM80	0.687179	-0.664095	1.26714	-0.524089	0.600217	0.977744
CBM82	0.094234	0.84235	3.02612	0.278359	0.780737	0.977744
CBM83	0.094234	0.84235	3.02612	0.278359	0.780737	0.977744
CBM88	1.48449	-0.152417	0.937927	-0.162504	0.870909	0.977744
CBM11	2.46831	-0.0278922	0.7637	-0.0365225	0.970866	0.995463
CBM36	0.105497	-0.017208	3.02619	-0.00568638	0.995463	0.995463
CBM76	0.372035	-0.0210924	1.71601	-0.0122916	0.990193	0.995463

## Sheet: CE
	baseMean	log2FoldChange	lfcSE	stat	pvalue	padj
CE1	789.537	-0.124217	0.076073	-1.63286	0.102498	0.204997
CE11	154.062	-0.511118	0.0930178	-5.49484	3.91075e-08	7.03934e-07
CE12	344.791	-0.324536	0.1608	-2.01826	0.0435637	0.0980183
CE13	4.87487	0.399588	0.445965	0.896009	0.370248	0.476033
CE14	7.54714	0.336156	0.467657	0.718808	0.472259	0.566711
CE15	35.4354	1.59868	0.392405	4.07407	4.6199e-05	0.000277194
CE17	6.40712	-0.54163	0.446435	-1.21323	0.22504	0.33756
CE19	138.634	0.507399	0.133915	3.78897	0.000151276	0.000544593
CE2	128.787	-0.0234272	0.125594	-0.186531	0.852028	0.958532
CE20	247.432	0.453769	0.118875	3.81721	0.00013497	0.000544593
CE3	18.9794	0.351501	0.364278	0.964925	0.334582	0.463268
CE4	363.747	-0.12056	0.0843916	-1.42858	0.153124	0.275623
CE5	0.22635	0.00641874	0.913039	0.00703009	0.994391	0.994391
CE6	118.646	0.853193	0.167986	5.07895	3.79533e-07	3.4158e-06
CE7	120.002	-0.401342	0.181732	-2.20843	0.0272146	0.0699805
CE8	293.424	0.00310894	0.131084	0.0237172	0.981078	0.994391
CE9	66.377	-0.773817	0.263894	-2.9323	0.00336462	0.0100939

## Sheet: GH
	baseMean	log2FoldChange	lfcSE	stat	pvalue	padj
GH13_13	20.81	-4.54836	0.663179	-6.85843	6.96235e-12	1.32285e-09
GH43_35	75.7804	2.0662	0.313475	6.59127	4.36086e-11	4.14282e-09
GH43_29	139.383	1.24496	0.199138	6.25176	4.05861e-10	2.57046e-08
GH31	410.26	0.691829	0.123657	5.59476	2.20923e-08	8.39509e-07
GH119	22.0582	-3.72197	0.675161	-5.51272	3.53327e-08	1.11887e-06
GH5_38	33.4363	2.37446	0.496517	4.78223	1.73361e-06	4.7055e-05
GH13_19	72.0296	-2.65215	0.564195	-4.70078	2.59172e-06	6.15533e-05
GH13_37	55.6205	-2.81858	0.605744	-4.65309	3.26994e-06	6.90321e-05
GH5_46	31.8892	1.81282	0.402123	4.50814	6.53998e-06	0.00012426
GH9	107.275	1.2953	0.296424	4.36975	1.2439e-05	0.000214856
GH5_21	74.8443	-0.905135	0.208169	-4.34807	1.37339e-05	0.000217453
GH166	6.76241	2.15999	0.508381	4.24877	2.1495e-05	0.000314158
GH13_11	69.8569	-1.07377	0.259579	-4.13657	3.52531e-05	0.000446539
GH13	258.288	0.5308	0.128195	4.14057	3.4644e-05	0.000446539
GH5_13	31.0075	-2.19468	0.533706	-4.11215	3.91991e-05	0.000465489
GH43_7	98.1568	0.966012	0.240139	4.02272	5.75291e-05	0.000642973
GH13_10	30.6425	-2.67346	0.668232	-4.0008	6.31283e-05	0.000666354
GH103	26.7014	-2.11349	0.5597	-3.77612	0.000159293	0.00152307
GH30_4	65.3044	-1.22329	0.324093	-3.77451	0.000160323	0.00152307
GH13_1	63.7602	4.71458	1.31871	3.57514	0.000350044	0.00316706
GH87	8.20313	4.52831	1.29164	3.50586	0.000455126	0.00393063
GH85	11.4889	-1.38402	0.408401	-3.38888	0.00070178	0.00579731
GH5_54	6.91129	2.89559	0.860473	3.36512	0.000765115	0.00605716
GH30_2	8.44982	-1.45293	0.440711	-3.29679	0.000977953	0.00743245
GH43_31	9.82752	-1.17116	0.358472	-3.26709	0.00108658	0.00794041
GH64	7.89735	3.50428	1.08224	3.23798	0.00120379	0.00847113
GH30_5	10.8899	1.39316	0.433121	3.21655	0.00129741	0.00880382
GH43_1	99.7609	0.397321	0.124545	3.19018	0.00142184	0.00931553
GH43_2	77.3994	0.562145	0.184163	3.05243	0.00226998	0.0141431
GH73	390.602	-0.360978	0.118451	-3.0475	0.00230755	0.0141431
GH170	13.4139	1.22914	0.406417	3.02433	0.00249183	0.0146573
GH43_10	287.603	0.42778	0.14175	3.01785	0.00254574	0.0146573
GH13_18	4.27863	-1.72583	0.586615	-2.94201	0.00326093	0.0177022
GH35	172.994	0.372632	0.126562	2.94426	0.00323726	0.0177022
GH5_1	6.98855	1.7827	0.623662	2.85844	0.00425729	0.022469
GH43_34	53.7503	0.852663	0.300524	2.83726	0.00455028	0.0233663
GH161	2.93532	-2.1883	0.794322	-2.75492	0.00587056	0.0293528
GH110	3.40315	-1.46161	0.53601	-2.72683	0.00639461	0.0299531
GH13_4	11.0831	1.01346	0.370551	2.73499	0.00623814	0.0299531
GH43_12	83.7438	-0.628683	0.230854	-2.72329	0.00646357	0.0299531
GH5_5	1.724	-2.07422	0.765881	-2.70828	0.00676325	0.0305957
GH148	2.01641	2.19736	0.819738	2.68057	0.0073497	0.0317373
GH5_27	6.89098	4.29421	1.60163	2.68114	0.00733708	0.0317373
GH43_32	1.48144	-2.09307	0.784816	-2.66696	0.00765418	0.0323177
GH93	17.5374	2.1545	0.818835	2.63118	0.0085088	0.0351451
GH43_11	2.7571	1.96681	0.751673	2.61658	0.00888157	0.0359042
GH5_36	1.12642	2.55242	1.00909	2.52943	0.0114249	0.0452238
GH30_8	17.8719	1.11849	0.444815	2.51451	0.0119198	0.0462195
GH65	17.3658	-1.03489	0.426591	-2.42594	0.0152687	0.058021
GH23	372.926	-0.488591	0.202231	-2.41601	0.0156917	0.0584591
GH43_26	5.80898	1.10919	0.468388	2.36811	0.0178794	0.0653285
GH163	29.9619	-0.714046	0.304907	-2.34185	0.0191885	0.0687889
GH63	4.99398	-0.915989	0.395997	-2.31312	0.0207161	0.07289
GH19	17.1744	1.35702	0.615188	2.20586	0.0273941	0.0946342
GH2	1005.47	0.19372	0.088847	2.18038	0.0292292	0.0991705
GH13_8	136.589	0.330162	0.153562	2.15002	0.0315535	0.0999194
GH18	121.193	-0.487924	0.225692	-2.1619	0.0306262	0.0999194
GH43_19	132.054	0.335851	0.155506	2.15973	0.0307938	0.0999194
GH76	13.2648	0.839454	0.38923	2.1567	0.0310288	0.0999194
GH5_25	3.60795	1.71499	0.828361	2.07034	0.0384205	0.11774
GH77	283.502	0.167654	0.0808382	2.07395	0.0380842	0.11774
GH115	228.445	0.263289	0.127906	2.05845	0.0395469	0.119268
GH13_25	2.69116	3.30482	1.61239	2.04964	0.0403991	0.119935
GH97	468.264	0.182683	0.0904206	2.02037	0.0433448	0.1267
GH45	16.116	1.88551	0.938759	2.00852	0.0445882	0.12836
GH59	13.1493	-1.31542	0.657194	-2.00158	0.0453304	0.128549
GH32	284.9	-0.285437	0.143916	-1.98336	0.0473272	0.132238
GH120	8.19292	0.808491	0.416132	1.94287	0.0520318	0.139427
GH127	146.181	0.395659	0.203629	1.94304	0.0520118	0.139427
GH43_16	17.4022	1.03613	0.533458	1.94229	0.0521016	0.139427
GH27	111.121	-0.43843	0.23032	-1.90357	0.0569665	0.145753
GH43_37	8.01876	0.8731	0.459712	1.89923	0.0575339	0.145753
GH57	132.088	-0.18381	0.0965409	-1.90396	0.0569154	0.145753
GH66	32.9489	-1.03134	0.539842	-1.91045	0.0560749	0.145753
GH13_29	6.03423	0.94152	0.49746	1.89265	0.058404	0.14601
GH13_16	3.6383	-1.23757	0.679856	-1.82033	0.0687081	0.16202
GH13_28	64.3646	-0.713826	0.392203	-1.82004	0.068753	0.16202
GH13_6	126.43	-0.295091	0.162321	-1.81795	0.0690717	0.16202
GH39	7.79291	0.716379	0.392543	1.82497	0.0680055	0.16202
GH5_8	2.36901	1.69305	0.936684	1.80749	0.0706861	0.163785
GH146	121.144	-0.369211	0.206503	-1.78792	0.0737884	0.166902
GH29	165.791	0.275348	0.153819	1.79007	0.0734422	0.166902
GH144	3.75218	-0.999036	0.5878	-1.69962	0.0892027	0.199083
GH5_26	1.57132	1.85633	1.0953	1.69481	0.0901111	0.199083
GH43_5	101.193	0.257063	0.154098	1.66818	0.0952796	0.208082
GH99	3.74287	-0.77612	0.468068	-1.65814	0.0972899	0.210058
GH3	967.585	0.116653	0.0708986	1.64535	0.0998983	0.213266
GH55	10.2345	1.51462	0.955209	1.58565	0.11282	0.235558
GH89	63.8897	-0.415799	0.261332	-1.59107	0.111593	0.235558
GH11	8.35839	0.98558	0.62646	1.57325	0.11566	0.235891
GH123	10.8435	-0.626704	0.398447	-1.57287	0.11575	0.235891
GH43_27	2.26659	0.96633	0.61626	1.56806	0.116868	0.235891
GH84	48.0699	-0.503168	0.32183	-1.56346	0.117946	0.235891
GH104	45.7387	-1.07787	0.701596	-1.53632	0.124461	0.241302
GH43_3	17.4682	0.729187	0.472251	1.54407	0.122572	0.241302
GH43_4	122.376	0.187635	0.130195	1.44119	0.149531	0.286978
GH1	58.6356	0.385458	0.270991	1.4224	0.154911	0.29433
GH43_17	11.7551	0.561731	0.397563	1.41294	0.157675	0.296616
GH53	241.811	-0.139919	0.100339	-1.39447	0.163177	0.303957
GH16_21	6.2822	-0.596388	0.436364	-1.36672	0.171713	0.316752
GH98	43.5525	-0.403322	0.311331	-1.29547	0.195157	0.356536
GH95	244.778	0.178939	0.139511	1.28262	0.199626	0.361228
GH15	2.08594	-0.888361	0.70222	-1.26507	0.205845	0.368967
GH149	2.30391	1.27748	1.03745	1.23137	0.218183	0.387428
GH92	190.678	-0.176018	0.144979	-1.21409	0.224712	0.395327
GH141	54.3765	0.353776	0.297219	1.19029	0.233933	0.407773
GH28	557.893	0.135531	0.115843	1.16996	0.242018	0.418031
GH5_10	1.94979	0.955628	0.855938	1.11647	0.264222	0.452271
GH5	2.64669	0.683818	0.619473	1.10387	0.269649	0.453393
GH13_38	110.291	-0.121487	0.110663	-1.09781	0.272288	0.453813
GH50	1.35301	0.90806	0.85829	1.05799	0.290061	0.479232
GH173	12.1042	0.781052	0.747338	1.04511	0.295971	0.48478
GH13_3	3.85313	-0.654711	0.639232	-1.02422	0.305733	0.49649
GH30_1	3.97032	0.562986	0.557978	1.00897	0.312987	0.499727
GH67	96.3193	0.154476	0.153014	1.00956	0.312708	0.499727
GH172	2.05678	-0.504689	0.561473	-0.898867	0.368724	0.574957
GH43_24	75.1806	0.236452	0.263308	0.898005	0.369183	0.574957
GH13_42	42.5428	-0.323104	0.367862	-0.87833	0.379764	0.586628
GH140	54.0355	0.31334	0.362814	0.863639	0.387786	0.594189
GH30	2.24249	0.659549	0.770874	0.855586	0.392227	0.596185
GH143	37.748	-0.276611	0.34187	-0.80911	0.418452	0.618511
GH16_3	135.007	0.162381	0.198389	0.818496	0.413074	0.618511
GH43_9	4.62966	0.437156	0.53602	0.815559	0.414753	0.618511
GH5_4	229.625	0.174501	0.21636	0.806532	0.419936	0.618511
GH43_22	1.11423	0.689495	0.875353	0.787676	0.430886	0.624949
GH5_39	1.29558	0.623356	0.7881	0.790961	0.428967	0.624949
GH171	35.9918	-0.228945	0.303033	-0.755512	0.449942	0.647644
GH13_7	45.6334	-0.248958	0.333306	-0.746937	0.455102	0.650145
GH36	180.217	-0.0896614	0.121656	-0.737007	0.461118	0.653824
GH133	118.502	-0.0783868	0.110059	-0.712228	0.476324	0.655808
GH151	1.81326	-0.558481	0.778948	-0.716968	0.473394	0.655808
GH26	220.525	0.122857	0.169463	0.724979	0.468465	0.655808
GH5_44	1.59853	0.588344	0.814819	0.722055	0.470261	0.655808
GH112	1.36955	-0.63004	0.90747	-0.694282	0.487506	0.666375
GH13_32	62.8173	0.399485	0.610527	0.654328	0.512901	0.672077
GH137	36.179	-0.250489	0.368572	-0.679621	0.496744	0.672077
GH44	1.56498	-0.469444	0.716329	-0.655346	0.512245	0.672077
GH8	68.0992	0.148556	0.22104	0.672077	0.501534	0.672077
GH88	46.4764	0.254329	0.383058	0.663943	0.506727	0.672077
GH105	294.451	0.0813001	0.126492	0.64273	0.520399	0.677232
GH10	265.446	0.0634261	0.104765	0.605411	0.544906	0.7043
GH24	170.448	-0.272609	0.480496	-0.567349	0.570477	0.727454
GH51	394.182	-0.0669949	0.117279	-0.571243	0.567835	0.727454
GH102	1.0302	0.53449	1.11288	0.480276	0.631031	0.754535
GH116	1.45607	-0.350932	0.725413	-0.483769	0.62855	0.754535
GH13_31	33.3548	0.14289	0.29786	0.47972	0.631426	0.754535
GH13_36	53.0693	-0.129456	0.260399	-0.497146	0.619086	0.754535
GH13_39	38.3522	0.120032	0.247218	0.485531	0.6273	0.754535
GH130	130.851	-0.0611671	0.121515	-0.503373	0.614702	0.754535
GH139	32.7363	0.195742	0.39572	0.494648	0.620848	0.754535
GH33	99.4132	-0.0663041	0.135575	-0.48906	0.624799	0.754535
GH5_2	58.8296	-0.169445	0.327294	-0.517714	0.604658	0.754535
GH5_7	84.946	-0.0882489	0.171143	-0.515644	0.606103	0.754535
GH78	186.964	-0.0635413	0.138918	-0.457401	0.647383	0.768768
GH13_9	79.283	-0.0927659	0.215091	-0.431287	0.66626	0.786269
GH106	159.083	0.0684204	0.178815	0.382633	0.701992	0.823324
GH42	16.4989	-0.149897	0.415945	-0.360376	0.718566	0.837592
GH16_25	1.91581	-0.317232	0.917482	-0.345763	0.72952	0.840912
GH94	137.641	0.0439264	0.127407	0.344772	0.730266	0.840912
GH129	1.29027	-0.256894	0.847379	-0.303164	0.761765	0.870446
GH13_21	6.38257	-0.267792	0.901944	-0.296905	0.766539	0.870446
GH30_3	13.4066	0.121636	0.420342	0.289375	0.772295	0.870446
GH5_52	1.10509	-0.288726	1.0066	-0.286834	0.774239	0.870446
GH108	25.0192	-0.157775	0.572342	-0.275665	0.782805	0.8749
GH113	2.59144	0.141559	0.576904	0.245377	0.806165	0.890531
GH142	33.0276	-0.0960987	0.382592	-0.251178	0.801677	0.890531
GH125	24.3764	0.0573188	0.298379	0.192101	0.847663	0.92032
GH13_14	148.632	-0.0290167	0.147051	-0.197325	0.843573	0.92032
GH5_37	10.875	0.0808158	0.399093	0.202499	0.839527	0.92032
GH109	215.911	-0.0119174	0.102051	-0.116778	0.907036	0.94983
GH128	22.5268	-0.0377142	0.333033	-0.113245	0.909837	0.94983
GH154	86.5393	-0.0194757	0.148422	-0.131218	0.895603	0.94983
GH4	6.64553	-0.0653177	0.457911	-0.142643	0.886572	0.94983
GH43_18	34.2146	-0.0503084	0.393475	-0.127857	0.898262	0.94983
GH74	2.89789	-0.0801027	0.613872	-0.130488	0.896181	0.94983
GH81	3.41205	-0.0834826	0.666484	-0.125258	0.900319	0.94983
GH13_20	53.5259	0.0341527	0.32011	0.10669	0.915035	0.950036
GH138	33.1642	0.0384627	0.414282	0.0928417	0.926029	0.953815
GH20	116.456	-0.0188536	0.210742	-0.0894627	0.928714	0.953815
GH13_5	7.78427	0.0340429	0.45133	0.0754281	0.939874	0.954952
GH38	14.2463	0.0284091	0.354986	0.080029	0.936214	0.954952
GH37	1.34318	-0.0507858	1.14218	-0.044464	0.964535	0.974796
GH43_28	6.4836	0.013767	0.521908	0.0263782	0.978956	0.984135
GH25	589.571	0.000112443	0.170389	0.000659916	0.999473	0.999473

## Sheet: GT
	baseMean	log2FoldChange	lfcSE	stat	pvalue	padj
GT76	17.6722	-2.85274	0.531219	-5.37017	7.86612e-08	4.95565e-06
GT104	34.4117	-2.23539	0.511591	-4.36949	1.24537e-05	0.000368916
GT14	75.5476	-1.21579	0.283152	-4.29376	1.75674e-05	0.000368916
GT2_Glyco_tranf_2_3	197.727	0.601706	0.143601	4.19012	2.78805e-05	0.000439119
GT10	23.5257	1.65466	0.422553	3.91586	9.00814e-05	0.00113503
GT11	107.264	0.779507	0.204296	3.81557	0.000135866	0.0014266
GT92	19.9766	2.64273	0.739087	3.57567	0.000349338	0.00314405
GT90	26.3579	1.69221	0.488372	3.465	0.000530231	0.00417557
GT113	85.0588	-1.32561	0.388884	-3.40877	0.000652571	0.004568
GT69	8.39347	4.00896	1.28717	3.11455	0.00184225	0.0116062
GT35	259.675	0.341896	0.126243	2.70824	0.00676411	0.0355116
GT83	129.902	-0.839282	0.309161	-2.71471	0.00663348	0.0355116
GT20	13.1095	3.8029	1.42252	2.67336	0.00750951	0.0363922
GT2_Glycos_transf_2	3533.96	0.152032	0.0584191	2.60244	0.00925637	0.0416537
GT66	5.01274	1.97856	0.821893	2.40733	0.0160698	0.0674933
GT102	1.37198	3.88797	1.78936	2.17282	0.0297935	0.0938496
GT19	180.053	-0.216331	0.0967561	-2.23584	0.0253624	0.0938496
GT4	1755.07	0.16207	0.073829	2.19521	0.0281487	0.0938496
GT51	488.319	-0.153808	0.0702013	-2.19095	0.0284555	0.0938496
GT9	283.993	-0.246755	0.112896	-2.18569	0.0288384	0.0938496
GT41	51.9013	0.923142	0.469939	1.96439	0.0494853	0.141708
GT57	1.33916	3.83674	1.93389	1.98394	0.0472622	0.141708
GT26	97.0772	-0.418173	0.215256	-1.94267	0.0520557	0.142587
GT2_Glyco_trans_2_3	3.40176	-1.10279	0.590326	-1.8681	0.0617483	0.151023
GT33	1.26114	3.40639	1.81254	1.87935	0.0601972	0.151023
GT56	3.6946	1.88531	1.01145	1.86396	0.062327	0.151023
GT81	8.88884	-1.20294	0.688878	-1.74623	0.0807713	0.188466
GT100	6.91222	0.80267	0.481498	1.66703	0.095509	0.207485
GT112	8.77706	1.14554	0.721575	1.58755	0.112388	0.236015
GT6	5.454	1.32489	0.939348	1.41044	0.158411	0.321932
GT27	28.4125	-0.517876	0.373635	-1.38605	0.165733	0.326286
GT30	183.175	-0.124932	0.0966829	-1.29219	0.196292	0.369716
GT50	0.750884	2.6156	2.03883	1.28289	0.199529	0.369716
GT103	0.878269	3.24345	2.70824	1.19762	0.231065	0.404364
GT28	238.197	0.108208	0.0902064	1.19956	0.23031	0.404364
GT94	19.4601	-0.504528	0.445149	-1.13339	0.257049	0.437679
GT1	13.2256	0.637734	0.648665	0.983148	0.325535	0.523752
GT22	0.923479	-1.16397	1.2012	-0.969009	0.332541	0.523752
GT5	211.556	0.108481	0.111506	0.972873	0.330617	0.523752
GT84	5.6871	0.501261	0.536083	0.935044	0.349766	0.537445
GT101	6.83559	0.472212	0.526522	0.896852	0.369798	0.554697
GT114	0.72735	2.57852	2.98323	0.864338	0.387402	0.567589
GT39	3.8502	0.549262	0.666591	0.823986	0.409947	0.58697
GT25	1.78754	-0.634998	0.953337	-0.666079	0.505361	0.707505
GT111	93.91	0.172239	0.28281	0.609028	0.542506	0.727188
GT2_Glyco_tranf_2_4	9.16713	0.436182	0.707016	0.616934	0.537278	0.727188
GT8	246.106	-0.12659	0.24145	-0.524291	0.600076	0.7876
GT17	6.09431	0.240471	0.534383	0.449998	0.652712	0.822417
GT23	16.4334	-0.235178	0.521576	-0.450899	0.652062	0.822417
GT32	135.797	-0.101549	0.239732	-0.423592	0.671863	0.829949
GT3	106.197	-0.0461005	0.132729	-0.347328	0.728345	0.882417
GT105	0.527133	-0.72589	2.23018	-0.325485	0.744814	0.885345
GT107	1.84538	-0.147134	0.900682	-0.163358	0.870236	0.926694
GT12	0.0461452	0.298646	3.02619	0.0986873	0.921387	0.926694
GT15	0.0463051	0.298646	3.02619	0.0986873	0.921387	0.926694
GT2_Glyco_tranf_2_2	0.0614087	0.298646	3.02619	0.0986873	0.921387	0.926694
GT2_Glyco_tranf_2_5	24.7415	0.0928241	0.416233	0.22301	0.823528	0.926694
GT63	0.163731	0.298648	3.02619	0.0986878	0.921386	0.926694
GT7	0.122817	0.587183	3.02619	0.194034	0.846149	0.926694
GT70	0.16879	-0.278424	3.02619	-0.0920048	0.926694	0.926694
GT89	0.103258	0.587183	3.02619	0.194034	0.846149	0.926694
GT99	0.056795	0.298646	3.02619	0.0986873	0.921387	0.926694

## Sheet: PL
	baseMean	log2FoldChange	lfcSE	stat	pvalue	padj
PL31	7.1986	3.79427	1.05987	3.57994	0.000343676	0.00824823
PL33_1	25.8865	1.82162	0.488055	3.73241	0.000189654	0.00824823
PL12_1	0.834797	-3.44557	1.17198	-2.93994	0.00328273	0.0525236
PL11_1	219.655	-1.0269	0.379059	-2.70907	0.00674712	0.0809655
PL10_1	30.3137	1.06436	0.478124	2.22612	0.0260059	0.23102
PL8_2	2.44242	-1.54436	0.706752	-2.18515	0.0288776	0.23102
PL3_2	1.462	3.0011	1.53588	1.95399	0.0507026	0.291081
PL38	11.4364	1.1196	0.582451	1.92222	0.0545777	0.291081
PL40	34.6722	-1.48459	0.769272	-1.92987	0.0536233	0.291081
PL1_2	216.63	-0.57968	0.325749	-1.77953	0.075153	0.300376
PL29	10.3557	1.03778	0.557803	1.86047	0.0628191	0.300376
PL9_1	9.94749	0.827886	0.475006	1.7429	0.0813517	0.300376
PL26	6.70961	0.962009	0.602768	1.59598	0.110492	0.37883
PL8_3	1.39147	-1.35499	0.883543	-1.53359	0.125132	0.400421
PL22_2	18.6839	-1.32104	0.941306	-1.40341	0.160494	0.453159
PL7	0.485072	-2.18299	1.53719	-1.42011	0.155576	0.453159
PL1	121.492	-0.272592	0.20778	-1.31193	0.189544	0.505452
PL10_2	2.74881	1.03629	0.92995	1.11435	0.265129	0.553313
PL11	9.42793	-0.447707	0.391364	-1.14397	0.252638	0.553313
PL17_2	0.489484	2.11181	1.8418	1.1466	0.251546	0.553313
PL27	1.27753	-1.34645	1.15595	-1.1648	0.244101	0.553313
PL6_1	0.474826	2.06107	1.82179	1.13134	0.257911	0.553313
PL17	0.429449	1.37181	1.70895	0.802719	0.422137	0.778008
PL22	1.67244	0.835603	1.02186	0.817729	0.413512	0.778008
PL35	3.53645	-0.373443	0.516945	-0.722404	0.470046	0.778008
PL6_2	0.347699	1.61489	2.18344	0.73961	0.459537	0.778008
PL6	0.347699	1.61489	2.18344	0.73961	0.459537	0.778008
PL9	56.0638	-0.289497	0.349492	-0.828336	0.40748	0.778008
PL7_3	0.348693	1.61691	2.46372	0.656288	0.511639	0.818622
PL12_3	0.351492	1.0999	1.76117	0.62453	0.53228	0.824175
PL1_8	0.483091	-0.864393	1.45871	-0.592575	0.553465	0.826747
PL9_2	1.10088	0.512825	0.899021	0.570426	0.568389	0.826747
PL37	0.120286	-1.45673	3.02573	-0.481448	0.630198	0.865086
PL4	1.03621	0.572702	1.19161	0.480613	0.630792	0.865086
PL1_5	0.802217	-0.481394	1.2131	-0.396828	0.691494	0.905167
PL21	0.0636931	-0.905781	3.02619	-0.299314	0.7647	0.905167
PL3	0.346908	-0.650949	2.25836	-0.288239	0.773164	0.905167
PL33_2	0.0693301	-0.905781	3.02619	-0.299314	0.7647	0.905167
PL33	0.230198	-1.04511	3.02474	-0.34552	0.729703	0.905167
PL4_4	8.05965	0.14437	0.48693	0.29649	0.766856	0.905167
PL14_3	1.10661	-0.230112	0.964316	-0.238627	0.811395	0.927308
PL1_4	0.157012	-0.328709	3.02619	-0.108621	0.913503	0.934217
PL1_6	0.0441529	-0.32871	3.02619	-0.108622	0.913502	0.934217
PL11_2	2.16933	0.129786	0.692979	0.187287	0.851436	0.934217
PL12	1.90077	-0.0814563	0.760958	-0.107044	0.914754	0.934217
PL8	2.03437	0.0880434	0.751294	0.117189	0.90671	0.934217
PL10	0.126122	0.248363	3.02619	0.0820711	0.93459	0.93459

## Sheet:  GHs subfamily at genus level
name	GH30		GH13		GH2		GH43		GH16		GH5		GH3		GH9		GH31		GH97		GH35		GH3		GH95		GH115		GH26		GH29		GH109		GH77
	CON	YC	CON	YC	CON	YC	CON	YC	CON	YC	CON	YC	CON	YC	CON	YC	CON	YC	CON	YC	CON	YC	CON	YC	CON	YC	CON	YC	CON	YC	CON	YC	CON	YC	CON	YC
Prevotella	116.578	81.1293	1026.11	734.402	797.217	887.39	1118	1491.72	111.864	101.977	514.908	540.378	746.556	751.277	34.9651	84.4898	280.872	416.926	401.133	445.291	139.601	182.444	746.556	751.277	216.016	240.363	203.076	242.932	182.433	191.427	120.682	126.409	144.722	144.128	184.141	184.068
Succinivibrio			86.1714	69.1113			0.0882498	2.77837									0.379196	6.45247															4.96144	7.4293	7.39622	9.16866
Cryptobacteroides	5.78132	1.50736	52.2916	41.3412	31.6418	45.032	9.29846	20.2902	0.562402	3.01253	0.494811	2.31083	48.9178	62.6328	6.32076	11.9037	6.93743	8.93393	16.9448	24.05	1.459	0.909939	48.9178	62.6328	3.14036	7.37508			1.30063	7.88054	13.9873	22.3767	16.1646	18.7402	6.98852	9.03562
Ruminococcus_E			8.74136	253.223	0.0950607	10.6093							0.506356	24.52			0.28601	18.4333					0.506356	24.52											0.348608	14.6805
Selenomonas_C			52.565	16.2193	8.29671	4.98596			5.1164	3.57061			3.3553	0.876641	5.55166	4.19665					2.80201	0.859622	3.3553	0.876641					11.9119	7.86926			3.41616	0.901793	7.04345	3.84539
Dialister
Quinella			0.0973305	32.3802	0.00225174	1.40447							0.0220656	10.2114									0.0220656	10.2114									0.00606221	5.60673	0.0204903	9.57537
UBA1711					5.14046	15.2847							6.89258	18.4378					2.67041	7.00801			6.89258	18.4378							2.57616	9.60797
UBA629			88.1729	6.58759	9.71175	1.27255	0.720987	1.26071	0.405911	0.649793	5.89777	1.3904	8.87862	1.04664									8.87862	1.04664									11.2335	0.159854	8.24475	0.981447
CAG-791	0.42379	0.352327	65.0031	51.9695	20.7528	26.6602	7.39441	12.422			4.53641	5.15288	25.9453	29.9861			8.89503	15.8878			1.24103	1.96664	25.9453	29.9861	0.432453	0.63288					1.61374	3.63087	4.9483	5.3174	6.62556	7.73253
UBA4334	2.84963	8.18066	4.02528	13.1208	9.54525	48.1078	23.2984	119.884	0.948325	4.81928	1.27709	6.54847	4.79097	21.7233	1.31566	7.99713	2.60718	18.2696	4.93127	24.7859	2.28625	12.1723	4.79097	21.7233	2.24123	11.335	1.84784	9.39379	1.93474	10.7192	1.60794	10.1649	0.929119	4.25649	1.27112	5.82005
UBA4372	1.84402	7.89763	3.54646	16.9322	5.66815	42.6186	11.7326	94.4881	1.25087	8.79089	0.824867	7.16283	1.77159	11.9838			1.75462	18.343	2.0742	15.5534	1.03562	8.22582	1.77159	11.9838	1.30529	9.84853	1.11604	8.4642	0.924753	9.01072	1.04052	9.81322	1.32273	9.04029	0.493533	3.37121
Fibrobacter	3.31342	3.86606	4.01179	5.31487	1.49227	3.05681	10.2192	21.4138	3.66958	7.02584	11.4266	23.7791	1.36426	2.51415	5.99124	15.4374							1.36426	2.51415	0.744571	1.5305			3.85652	8.68413			0.297053	0.540662	0.844573	1.5717
Ohter	6.85581	5.29797	270.798	332.236	46.0777	59.6035	31.4236	62.5972	13.952	27.2192	35.2681	64.8953	72.8162	115.651	7.31178	30.6758	10.8698	21.304	9.92462	15.5572	2.20304	3.23112	72.8162	115.651	5.07974	6.28583	1.46176	3.93724	8.14682	12.0115	7.02953	6.46567	26.032	27.6201	40.6678	62.4699

## Sheet: Hydrogenases analysis
	baseMean	log2FoldChange	lfcSE	stat	pvalue	padj
NiFe4f	3.645	5.214	1.541	3.384	0.001	0.014
NiFe1d	19.793	2.002	0.673	2.974	0.003	0.028
FeFeC1	4.042	1.637	0.699	2.344	0.019	0.091
FeFeC2	4.396	1.054	0.442	2.385	0.017	0.091
FeFeA1	14.819	0.699	0.346	2.023	0.043	0.143
FeFeA3	32.876	0.602	0.301	2.002	0.045	0.143
NiFe4e	11.66	-0.512	0.359	-1.426	0.154	0.418
FeFeB	18.162	-0.163	0.219	-0.742	0.458	0.791
FeFeA2	6.62	-0.204	0.334	-0.611	0.541	0.824
FeFeC3	2.444	0.318	0.612	0.519	0.604	0.824

## Sheet: Hydrogenases at genus level
	FeFeA3		FeFeA1		FeFeB		NiFe4e		NiFe1d		FeFeA2		FeFeC1		FeFeC2		FeFeC3		NiFe4f
	CON	YC	CON	YC	CON	YC	CON	YC	CON	YC	CON	YC	CON	YC	CON	YC	CON	YC	CON	YC
Cryptobacteroides	1.96457	3.18614
Dialister							3.98679	4.37977
Prevotella	6.32737	1.95277
Quinella									0.0330922	6.39707
Ruminococcus_D	0.226551	1.29629													0.248467	1.70708
Ruminococcus_E	0.343152	11.1388			0.170435	2.79628							0.142207	4.9668			0.387628	3.29323
Selenomonas_B	0.036695	3.1526							0.0602053	2.77584									0.0131681	2.16548
Selenomonas_C	6.93323	2.9177	6.62667	9.32762					5.032	0.549183
CAG-791			1.40182	3.56887	3.37856	3.20446	2.31182	2.29883			2.90783	3.96903			0.39681	0.0416377
UBA1711	2.29103	4.77031
UBA629					5.02907	0.528685	4.73181	0.619996
Others	7.02189	7.20221	3.38583	12.5458	11.4272	13.9116	2.75643	3.61185	2.75334	5.4832	4.27775	3.07709	1.64631	0.307607	2.10289	4.41492	1.80028	0.0528189	0.0191266	1.45967
