# Supplementary material for: Yeast culture promotes butyrate produced fibrolytic bacteria as intracellular hydrogen sink in the rumen
Source: Microbiome. 2026 May 25;14:183. doi: 10.1186/s40168-026-02436-3 (PMC13383528; doi:10.1186/s40168-026-02436-3)
Supplement: Supplementary file 5 — Supplementary Material 4. [file 40168_2026_2436_MOESM4_ESM.xlsx]

## Sheet: KEGG orthology
K_id	baseMean	log2FoldChange	lfcSE	stat	pvalue	padj
K00003	140.637	0.404494	0.205229	1.97094	0.0487311	0.0918206
K00004	0.0554784	0.361573	3.02619	0.119481	0.904894	NA
K00005	3.74174	-0.55515	0.616778	-0.900082	0.368077	0.466548
K00008	18.5026	-2.75682	0.521341	-5.28793	1.23705e-07	4.80978e-06
K00009	11.8158	1.04679	0.563434	1.85788	0.0631865	0.113016
K00010	12.2712	2.14352	0.551206	3.88878	0.000100748	0.000818514
K00012	604.862	-0.170976	0.170459	-1.00303	0.315847	0.415022
K00013	157.706	-0.101688	0.0785209	-1.29504	0.195305	0.285611
K00014	350.345	-0.148858	0.0514783	-2.89167	0.00383199	0.0126673
K00016	283.823	0.0114513	0.350503	0.0326711	0.973937	0.978531
K00018	343.998	0.334843	0.0942096	3.55424	0.000379076	0.00214445
K00019	1.7481	2.03569	1.14287	1.7812	0.0748794	0.130037
K00020	13.6352	1.44249	0.372601	3.8714	0.000108212	0.000866014
K00021	1.88584	-0.256144	0.73831	-0.346933	0.728642	0.790788
K00023	13.8496	0.48254	0.344316	1.40144	0.161081	0.244325
K00024	115.878	3.70596	0.755301	4.90661	9.26654e-07	2.52204e-05
K00026	102.703	-3.52934	0.841216	-4.19552	2.7225e-05	0.000324514
K00027	169.652	1.93595	0.385357	5.02379	5.06612e-07	1.57082e-05
K00029	295.753	-0.0802194	0.164556	-0.487489	0.625912	0.706059
K00030	3.45608	-1.17297	0.598079	-1.96123	0.0498525	0.0934662
K00031	589.796	-1.0122	0.283763	-3.56706	0.000361007	0.00207093
K00033	11.19	1.11046	0.378926	2.93055	0.00338359	0.0115837
K00036	1.29736	-3.79094	2.0961	-1.80857	0.0705175	0.123645
K00041	104.943	0.0634197	0.145778	0.435044	0.66353	0.740801
K00042	2.90012	0.067957	0.56727	0.119797	0.904644	0.927554
K00046	117.584	0.0908155	0.155115	0.585473	0.55823	0.647589
K00048	45.4898	0.216477	0.379619	0.570247	0.56851	0.656657
K00052	310.896	-0.298145	0.0796825	-3.74166	0.00018281	0.00126496
K00053	332.42	-0.203197	0.0783906	-2.59211	0.009539	0.025274
K00054	0.894046	2.92266	1.51348	1.93108	0.0534731	0.0986684
K00055	2.30889	0.474958	0.613294	0.774437	0.438672	0.536593
K00057	183.899	-0.207842	0.0693176	-2.99841	0.00271395	0.00970483
K00058	260.683	-0.498124	0.181211	-2.74886	0.00598022	0.0178206
K00059	1521.1	-0.120291	0.09664	-1.24473	0.213229	0.304729
K00060	1.3938	1.30338	0.822178	1.58528	0.112902	0.183088
K00065	0.672302	0.476809	1.03391	0.46117	0.644676	0.723876
K00066	1.19571	3.38228	2.11515	1.59907	0.109804	0.179012
K00067	652.029	-0.058058	0.0807819	-0.718701	0.472325	0.569029
K00068	6.77359	1.40447	0.587672	2.38988	0.0168537	0.0395243
K00073	0.0486499	-0.215498	3.02619	-0.071211	0.94323	NA
K00074	41.2379	-0.143912	0.326884	-0.440255	0.659752	0.737477
K00075	587.299	-0.103031	0.0426636	-2.41497	0.0157366	0.0374605
K00076	0.426123	1.76674	1.68847	1.04636	0.295396	NA
K00077	102.334	-0.299426	0.147953	-2.02379	0.0429918	0.0832341
K00078	92.9531	1.74319	0.301582	5.78015	7.46355e-09	4.81104e-07
K00087	1.44312	0.0297596	0.740507	0.0401881	0.967943	0.974527
K00088	611.117	-0.0052067	0.0576486	-0.090318	0.928035	0.945599
K00096	12.8614	0.237927	0.362053	0.657161	0.511077	0.604337
K00097	21.882	-1.54883	0.500955	-3.09175	0.00198978	0.00763422
K00098	0.0449629	-0.215498	3.02619	-0.071211	0.94323	NA
K00099	201.054	-0.027952	0.0664203	-0.420835	0.673876	0.748428
K00100	0.913459	-0.41175	0.826353	-0.498274	0.618291	0.699888
K00104	13.9992	0.141442	0.454294	0.311345	0.755538	0.81151
K00111	67.2683	-0.667608	0.241825	-2.76071	0.0057676	0.0173765
K00112	44.9337	-1.22108	0.33384	-3.65768	0.000254509	0.00161508
K00113	47.3446	-1.37901	0.338459	-4.07438	4.6137e-05	0.000461275
K00123	2.37542	2.56654	0.842029	3.04804	0.00230336	0.0085689
K00124	9.91295	-0.450912	0.405165	-1.11291	0.265747	0.362645
K00125	4.38115	-0.521409	0.393443	-1.32525	0.18509	0.273366
K00127	1.88212	0.558038	0.574817	0.970811	0.331643	0.430617
K00128	85.7199	-0.734481	0.644497	-1.13962	0.254445	0.350443
K00130	4.57391	-1.17756	0.677017	-1.73933	0.0819766	0.140127
K00132	0.641988	1.17924	1.03017	1.14471	0.25233	0.348118
K00133	778.795	-0.05957	0.0485116	-1.22795	0.219465	0.31164
K00134	977.466	0.572256	0.125801	4.54892	5.3923e-06	9.71209e-05
K00135	2.89296	1.82812	0.917694	1.99208	0.0463623	0.0881028
K00140	3.47838	2.00001	0.531423	3.7635	0.000167554	0.0011862
K00145	191.463	-0.00410231	0.073039	-0.0561661	0.95521	0.966255
K00147	330.607	-0.153499	0.0952164	-1.61211	0.106938	0.175156
K00150	1.56596	-0.356784	0.731912	-0.487468	0.625926	0.706059
K00161	1.08245	3.60218	2.97334	1.2115	0.225706	0.318655
K00162	1.38689	3.95982	2.96967	1.33342	0.182394	0.270363
K00163	0.0414265	0.361573	3.02619	0.119481	0.904894	NA
K00169	146.027	0.145617	0.505955	0.287805	0.773496	0.825953
K00170	140.546	0.130674	0.509212	0.25662	0.797472	0.845255
K00171	90.8482	0.793172	0.4323	1.83477	0.0665396	0.117852
K00172	142.244	0.172789	0.515952	0.334894	0.737705	0.797796
K00174	1329.35	0.279703	0.10263	2.72537	0.00642295	0.0187186
K00175	1329.46	0.231656	0.109995	2.10605	0.0351997	0.070821
K00176	266.853	0.108297	0.085899	1.26075	0.2074	0.298664
K00177	269.209	0.131719	0.100442	1.31139	0.189726	0.279036
K00179	87.0954	1.64684	0.255483	6.44599	1.14845e-10	1.51552e-08
K00180	90.8187	1.6368	0.246573	6.63819	3.17558e-11	5.37561e-09
K00184	0.48819	2.018	2.6463	0.762573	0.445718	NA
K00186	0.218763	0.650111	3.02619	0.214828	0.829901	NA
K00187	0.271384	0.93968	2.6314	0.357102	0.721015	NA
K00188	0.109753	0.0730384	3.02619	0.0241354	0.980745	NA
K00194	1.27778	1.15742	0.756588	1.52978	0.12607	0.200591
K00196	0.724934	2.64867	1.18525	2.23469	0.0254375	0.0542999
K00197	1.12702	1.17785	0.800994	1.47048	0.141431	0.220378
K00198	54.2134	-1.98418	0.420487	-4.71876	2.37288e-06	5.40685e-05
K00200	0.444767	0.744413	2.12778	0.349854	0.726449	NA
K00201	0.505442	1.10767	1.78669	0.619955	0.535287	0.626313
K00202	0.270229	0.361579	2.62738	0.13762	0.890541	NA
K00203	0.32051	0.651052	2.05796	0.316358	0.751731	NA
K00204	0.226003	0.0730419	2.65579	0.0275029	0.978059	NA
K00205	0.607141	1.03061	1.84777	0.557757	0.57701	0.663406
K00208	27.3148	-1.06609	0.409219	-2.60519	0.00918238	0.0245683
K00209	85.3335	-1.7391	0.442232	-3.93256	8.40459e-05	0.000714828
K00215	398.52	0.0789246	0.0627164	1.25844	0.208234	0.2996
K00219	1.75859	0.0775346	0.903555	0.0858106	0.931617	0.948221
K00226	2.57616	0.633951	0.696493	0.910204	0.362715	0.461783
K00230	0.554444	0.483084	1.14169	0.423132	0.672199	0.747243
K00231	24.9692	-0.558637	0.538948	-1.03653	0.299954	0.399205
K00239	296.384	-0.6086	0.302266	-2.01346	0.0440667	0.0848698
K00240	756.172	-0.0541362	0.0773528	-0.699861	0.484014	0.579044
K00241	648.179	0.309751	0.115658	2.67817	0.00740263	0.0208303
K00242	0.0486499	-0.215498	3.02619	-0.071211	0.94323	NA
K00243	158.438	-0.188517	0.101452	-1.85818	0.0631429	0.112979
K00244	177.899	-1.83248	0.394644	-4.64338	3.42754e-06	7.15797e-05
K00245	142.414	-2.27673	0.553544	-4.11301	3.90536e-05	0.000409687
K00246	124.908	-3.2602	0.725344	-4.49469	6.96726e-06	0.000118929
K00247	165.608	-2.34082	0.609652	-3.8396	0.000123234	0.000952243
K00248	85.014	-0.0769243	0.304576	-0.252562	0.800607	0.847655
K00249	100.322	-0.0625066	0.336285	-0.185874	0.852544	0.889587
K00254	27.5446	-1.87726	0.368849	-5.08949	3.59028e-07	1.19652e-05
K00259	193.544	0.00714287	0.183007	0.0390306	0.968866	0.975036
K00261	0.304024	0.823478	3.02449	0.27227	0.785415	NA
K00262	895.039	0.108273	0.077399	1.39889	0.161846	0.245096
K00263	0.0615863	0.361573	3.02619	0.119481	0.904894	NA
K00265	435.818	-0.458637	0.125036	-3.66805	0.000244409	0.00156518
K00266	384.148	-0.237135	0.0839818	-2.82365	0.00474797	0.0149392
K00275	29.3872	-1.79226	0.460469	-3.89224	9.93211e-05	0.000811976
K00278	295.709	-0.217815	0.0802563	-2.71399	0.00664785	0.0191914
K00281	9.91663	0.988118	0.590232	1.67412	0.0941075	0.157135
K00282	323.488	0.0912822	0.13908	0.656331	0.511611	0.604531
K00283	169.617	-0.659341	0.276976	-2.3805	0.0172893	0.0401804
K00286	188.149	0.0392202	0.0734898	0.533683	0.593561	0.677506
K00287	559.182	-0.0629258	0.064991	-0.968224	0.332933	0.431737
K00290	286.909	0.295891	0.122921	2.40716	0.0160771	0.0381412
K00294	13.6403	1.15015	0.486552	2.36387	0.0180853	0.0416177
K00297	319.674	-0.0453404	0.0926161	-0.489552	0.624451	0.704881
K00298	0	NA	NA	NA	NA	NA
K00311	0.0615863	0.361573	3.02619	0.119481	0.904894	NA
K00313	2.18584	-1.87851	0.846766	-2.21845	0.0265242	0.0561869
K00318	1.77742	1.04581	0.8569	1.22046	0.22229	0.31483
K00319	0.241321	0.650111	3.02619	0.214828	0.829901	NA
K00320	0.171339	0.361575	3.02619	0.119482	0.904894	NA
K00324	37.5188	-1.8388	0.401901	-4.57525	4.75644e-06	9.06684e-05
K00325	33.9515	-2.10364	0.36754	-5.72356	1.04313e-08	6.15699e-07
K00326	0	NA	NA	NA	NA	NA
K00330	90.3323	-0.116009	0.174949	-0.6631	0.507267	0.601256
K00331	97.0416	0.0716978	0.15863	0.45198	0.651284	0.729457
K00332	0	NA	NA	NA	NA	NA
K00333	1.0168	3.4872	1.34646	2.5899	0.0096005	0.0253957
K00334	26.6551	1.09413	0.379377	2.88402	0.00392639	0.0129097
K00335	28.004	0.885487	0.372235	2.37884	0.0173674	0.0402854
K00337	31.7699	-1.00126	0.472451	-2.11929	0.0340656	0.0691046
K00338	100.155	-0.0324378	0.163684	-0.198174	0.842909	0.882353
K00339	0.58222	2.6849	1.19537	2.24608	0.0246991	0.0530706
K00340	107.105	-0.0070314	0.138397	-0.050806	0.95948	0.968774
K00341	101.381	-0.0520888	0.15263	-0.341276	0.732896	0.794173
K00342	0	NA	NA	NA	NA	NA
K00343	105.114	-0.0236268	0.137382	-0.171979	0.863454	0.897912
K00344	0.337658	-0.215492	2.08097	-0.103554	0.917524	NA
K00346	135.288	-0.323846	0.0922841	-3.50923	0.000449402	0.00243812
K00347	134.66	-0.377813	0.093583	-4.03719	5.40948e-05	0.000512592
K00348	136.065	-0.328653	0.0959578	-3.42498	0.000614849	0.00307991
K00349	137.62	-0.359603	0.1007	-3.57104	0.000355564	0.00204689
K00350	147.761	-0.458013	0.117272	-3.90555	9.40099e-05	0.000784527
K00351	136.207	-0.334569	0.0919235	-3.63965	0.000273012	0.00170598
K00355	27.074	3.12313	0.730595	4.27477	1.91336e-05	0.000247977
K00364	0.29778	-1.10772	2.66421	-0.415778	0.677572	NA
K00366	0.145796	-0.792568	3.02619	-0.261903	0.793396	NA
K00370	184.553	-1.19976	0.709433	-1.69116	0.0908062	0.153136
K00371	199.089	-1.35039	0.705875	-1.91307	0.0557393	0.102157
K00373	60.7	-1.32031	0.680352	-1.94063	0.0523032	0.0971316
K00374	192.843	-1.33148	0.686681	-1.93901	0.0524999	0.0974232
K00375	16.287	-0.0228879	0.36894	-0.062037	0.950533	0.963115
K00376	7.05043	-2.19088	0.591909	-3.70138	0.000214432	0.00143512
K00382	1133.42	-0.0208073	0.178573	-0.11652	0.907241	0.929049
K00384	182.286	-0.0625899	0.100077	-0.62542	0.531696	0.623451
K00385	15.3141	-0.601194	0.357322	-1.6825	0.0924721	0.155247
K00389	0.0970885	0.0730384	3.02619	0.0241354	0.980745	NA
K00390	104.885	-1.44853	0.227436	-6.36896	1.90317e-10	2.21991e-08
K00394	7.93227	-0.0910376	0.370588	-0.245658	0.805947	0.851271
K00395	8.56617	-0.228447	0.368284	-0.620299	0.535061	0.626313
K00399	0.602495	-0.87681	1.10589	-0.792857	0.427861	0.525962
K00400	0.747101	0.239064	1.28784	0.185632	0.852733	0.889596
K00401	0.600239	-1.33875	1.16069	-1.15341	0.248741	0.344232
K00402	0.722636	-1.20308	1.02278	-1.17629	0.23948	0.333963
K00406	0.0968957	-0.504033	3.02619	-0.166557	0.867719	NA
K00407	10.8735	5.4434	1.17106	4.64826	3.3475e-06	7.0687e-05
K00411	0.382843	-1.57158	2.07459	-0.757538	0.448727	NA
K00412	2.60788	-0.411912	0.589219	-0.699081	0.484501	0.579368
K00413	0.435635	-2.21609	1.98782	-1.11483	0.264922	NA
K00425	254.349	0.206522	0.153189	1.34815	0.17761	0.264458
K00426	262.554	0.116483	0.135466	0.859872	0.38986	0.487598
K00428	0.28508	0.649415	1.70543	0.380792	0.703357	NA
K00432	1676.15	0.416813	0.121603	3.42765	0.00060882	0.00305827
K00433	1.40591	-0.770596	0.788502	-0.977292	0.328425	0.427572
K00437	0.0699817	0.361573	3.02619	0.119481	0.904894	NA
K00440	0.217608	0.0730397	3.02619	0.0241359	0.980744	NA
K00441	8.58774	-0.79431	0.703056	-1.1298	0.258562	0.35442
K00442	0.438659	0.72821	1.7493	0.416286	0.677201	NA
K00443	0.435801	0.721861	1.7453	0.413602	0.679165	NA
K00446	0.466081	1.03673	1.28564	0.806388	0.420019	NA
K00459	61.0843	1.05913	0.232788	4.54979	5.37007e-06	9.71209e-05
K00523	0	NA	NA	NA	NA	NA
K00525	253.823	-0.163394	0.171004	-0.955496	0.339327	0.438502
K00526	28.9689	-1.70541	0.583586	-2.92229	0.00347472	0.0118377
K00528	0.286596	-1.61359	3.01552	-0.535093	0.592585	NA
K00532	0	NA	NA	NA	NA	NA
K00534	0.115968	0.65011	3.02619	0.214828	0.829901	NA
K00537	39.8864	-0.835049	0.332112	-2.51436	0.0119249	0.0301602
K00547	12.4169	-0.0986847	0.480228	-0.205495	0.837185	0.877674
K00548	549.258	-0.118918	0.089604	-1.32715	0.18446	0.272867
K00549	163.382	-0.621334	0.312573	-1.9878	0.0468336	0.088826
K00551	1.09803	2.88863	1.82576	1.58215	0.113615	0.184121
K00554	207.333	-0.133974	0.0540552	-2.47846	0.013195	0.0325327
K00555	1.74	1.76747	1.08604	1.62745	0.103642	0.170325
K00556	3.46775	0.482626	0.540797	0.892434	0.37216	0.470628
K00557	5.77569	0.231954	1.13197	0.204911	0.837642	0.877777
K00558	2514	-0.011641	0.0852971	-0.136476	0.891445	0.918634
K00560	539.986	0.19876	0.133079	1.49355	0.135293	0.212755
K00561	69.169	-1.39686	0.54009	-2.58635	0.00969995	0.0256149
K00563	26.2983	1.5525	0.426515	3.63996	0.000272678	0.00170598
K00564	12.4137	-0.0712672	0.545973	-0.130532	0.896145	0.921733
K00565	2.81495	4.34087	1.60742	2.70052	0.00692302	0.0197881
K00566	141.9	-0.107715	0.180689	-0.596137	0.551084	0.640512
K00567	60.6654	-1.20192	0.227417	-5.2851	1.25633e-07	4.84626e-06
K00568	0	NA	NA	NA	NA	NA
K00570	0.151229	0.938646	3.02619	0.310174	0.756428	NA
K00571	245.066	0.190004	0.202319	0.939129	0.347664	0.447036
K00573	37.6257	0.378516	0.596351	0.63472	0.525611	0.617727
K00574	8.36794	-0.608576	0.539398	-1.12825	0.259215	0.355115
K00575	119.745	-0.639576	0.267173	-2.39386	0.0166719	0.0392123
K00577	0.552866	1.28355	1.53512	0.83612	0.403087	0.500945
K00578	0.38318	0.362516	2.0624	0.175774	0.860472	NA
K00579	0.388377	0.362516	2.0638	0.175655	0.860565	NA
K00580	0.318396	0.0730431	2.60646	0.0280239	0.977643	NA
K00581	0.217608	0.0730397	3.02619	0.0241359	0.980744	NA
K00582	0.403695	1.09795	2.64455	0.415176	0.678013	NA
K00583	0.226003	0.0730419	2.65579	0.0275029	0.978059	NA
K00584	0.497387	1.07757	1.78167	0.604812	0.545304	NA
K00586	2.00716	3.50089	1.61466	2.16819	0.0301443	0.0625221
K00587	2.04474	4.1843	1.78121	2.34913	0.0188172	0.0429769
K00588	453.271	0.106324	0.129087	0.823662	0.410132	0.508667
K00590	0.718062	0.96	2.71153	0.354043	0.723306	0.78744
K00595	43.4653	2.13897	0.389365	5.49349	3.94077e-08	1.83865e-06
K00598	2.49839	1.55974	0.738118	2.11313	0.0345899	0.0699364
K00600	1325.03	0.0658101	0.0679355	0.968715	0.332687	0.431737
K00602	1291.07	0.0328144	0.0758533	0.432603	0.665303	0.74204
K00603	6.40221	0.419252	0.381514	1.09892	0.271805	0.369573
K00604	378.258	-0.185766	0.0448386	-4.143	3.42798e-05	0.00037654
K00605	463.837	0.173508	0.117084	1.48192	0.138363	0.216763
K00606	143.47	-0.22986	0.0963045	-2.3868	0.0169956	0.0397239
K00608	0.527963	-2.49872	1.07732	-2.31938	0.0203744	0.0457326
K00609	343.023	-0.103567	0.0504903	-2.05123	0.0402447	0.0788636
K00610	297.423	-0.243545	0.082998	-2.93435	0.00334251	0.0114751
K00611	90.5813	-0.0815482	0.206513	-0.394881	0.692931	0.763335
K00612	1.30803	-0.875939	1.03574	-0.845711	0.397714	0.496408
K00613	0.516155	1.65618	2.99958	0.552137	0.580854	0.667043
K00615	869.649	0.236573	0.0699088	3.38402	0.00071432	0.00346773
K00616	21.4185	-0.771907	0.378844	-2.03753	0.0415966	0.0810587
K00617	0.522746	0.785504	1.21846	0.64467	0.519141	0.611304
K00619	15.7071	0.64611	0.499999	1.29222	0.19628	0.286611
K00620	39.1112	0.505887	0.236501	2.13904	0.0324322	0.0663959
K00621	1.19924	2.66919	1.90937	1.39794	0.16213	0.245374
K00625	196.573	-0.997688	0.328404	-3.03799	0.00238162	0.00880572
K00626	399.423	-1.00551	0.401958	-2.50153	0.0123656	0.0310186
K00627	0.0414265	0.361573	3.02619	0.119481	0.904894	NA
K00631	72.1433	-2.08092	0.584539	-3.55994	0.000370943	0.0021114
K00632	7.78527	-1.01759	0.837468	-1.21508	0.224335	0.317085
K00633	4.35133	2.09626	0.609782	3.43772	0.000586626	0.00297503
K00634	9.7044	3.00163	0.564501	5.31732	1.05307e-07	4.26361e-06
K00635	0	NA	NA	NA	NA	NA
K00639	42.3987	0.267263	0.304807	0.876825	0.380582	0.47856
K00640	1263.03	-0.464371	0.124039	-3.74377	0.000181283	0.00125794
K00641	24.8205	0.518769	0.394001	1.31667	0.18795	0.276839
K00645	525.502	0.0250169	0.0586274	0.42671	0.669591	0.74546
K00646	0.946675	3.40734	2.97574	1.14504	0.252194	0.348056
K00647	231.736	0.251094	0.235471	1.06635	0.286267	0.385949
K00648	419.288	0.136166	0.0879408	1.54838	0.121531	0.194423
K00651	363.423	-0.24019	0.0692939	-3.46626	0.000527756	0.00275085
K00652	71.849	-1.08017	0.302984	-3.56509	0.000363736	0.00208414
K00654	15.9603	4.09537	1.28703	3.18202	0.00146251	0.00601145
K00655	570.411	-0.100457	0.0793926	-1.26532	0.205756	0.296906
K00656	316.54	-1.01317	0.284933	-3.55581	0.000376819	0.00213662
K00657	72.8472	2.51636	0.471628	5.33547	9.52983e-08	3.9565e-06
K00658	0	NA	NA	NA	NA	NA
K00661	382.011	0.384182	0.142247	2.70081	0.00691708	0.0197881
K00662	74.2069	0.852992	0.312961	2.72555	0.00641936	0.0187186
K00663	5.05199	-0.199717	0.463396	-0.430986	0.666479	0.742908
K00666	30.3443	2.57746	0.451548	5.70806	1.14273e-08	6.50957e-07
K00669	0.311375	0.872139	2.09087	0.417118	0.676592	NA
K00670	0.724019	2.60099	1.77114	1.46854	0.141958	0.221013
K00671	11.4047	4.81219	1.50248	3.20282	0.00136088	0.00570801
K00672	0.662698	1.19096	1.40928	0.84508	0.398066	0.496595
K00674	27.7385	-1.83666	0.293022	-6.26799	3.65749e-10	3.98179e-08
K00675	0.0422733	0.361573	3.02619	0.119481	0.904894	NA
K00677	773.933	-0.042324	0.0932218	-0.454014	0.649819	0.728148
K00681	28.5263	-0.967394	0.418125	-2.31365	0.0206871	0.0462768
K00682	34.2309	1.90116	0.522487	3.63867	0.000274046	0.00171026
K00683	130.393	0.147765	0.144471	1.0228	0.306403	0.405365
K00684	46.7126	0.683041	0.224971	3.03612	0.00239642	0.00884041
K00685	0.0497977	0.361573	3.02619	0.119481	0.904894	NA
K00688	1737.88	0.528029	0.144976	3.64217	0.000270349	0.00169583
K00690	3.66352	-2.03844	0.637278	-3.19867	0.00138062	0.00577106
K00691	0.0554784	0.361573	3.02619	0.119481	0.904894	NA
K00694	26.9532	0.0815357	0.808226	0.100882	0.919644	0.939394
K00699	0.382058	-1.57214	2.63662	-0.59627	0.550995	NA
K00700	411.239	0.291102	0.115333	2.52402	0.011602	0.0295111
K00701	0.291548	0.651056	2.07585	0.313634	0.753799	NA
K00702	103.471	0.0628104	0.178491	0.351897	0.724916	0.788834
K00703	291.525	0.348847	0.286466	1.21776	0.223315	0.315917
K00705	298.974	0.369403	0.0909868	4.05997	4.90798e-05	0.000478016
K00710	0.852847	-2.07761	1.50738	-1.37829	0.168113	0.252711
K00712	18.0616	0.587773	0.55935	1.05081	0.293344	0.393508
K00718	153.686	0.760871	0.276359	2.7532	0.00590155	0.0176291
K00720	0.303503	0.650937	1.6937	0.384329	0.700735	NA
K00721	303.908	0.307039	0.173208	1.77266	0.076285	0.132057
K00728	9.96047	0.287569	0.465858	0.617289	0.537044	0.627919
K00729	4.54602	3.62401	1.31996	2.74556	0.00604085	0.0179467
K00737	13.8211	0.184457	0.357717	0.515651	0.606099	0.688927
K00748	336.945	-0.0762855	0.0773299	-0.986494	0.323891	0.423131
K00752	3.75294	1.75448	0.595628	2.9456	0.0032233	0.0111439
K00754	1.97667	-1.61416	0.754036	-2.14069	0.0322991	0.066151
K00756	29.203	0.97103	0.349586	2.77765	0.00547527	0.0166501
K00757	111.694	0.980944	0.225396	4.35209	1.34845e-05	0.000190926
K00758	11.2518	3.47355	0.871928	3.98375	6.78349e-05	0.000605324
K00759	392.035	-0.0593149	0.0986013	-0.601563	0.547465	0.637062
K00760	373.645	0.206944	0.0907111	2.28135	0.0225275	0.0493136
K00761	57.2744	0.407777	0.203894	1.99994	0.0455062	0.0868465
K00762	206.523	-0.0488587	0.0682587	-0.715787	0.474123	0.569855
K00763	119.021	-0.279372	0.179237	-1.55867	0.119075	0.191324
K00764	734.898	0.485961	0.0958003	5.07264	3.92336e-07	1.28137e-05
K00765	176.796	0.033448	0.0727401	0.459829	0.645639	0.724624
K00766	175.14	-0.0504192	0.0674935	-0.747024	0.455049	0.55235
K00767	152.968	-0.463996	0.0771825	-6.01167	1.83625e-09	1.45094e-07
K00768	78.4294	1.59048	0.222306	7.15444	8.40143e-13	3.42988e-10
K00769	2.19131	0.871362	1.66504	0.523328	0.600746	0.683954
K00772	6.49925	-1.12481	0.47332	-2.37642	0.0174814	0.0404924
K00773	181.263	-0.196621	0.0587942	-3.34422	0.000825136	0.00384253
K00777	2.25183	3.68097	1.61018	2.28606	0.022251	0.0488166
K00782	68.8226	0.303825	0.192677	1.57686	0.114828	0.185534
K00783	189.472	-0.169286	0.0628399	-2.69392	0.00706174	0.0200903
K00784	185.849	-0.444183	0.0907566	-4.89422	9.86963e-07	2.62448e-05
K00788	89.462	-0.588749	0.174751	-3.36908	0.000754192	0.00359716
K00789	591.933	0.284782	0.0980047	2.9058	0.00366313	0.012258
K00790	690.93	-0.00794364	0.0496586	-0.159965	0.872909	0.90448
K00791	857.063	-0.0998067	0.0675483	-1.47756	0.139526	0.218173
K00793	152.945	-0.1204	0.0791247	-1.52164	0.128098	0.203092
K00794	161.926	-0.0732268	0.0773138	-0.947138	0.343568	0.442815
K00795	17.4204	-3.28768	0.740479	-4.43993	8.99874e-06	0.000140398
K00796	174.813	-0.0539099	0.0849768	-0.634408	0.525815	0.617738
K00797	178.425	-0.831833	0.290761	-2.86088	0.00422468	0.0136342
K00798	106.763	0.701116	0.162921	4.30341	1.68187e-05	0.000224493
K00799	404.691	3.96244	1.04072	3.8074	0.000140437	0.00105522
K00800	192.419	0.043578	0.0606805	0.718155	0.472662	0.569216
K00801	91.1683	-2.0874	0.596856	-3.49733	0.000469931	0.00252434
K00803	2.2305	-0.0215316	0.619821	-0.0347384	0.972288	0.977677
K00806	572.966	-0.0108771	0.0557845	-0.194985	0.845405	0.88421
K00809	9.99649	1.19206	0.592062	2.01341	0.044072	0.0848698
K00812	1358.01	0.151515	0.163427	0.927114	0.353867	0.453465
K00813	239.183	-2.27326	0.646895	-3.51411	0.000441233	0.00239911
K00814	17.6056	5.12066	1.41461	3.61985	0.000294771	0.00180285
K00817	1222.93	-0.138029	0.061084	-2.25966	0.0238424	0.0515235
K00819	12.9916	1.1948	0.508771	2.3484	0.0188545	0.0429941
K00820	1135.68	-0.10343	0.0496348	-2.08382	0.037177	0.0742176
K00821	187.341	-0.633548	0.182924	-3.46346	0.000533283	0.00277636
K00824	15.4422	-1.06983	0.895609	-1.19453	0.232271	0.326003
K00826	1155.38	-0.22459	0.0363216	-6.18338	6.27439e-10	5.69227e-08
K00830	2.28546	-0.102297	1.50549	-0.0679494	0.945826	0.959338
K00831	909.616	0.0027328	0.062354	0.0438272	0.965042	0.972186
K00833	73.8376	-1.14229	0.251106	-4.54901	5.38989e-06	9.71209e-05
K00835	0	NA	NA	NA	NA	NA
K00836	8.47657	1.25186	0.642074	1.94971	0.0512102	0.0953912
K00839	0.255258	0.939591	2.06686	0.454598	0.649399	NA
K00841	0.492442	0.659947	2.17537	0.303372	0.761607	NA
K00844	260.238	0.526341	0.368356	1.42889	0.153036	0.235097
K00845	251.044	0.17339	0.50857	0.340937	0.733151	0.794274
K00847	104.088	0.420519	0.29587	1.42129	0.155231	0.237575
K00848	217.34	-0.062037	0.171611	-0.361499	0.717727	0.78328
K00849	396.516	0.00564482	0.0923723	0.0611095	0.951272	0.963665
K00850	1795.35	0.194563	0.13697	1.42048	0.155469	0.237865
K00851	0.8069	2.79819	2.61451	1.07026	0.284505	0.384069
K00852	22.7124	0.254107	0.293092	0.866984	0.385951	0.483945
K00853	3.4591	-0.532542	0.49298	-1.08025	0.280031	0.378761
K00854	18.209	0.493633	0.344001	1.43498	0.151294	0.233078
K00856	49.5256	2.97194	0.737309	4.0308	5.55876e-05	0.000523699
K00857	294.482	0.349919	0.139685	2.50506	0.0122432	0.0308181
K00858	205.916	0.054855	0.0599564	0.914915	0.360236	0.459582
K00859	194.907	-0.161341	0.0609875	-2.64548	0.00815749	0.022502
K00860	14.5714	-1.68847	1.12779	-1.49715	0.134355	0.211641
K00862	0	NA	NA	NA	NA	NA
K00863	0.195381	-0.504032	3.02619	-0.166557	0.867719	NA
K00864	352.947	-0.266184	0.145604	-1.82813	0.0675304	0.119434
K00865	530.65	-0.14636	0.100865	-1.45105	0.146767	0.22705
K00867	25.6757	-2.19514	0.55037	-3.98849	6.64962e-05	0.000599935
K00868	124.406	-0.326145	0.204319	-1.59626	0.110432	0.179811
K00869	1.94171	0.565828	0.767362	0.737368	0.460899	0.558344
K00872	46.492	-1.02579	0.178465	-5.74786	9.03816e-09	5.53474e-07
K00873	1632.7	-0.085819	0.121066	-0.708863	0.478409	0.57388
K00874	199.69	-0.0620733	0.150995	-0.411095	0.681003	0.755335
K00876	501.553	0.281735	0.115023	2.44937	0.0143106	0.0347239
K00877	0	NA	NA	NA	NA	NA
K00878	51.5969	0.50953	0.149868	3.39985	0.000674218	0.00331293
K00880	0.841566	0.902098	1.00462	0.897946	0.369215	0.467627
K00881	0.0554784	0.361573	3.02619	0.119481	0.904894	NA
K00882	31.2721	0.22353	0.345174	0.647586	0.517253	0.610019
K00883	0.877505	-0.511792	1.28257	-0.399035	0.689867	0.761939
K00884	1.02919	-0.481611	0.83508	-0.576725	0.564126	0.653191
K00886	66.0487	-2.49226	0.488335	-5.10359	3.33268e-07	1.14033e-05
K00887	4.80928	0.0992116	0.571875	0.173485	0.86227	0.896871
K00888	0.928854	3.00296	2.57539	1.16602	0.243607	0.338466
K00891	206.901	0.0986884	0.0658158	1.49946	0.133753	0.210897
K00895	379.669	0.255462	0.123727	2.06473	0.0389487	0.0768775
K00899	0.846328	1.33135	1.17156	1.1364	0.25579	0.351651
K00901	32.1021	3.01609	0.936019	3.22225	0.00127188	0.00543714
K00902	0.236844	1.22822	2.64938	0.463587	0.642943	NA
K00903	12.1564	-0.380063	0.539237	-0.704817	0.480924	0.576051
K00912	327.221	-0.196616	0.0856829	-2.2947	0.0217505	0.0480631
K00914	55.1718	4.15241	1.50466	2.7597	0.00578543	0.0173882
K00917	4.21619	0.890348	0.625608	1.42317	0.154686	0.237037
K00918	2.26935	0.696135	1.04937	0.663384	0.507085	0.601244
K00919	192.507	-0.261489	0.0576629	-4.53479	5.76595e-06	0.000101245
K00921	3.4702	4.3495	1.8648	2.33242	0.0196788	0.044509
K00925	1035.79	-0.00278801	0.0629452	-0.0442927	0.964671	0.972186
K00926	109.062	1.03278	0.311573	3.31471	0.000917368	0.00419625
K00927	895.536	-0.00187515	0.0589485	-0.03181	0.974624	0.978819
K00928	243.173	-0.531807	0.147994	-3.59343	0.000326353	0.00194501
K00929	94.953	0.807453	0.171434	4.70999	2.47726e-06	5.59267e-05
K00930	170.26	0.285996	0.109577	2.60999	0.00905461	0.0242927
K00931	363.344	-0.0511904	0.0721676	-0.709327	0.478121	0.573675
K00936	25.6027	-0.583282	0.324384	-1.79812	0.0721579	0.126071
K00937	348.684	-1.2724	0.339783	-3.74475	0.000180572	0.00125747
K00939	598.987	-0.0503287	0.0501915	-1.00273	0.315989	0.415022
K00940	365.671	0.480884	0.267103	1.80037	0.0718026	0.125588
K00941	78.3092	-0.357426	0.240178	-1.48817	0.136706	0.214517
K00942	219.86	-0.0721444	0.0641317	-1.12494	0.260614	0.356633
K00943	69.2343	-0.0954764	0.193202	-0.494179	0.62118	0.702384
K00945	186.539	-0.0610861	0.0618672	-0.987375	0.323459	0.422679
K00946	152.757	-0.398372	0.101644	-3.91929	8.88106e-05	0.000750143
K00948	427.629	-0.0850157	0.0542032	-1.56846	0.116773	0.188162
K00949	142.936	0.100067	0.110835	0.902843	0.366609	0.46541
K00950	274.471	-0.15879	0.0849565	-1.86908	0.0616119	0.110725
K00951	10.7805	-0.557542	0.360108	-1.54826	0.121559	0.194423
K00952	0.34653	-1.32237	1.68425	-0.785138	0.432373	NA
K00954	226.214	-0.0252634	0.0624172	-0.404751	0.68566	0.758593
K00955	27.7863	-1.84379	1.26574	-1.45669	0.145203	0.224968
K00956	240.47	-1.66184	0.353751	-4.69777	2.63017e-06	5.81486e-05
K00957	247.274	-1.44733	0.333842	-4.33536	1.45523e-05	0.000200822
K00958	1.40373	1.57098	0.85264	1.84248	0.0654043	0.116177
K00962	712.337	0.166642	0.0647771	2.57255	0.0100952	0.0263767
K00963	239.057	-0.54267	0.182104	-2.98	0.0028825	0.0101666
K00965	15.8334	-0.189549	0.95502	-0.198476	0.842672	0.882294
K00966	8.35674	3.99924	1.38631	2.8848	0.00391658	0.012886
K00967	10.0404	3.66525	1.23548	2.96667	0.00301047	0.010497
K00968	32.0902	3.9885	1.0327	3.86222	0.000112361	0.000887833
K00969	199.553	0.0833073	0.0634181	1.31362	0.188974	0.278097
K00970	283.127	-0.146558	0.108551	-1.35013	0.176975	0.263846
K00971	956.944	0.0344852	0.10814	0.318893	0.749808	0.806257
K00972	8.24692	-0.682849	0.453258	-1.50654	0.13193	0.208357
K00973	991.025	0.244959	0.111743	2.19215	0.0283686	0.0595704
K00974	162.758	-0.144425	0.0858681	-1.68194	0.0925813	0.155247
K00975	404.394	-0.177935	0.190627	-0.93342	0.350603	0.450106
K00978	220.075	0.720317	0.251034	2.8694	0.00411249	0.013374
K00979	313.255	-0.0194419	0.0637398	-0.30502	0.760351	0.815163
K00980	85.4573	0.498244	0.311341	1.60032	0.109529	0.178622
K00981	400.814	0.0221601	0.0477718	0.463873	0.642739	0.722031
K00982	30.1416	-2.52166	0.440879	-5.71962	1.06762e-08	6.22649e-07
K00983	0	0	0	0	1	NA
K00984	23.8425	2.88334	0.556702	5.17933	2.22687e-07	7.90539e-06
K00986	983.708	-0.815889	0.225512	-3.61793	0.000296966	0.00181175
K00988	1.19426	3.73236	2.02996	1.83864	0.0659682	0.117051
K00989	19.3092	0.136554	0.483409	0.282482	0.777574	0.828837
K00990	25.1218	-2.37379	0.450186	-5.27292	1.3427e-07	5.09914e-06
K00991	119.849	-0.487472	0.166126	-2.93435	0.00334246	0.0114751
K00992	124.109	-0.178976	0.10408	-1.7196	0.0855059	0.145348
K00995	59.124	-0.853352	0.27694	-3.08137	0.00206054	0.00785569
K00997	27.4677	0.192053	0.25583	0.750708	0.452828	0.550336
K00998	66.2875	-2.35436	0.605081	-3.89099	9.98344e-05	0.00081244
K00999	11.188	3.93325	1.32159	2.97615	0.00291894	0.0102803
K01000	607.71	0.0469161	0.0583547	0.803981	0.421408	0.520134
K01001	3.91654	3.37934	1.18585	2.84973	0.0043756	0.014038
K01002	9.99863	0.568284	0.377282	1.50626	0.132001	0.208402
K01005	130.479	0.619964	0.184815	3.35451	0.000795065	0.00375243
K01006	833.037	0.43122	0.161735	2.66622	0.00767102	0.0213889
K01007	29.5456	-0.2415	0.40101	-0.60223	0.547021	0.636848
K01008	13.0967	0.779363	0.343453	2.2692	0.0232563	0.0504351
K01009	94.1763	0.252438	0.261992	0.963532	0.33528	0.434304
K01011	3.19968	4.22016	1.48365	2.84444	0.00444897	0.0142206
K01012	87.5471	-0.0163213	0.152495	-0.107028	0.914767	0.936169
K01023	2.2636	0.276111	0.537179	0.514002	0.607251	0.689757
K01026	8.98634	0.43869	0.60498	0.725132	0.468371	0.564882
K01034	15.8076	0.810126	0.524081	1.54581	0.122152	0.195116
K01035	10.7549	1.24117	0.649102	1.91214	0.0558586	0.1023
K01039	3.85686	-0.367766	0.465861	-0.789435	0.429858	0.527567
K01040	3.98421	-0.611867	0.473501	-1.29222	0.196281	0.286611
K01042	3.6241	0.354906	0.563441	0.629891	0.528766	0.620759
K01046	5.96894	1.92199	0.569722	3.37356	0.00074202	0.00355286
K01048	14.9141	-1.54712	0.428328	-3.61199	0.000303855	0.00183687
K01051	564.157	0.218734	0.198666	1.10101	0.27089	0.368432
K01052	76.8258	4.30053	1.23631	3.47852	0.000504196	0.00265883
K01053	7.27723	1.59862	0.744855	2.14622	0.0318553	0.0654337
K01054	6.11562	2.86772	0.721767	3.97319	7.09163e-05	0.00062437
K01056	203.676	-0.0428957	0.0586407	-0.7315	0.464474	0.561425
K01057	0.405347	-1.03593	1.72407	-0.600864	0.547931	NA
K01058	6.92195	1.05408	0.518434	2.0332	0.0420321	0.0817122
K01060	122.435	-0.0361989	0.252626	-0.14329	0.886061	0.91424
K01061	0.39315	1.67147	2.05515	0.81331	0.41604	NA
K01066	30.0402	2.37967	0.420842	5.65453	1.56272e-08	8.41293e-07
K01069	186.745	0.0419162	0.0659754	0.63533	0.525213	0.617475
K01074	28.8665	3.70785	1.16351	3.18679	0.00143863	0.00593251
K01076	11.2514	4.05911	1.43415	2.83033	0.00465007	0.0146783
K01077	317.293	-1.29305	0.218566	-5.91606	3.29742e-09	2.41105e-07
K01079	427.536	-0.139507	0.11283	-1.23643	0.216297	0.308275
K01081	7.57161	1.24575	0.970533	1.28358	0.199291	0.28984
K01082	4.78034	-0.551811	0.473042	-1.16651	0.243407	0.33838
K01085	23.0032	-1.53925	0.457914	-3.36144	0.000775383	0.00368082
K01089	117.068	-0.180693	0.110245	-1.63901	0.101211	0.167066
K01091	356.383	-0.281654	0.0902363	-3.1213	0.00180055	0.0070477
K01092	207.486	0.720829	0.302576	2.3823	0.0172047	0.0400979
K01095	31.9143	-1.75383	0.291235	-6.02204	1.72232e-09	1.38322e-07
K01102	0.233987	1.22822	2.65266	0.463013	0.643355	NA
K01104	22.1665	2.18178	0.454211	4.80346	1.55948e-06	3.7635e-05
K01110	435.044	4.69564	1.31012	3.58414	0.000338193	0.00198182
K01112	3.08641	4.16512	1.46434	2.84437	0.00444991	0.0142206
K01113	8.72453	5.11257	1.59178	3.21185	0.00131883	0.00558423
K01115	498.581	4.00934	1.20843	3.31782	0.00090722	0.00416149
K01118	7.03266	2.18126	0.508097	4.293	1.76273e-05	0.000231518
K01119	184.174	-0.128326	0.143043	-0.897114	0.369658	0.468068
K01126	107.183	0.248013	0.172871	1.43467	0.151381	0.233139
K01129	186.339	0.154186	0.10172	1.51578	0.129575	0.205101
K01130	1.04668	-1.07779	0.790107	-1.36411	0.172534	0.258406
K01134	0	NA	NA	NA	NA	NA
K01135	0.047218	-0.215498	3.02619	-0.071211	0.94323	NA
K01136	1.96179	-3.73582	2.12455	-1.7584	0.078679	0.135388
K01138	0.0486499	-0.215498	3.02619	-0.071211	0.94323	NA
K01139	129.123	-0.423582	0.182837	-2.31672	0.0205192	0.0459852
K01141	37.3487	-3.14359	0.649589	-4.83936	1.30261e-06	3.22297e-05
K01142	393.011	-0.0681548	0.0532101	-1.28086	0.200242	0.290921
K01147	0.4614	1.43988	1.28954	1.11659	0.264172	NA
K01148	9.73286	4.57435	1.61855	2.82621	0.00471024	0.0148491
K01150	27.5817	-1.75825	0.536264	-3.27871	0.00104282	0.00463389
K01151	100.745	-0.482839	0.202345	-2.38621	0.017023	0.0397689
K01153	460.105	0.210026	0.114103	1.84068	0.0656686	0.116562
K01154	637.775	-0.168208	0.130419	-1.28975	0.197138	0.287691
K01155	35.8204	0.506456	0.240913	2.10223	0.035533	0.0714305
K01156	245.757	-0.209123	0.167406	-1.2492	0.211593	0.303186
K01158	19.4613	4.16253	1.31795	3.15833	0.00158673	0.00639758
K01159	405.79	-0.0192404	0.123808	-0.155406	0.876502	0.907243
K01160	83.2634	1.49603	0.375133	3.98798	6.66369e-05	0.0006001
K01163	35.718	0.256272	0.188327	1.36078	0.173582	0.259817
K01164	3.66392	4.73403	1.46514	3.23111	0.00123312	0.00530384
K01166	16.9538	4.79656	1.44351	3.32285	0.000891038	0.00409878
K01167	14.5736	1.16229	0.405777	2.86436	0.00417857	0.01353
K01170	0.53893	-2.06799	1.10888	-1.86493	0.0621917	0.111522
K01173	543.199	-0.269545	0.163558	-1.648	0.0993518	0.164489
K01174	5.79729	1.33224	0.531904	2.50467	0.0122567	0.0308242
K01176	729.015	0.0195238	0.362887	0.0538014	0.957093	0.966962
K01178	1.22185	-1.94955	1.01586	-1.91911	0.0549708	0.100862
K01179	285.224	0.434451	0.155672	2.79081	0.00525764	0.0161995
K01180	3.48679	0.0146866	0.671497	0.0218714	0.982551	0.98456
K01181	245.232	0.30334	0.14842	2.04379	0.0409741	0.079973
K01182	11.4963	-0.488191	0.492714	-0.990819	0.321774	0.420814
K01183	28.1531	2.27696	0.511576	4.45087	8.5525e-06	0.000136478
K01185	259.428	-0.0742544	0.361131	-0.205616	0.837091	0.877674
K01186	30.4342	-0.0391563	0.273206	-0.143322	0.886036	0.91424
K01187	9.80293	-0.615587	0.507444	-1.21311	0.225086	0.318055
K01190	2059.41	0.136469	0.157928	0.864122	0.387521	0.485541
K01191	12.48	-0.591021	0.312778	-1.88959	0.0588133	0.106556
K01192	41.0665	-0.109323	0.267558	-0.408595	0.682837	0.757008
K01193	395.779	-0.251533	0.21008	-1.19732	0.231181	0.325074
K01194	1.20328	-3.32521	0.95826	-3.47005	0.000520358	0.00272708
K01195	208.81	1.74892	0.348067	5.02467	5.04289e-07	1.57082e-05
K01196	5.2001	3.44014	1.83548	1.87425	0.0608959	0.109599
K01197	6.51703	-1.2305	0.55183	-2.22985	0.0257573	0.0548631
K01198	361.757	0.292996	0.167269	1.75165	0.0798345	0.137039
K01200	156.848	-0.112102	0.141729	-0.790961	0.428967	0.526826
K01201	67.2198	-0.135331	0.364974	-0.370795	0.71079	0.778484
K01202	26.0223	-1.15606	0.726201	-1.59194	0.111399	0.18101
K01205	186.139	-0.332074	0.291303	-1.13996	0.254303	0.350346
K01206	566.846	0.186147	0.137186	1.35689	0.174815	0.261342
K01207	368.46	0.025316	0.160452	0.157779	0.874631	0.905849
K01208	25.9627	-0.713082	0.356734	-1.99892	0.0456172	0.0869904
K01209	425.937	0.066788	0.149364	0.447149	0.654768	0.732353
K01210	1.20827	1.70182	1.18582	1.43514	0.151246	0.233078
K01214	0.73399	0.596534	1.89965	0.314023	0.753503	0.809698
K01215	0.130533	0.938646	3.02619	0.310174	0.756428	NA
K01216	3.84543	-0.312585	0.474023	-0.65943	0.50962	0.60305
K01218	467.158	0.339028	0.208085	1.62927	0.103255	0.169748
K01220	4.55901	0.44027	0.642024	0.685753	0.492869	0.587057
K01222	0.644218	1.23885	1.31448	0.942461	0.345957	0.445191
K01223	59.695	0.702108	0.345944	2.02954	0.0424033	0.0823361
K01224	249.837	0.0199187	0.129211	0.154157	0.877486	0.90807
K01226	5.31555	0.993174	0.591345	1.67952	0.0930514	0.155796
K01228	2.51611	3.85457	1.60443	2.40245	0.0162857	0.0385607
K01232	3.95109	-0.0801298	0.761163	-0.105273	0.916159	0.936812
K01233	0.13775	0.938646	3.02619	0.310174	0.756428	NA
K01235	96.8606	0.276906	0.188943	1.46556	0.14277	0.221855
K01236	27.2603	-3.10554	0.775102	-4.00662	6.15929e-05	0.000564007
K01241	2.18168	-0.0603512	0.566942	-0.10645	0.915225	0.936247
K01243	189.458	0.148247	0.0967212	1.53272	0.125344	0.1995
K01244	1.94971	2.29216	1.07651	2.12924	0.0332342	0.0677265
K01246	199.075	-1.60447	0.30329	-5.29022	1.22169e-07	4.80978e-06
K01247	36.3755	-1.66707	0.308998	-5.3951	6.84851e-08	2.94306e-06
K01251	103.076	0.552165	0.241054	2.29063	0.021985	0.0484472
K01254	0.0497977	0.361573	3.02619	0.119481	0.904894	NA
K01255	67.9702	-2.1492	0.434645	-4.94473	7.62501e-07	2.16812e-05
K01256	58.9556	-1.41612	0.483568	-2.92848	0.00340619	0.0116448
K01258	185.374	-0.186599	0.0787024	-2.37094	0.017743	0.0409821
K01259	152.845	-1.01185	0.426713	-2.37127	0.0177268	0.040977
K01262	161.915	-0.0640589	0.104756	-0.611504	0.540866	0.631333
K01265	328.098	0.19528	0.0791426	2.46744	0.0136082	0.0333834
K01266	2.28809	-0.354416	0.544363	-0.651065	0.515004	0.6081
K01267	53.8471	0.177296	0.220567	0.803821	0.4215	0.520134
K01269	4.54343	-1.00154	0.500363	-2.00162	0.0453258	0.0866034
K01270	618.28	0.182046	0.102186	1.78151	0.0748294	0.130037
K01271	30.1221	0.69854	0.215605	3.23991	0.00119566	0.00517342
K01273	430.033	0.286134	0.134612	2.12562	0.033535	0.0682827
K01275	0.726637	0.527942	2.75133	0.191886	0.847831	0.885802
K01277	107.19	0.221414	0.133669	1.65643	0.0976345	0.16192
K01278	624.445	0.0560425	0.187314	0.29919	0.764795	0.818242
K01281	0.810659	0.797857	0.87741	0.909332	0.363175	0.462128
K01284	171.293	0.161917	0.113458	1.42711	0.153548	0.235735
K01286	3.22906	4.23506	0.989425	4.28033	1.86618e-05	0.000243798
K01295	13.0186	-0.308334	0.458041	-0.673159	0.500846	0.59525
K01297	255.136	1.93632	0.307079	6.3056	2.8708e-10	3.19638e-08
K01299	6.80975	0.124149	0.365039	0.340098	0.733782	0.794431
K01302	0.0414265	0.361573	3.02619	0.119481	0.904894	NA
K01303	146.258	-0.374563	0.171241	-2.18734	0.0287177	0.0601488
K01304	9.12935	-1.22652	0.614217	-1.99689	0.0458374	0.0873425
K01305	2.3787	0.24112	0.592927	0.40666	0.684258	0.757814
K01307	11.7868	3.46461	1.20456	2.87623	0.00402451	0.0131353
K01308	6.06474	0.762735	0.544682	1.40033	0.161414	0.244629
K01318	3.23785	3.07439	1.40719	2.18478	0.0289053	0.0604642
K01322	104.456	0.264387	0.458376	0.57679	0.564081	0.653191
K01337	2.2509	3.37788	1.38864	2.43251	0.0149947	0.0360801
K01338	315.985	-0.0713692	0.0559565	-1.27544	0.202153	0.292916
K01354	0.62472	-2.73661	2.98381	-0.917155	0.359062	0.458562
K01356	177.357	-0.218863	0.163389	-1.33953	0.1804	0.26789
K01358	1367.92	0.116609	0.104741	1.11331	0.265577	0.362514
K01361	0.139755	-0.792568	3.02619	-0.261903	0.793396	NA
K01363	363.782	4.36664	1.15772	3.77175	0.000162109	0.00116107
K01369	30.5606	4.41542	1.18787	3.71709	0.000201533	0.00136181
K01372	308.721	-0.201273	0.149245	-1.34861	0.177463	0.264413
K01373	3.43866	2.94751	1.22012	2.41576	0.0157023	0.0374152
K01376	1.51614	3.05232	1.60901	1.89701	0.057826	0.105117
K01404	0.37797	1.3661	3.01822	0.452619	0.650823	NA
K01406	33.8068	1.2949	0.443663	2.91865	0.00351554	0.0119436
K01409	3.26094	1.43358	0.852357	1.6819	0.0925879	0.155247
K01414	20.9566	-1.88643	0.556394	-3.39046	0.000697758	0.00339793
K01419	50.4035	-1.13118	0.285361	-3.96401	7.36997e-05	0.000642446
K01420	0.0828531	0.65011	3.02619	0.214828	0.829901	NA
K01421	16.2072	-1.32209	0.54986	-2.40441	0.0161988	0.0383742
K01423	25.1532	-2.04711	0.552826	-3.703	0.000213065	0.00142791
K01424	343.676	0.0328231	0.119565	0.274522	0.783684	0.833717
K01425	478.971	0.941253	0.210586	4.46968	7.83357e-06	0.000129214
K01426	200.57	0.489169	0.232775	2.10147	0.0355996	0.0715058
K01428	38.6053	-1.72121	0.667244	-2.57958	0.00989217	0.0259709
K01429	31.0373	-1.86165	0.640161	-2.9081	0.00363632	0.0122096
K01430	30.4609	-1.64638	0.669258	-2.46001	0.0138933	0.0339129
K01432	1.2859	2.40469	1.18751	2.02498	0.0428694	0.0831094
K01433	175.338	0.0929471	0.151927	0.611789	0.540677	0.631263
K01434	2.44845	4.45274	1.77685	2.50598	0.0122114	0.0307576
K01438	32.3862	-1.69197	0.518946	-3.26038	0.00111261	0.00487103
K01439	55.06	-1.95119	0.480678	-4.05925	4.92301e-05	0.000478528
K01442	27.3783	-2.07744	0.473395	-4.38839	1.14193e-05	0.000166995
K01443	63.6701	-0.416747	0.23012	-1.811	0.0701413	0.123074
K01444	0.312832	1.83694	3.01235	0.609803	0.541992	NA
K01447	372.27	0.356316	0.140886	2.5291	0.0114354	0.0292239
K01448	1048.58	-0.00610814	0.114981	-0.0531233	0.957634	0.967309
K01449	60.3313	0.715482	0.3322	2.15377	0.031258	0.06445
K01455	0.551039	1.35129	1.48119	0.912297	0.361613	0.460859
K01456	2.55026	3.87453	1.61552	2.39832	0.0164704	0.0388487
K01457	4.76436	-1.69718	0.532422	-3.18767	0.00143426	0.00592231
K01458	7.61139	2.77925	0.634166	4.38252	1.17312e-05	0.000170538
K01462	265.93	-0.335515	0.0662503	-5.06435	4.09789e-07	1.32076e-05
K01463	5.41054	0.831801	0.549967	1.51246	0.130418	0.206235
K01464	36.2274	1.12114	0.480265	2.33442	0.0195736	0.0443326
K01465	148.519	0.070975	0.0854519	0.830584	0.406209	0.504312
K01466	0.634003	0.772476	1.3721	0.562988	0.573443	0.660079
K01468	22.9508	-0.1346	0.244143	-0.551317	0.581417	0.667283
K01470	27.3202	-1.48217	0.322179	-4.60047	4.21536e-06	8.29359e-05
K01473	1.77658	-2.13339	0.872585	-2.4449	0.0144891	0.0350529
K01474	0.33502	-1.33778	1.44393	-0.926485	0.354194	NA
K01476	5.1102	0.708044	0.565102	1.25295	0.210224	0.301578
K01477	0	NA	NA	NA	NA	NA
K01478	24.3736	0.859353	0.369244	2.32733	0.0199478	0.0449515
K01479	3.0287	0.706694	0.77634	0.910289	0.36267	0.461783
K01480	41.9163	-1.29698	0.337246	-3.84581	0.000120155	0.000935834
K01482	1.41606	0.160602	0.654859	0.245246	0.806266	0.851271
K01483	0.100441	0.0730384	3.02619	0.0241354	0.980745	NA
K01485	42.4421	-1.35106	0.436003	-3.09875	0.0019434	0.00750845
K01486	17.976	1.49273	0.356066	4.19229	2.7615e-05	0.000326777
K01487	20.798	2.16068	0.481288	4.48937	7.14351e-06	0.000120261
K01488	24.3825	2.58559	0.650799	3.97295	7.09888e-05	0.00062437
K01489	352.024	0.247484	0.0857353	2.88661	0.00389418	0.0128382
K01491	329.127	-0.0937033	0.060829	-1.54044	0.123454	0.196811
K01493	378.887	0.130122	0.0896772	1.45101	0.146778	0.22705
K01494	34.4311	-1.37928	0.288686	-4.77776	1.77256e-06	4.25674e-05
K01495	184.116	-0.0694836	0.10067	-0.690213	0.49006	0.584816
K01496	25.1577	0.378489	0.276259	1.37005	0.17067	0.255927
K01497	74.3878	-2.13287	0.527075	-4.04661	5.19646e-05	0.000497216
K01499	0.217608	0.0730397	3.02619	0.0241359	0.980744	NA
K01500	50.1302	0.168319	0.279756	0.601663	0.547399	0.637062
K01501	7.62736	-0.358426	0.496937	-0.721269	0.470744	0.567604
K01507	43.4984	-1.73138	0.280354	-6.17569	6.58753e-10	5.86769e-08
K01512	54.1705	0.705933	0.388929	1.81507	0.0695133	0.122103
K01515	210.841	-0.533045	0.200056	-2.66449	0.00771059	0.0214748
K01518	19.4234	1.85821	0.413627	4.49248	7.03996e-06	0.000119753
K01519	478.299	0.118507	0.0544084	2.17809	0.0293991	0.0613316
K01520	1771.51	-0.275138	0.274088	-1.00383	0.315461	0.414884
K01523	3.08909	4.79968	1.21049	3.96507	7.33757e-05	0.000640762
K01524	129.511	-1.24037	0.265485	-4.67209	2.9815e-06	6.49173e-05
K01525	19.798	-1.8755	0.536754	-3.49416	0.000475562	0.0025462
K01527	5.27798	4.67079	1.41694	3.2964	0.000979322	0.00439175
K01529	0.63603	0.155535	1.14886	0.135383	0.892309	0.91919
K01530	27.9497	4.17742	1.38304	3.02046	0.00252388	0.00915888
K01531	6.48834	-0.131669	0.503222	-0.261653	0.793589	0.841731
K01533	21.3212	0.608234	0.272323	2.2335	0.025516	0.0544439
K01534	167.758	-0.359223	0.130848	-2.74534	0.00604476	0.0179474
K01535	0.141654	-0.792568	3.02619	-0.261903	0.793396	NA
K01537	8.77842	-0.43617	0.640998	-0.680454	0.496217	0.590504
K01546	0	NA	NA	NA	NA	NA
K01547	0	NA	NA	NA	NA	NA
K01548	0	NA	NA	NA	NA	NA
K01551	83.9757	-1.03152	0.344679	-2.99268	0.00276536	0.0098599
K01552	31.224	0.149639	0.403226	0.371105	0.710559	0.778484
K01554	0	NA	NA	NA	NA	NA
K01557	0	NA	NA	NA	NA	NA
K01561	1.91564	0.283384	0.942768	0.300587	0.763729	0.817816
K01565	6.51633	-3.0951	0.742568	-4.16811	3.0714e-05	0.00035156
K01567	6.00973	0.0821485	0.404834	0.202919	0.839198	0.87922
K01573	6.72765	1.04578	0.55455	1.88582	0.0593189	0.107218
K01574	0.159473	0.361575	3.02619	0.119482	0.904894	NA
K01575	55.8466	1.37023	0.280555	4.88402	1.03945e-06	2.72315e-05
K01577	0	NA	NA	NA	NA	NA
K01579	308.84	-0.132749	0.103342	-1.28456	0.198945	0.289638
K01581	23.6415	0.146834	0.397172	0.369699	0.711607	0.778856
K01582	0.147159	-0.792568	3.02619	-0.261903	0.793396	NA
K01585	179.492	0.288569	0.09596	3.00718	0.00263681	0.00949135
K01586	359.524	-0.149081	0.0618237	-2.41138	0.0158921	0.0377757
K01588	207.027	0.00192847	0.070836	0.0272245	0.978281	0.981687
K01589	0.287	-1.61546	3.01545	-0.535727	0.592147	NA
K01591	168.994	-0.191389	0.064357	-2.97386	0.00294082	0.0103109
K01593	2.21791	4.63431	2.02911	2.28392	0.0223765	0.0490261
K01595	3.67222	-1.43059	0.753012	-1.89982	0.0574562	0.104541
K01596	80.2349	0.395939	0.487593	0.812029	0.416775	0.515406
K01597	1.02188	3.13701	1.71929	1.82459	0.0680628	0.120128
K01598	0.123173	0.65011	3.02619	0.214828	0.829901	NA
K01599	23.9083	-0.737032	0.449928	-1.63811	0.101398	0.167312
K01601	1.00557	-1.27317	0.822463	-1.54799	0.121624	0.194464
K01604	88.817	0.441946	0.168258	2.62659	0.0086244	0.0233781
K01607	245.357	0.103181	0.133454	0.773163	0.439426	0.537246
K01609	28.3952	0.749858	0.247182	3.03363	0.0024163	0.00887365
K01610	970.452	0.0210394	0.0650162	0.323603	0.746239	0.804008
K01611	103.143	-0.813581	0.299419	-2.7172	0.00658375	0.0190669
K01613	197.527	0.0488794	0.104295	0.468664	0.63931	0.719004
K01615	4.26684	-1.00221	0.495118	-2.02417	0.0429523	0.0832042
K01619	191.868	0.366348	0.0897071	4.08383	4.42993e-05	0.00044771
K01620	169.325	-0.0596806	0.098589	-0.605348	0.544948	0.63534
K01621	29.9872	-0.15585	0.43866	-0.355287	0.722375	0.786775
K01622	3.25557	-0.309333	0.696856	-0.443897	0.657117	0.734813
K01623	40.4712	0.590482	0.361951	1.63139	0.102809	0.169127
K01624	1200.38	0.0483903	0.0521536	0.927842	0.353489	0.453099
K01625	225.148	-0.00381235	0.116362	-0.0327629	0.973864	0.978531
K01626	127.177	-0.957607	0.255499	-3.74798	0.000178263	0.00124758
K01627	320.092	0.0341945	0.121633	0.281129	0.778612	0.829582
K01628	24.0554	0.0400714	0.291391	0.137518	0.890622	0.917979
K01629	204.31	-0.102025	0.186851	-0.546023	0.58505	0.67029
K01633	154.994	0.0124105	0.117009	0.106065	0.915531	0.936364
K01634	10.4201	3.72364	1.45401	2.56094	0.010439	0.0270299
K01637	0	NA	NA	NA	NA	NA
K01639	11.3498	0.231466	0.285955	0.809448	0.418257	0.516913
K01640	7.91598	0.157503	0.425683	0.370001	0.711382	0.778856
K01641	10.9856	3.52369	0.927975	3.79718	0.00014635	0.00108632
K01643	30.5213	-0.558447	0.388571	-1.43718	0.150667	0.232331
K01644	32.2084	-0.484205	0.379952	-1.27438	0.202527	0.293371
K01646	32.5878	-0.536045	0.409203	-1.30997	0.190204	0.279571
K01647	48.9531	-2.26216	0.497838	-4.54397	5.52053e-06	9.81367e-05
K01649	302.849	-0.287877	0.0678209	-4.24467	2.18918e-05	0.000274995
K01652	746.142	-0.0566268	0.0769767	-0.735636	0.461952	0.559344
K01653	731.196	-0.0374811	0.068182	-0.549722	0.58251	0.668318
K01654	3.12568	3.59558	1.2543	2.86659	0.00414914	0.0134524
K01657	589.368	-0.082116	0.0842259	-0.974949	0.329585	0.428402
K01658	640.24	-0.173535	0.100638	-1.72434	0.0846467	0.144138
K01661	93.6158	-0.0918666	0.157136	-0.584631	0.558796	0.648092
K01662	515.085	-0.294508	0.0951645	-3.09473	0.00196993	0.00756944
K01663	0.0474239	0.361573	3.02619	0.119481	0.904894	NA
K01664	5.94878	0.650933	0.391251	1.66372	0.0961681	0.159975
K01666	101.078	1.90664	0.438165	4.35142	1.35257e-05	0.000190958
K01667	9.67952	0.0936418	0.415236	0.225515	0.821579	0.864119
K01668	0	NA	NA	NA	NA	NA
K01673	136.147	-0.180645	0.226413	-0.797855	0.424955	0.52321
K01674	0	NA	NA	NA	NA	NA
K01676	420.825	-0.131655	0.0973772	-1.35201	0.176371	0.263187
K01677	88.7427	0.754636	0.213523	3.53422	0.000408988	0.00228204
K01678	88.3807	0.789914	0.220534	3.58182	0.000341212	0.00199287
K01679	66.6488	0.21051	0.325649	0.646433	0.517999	0.610606
K01681	1.09452	-3.54722	1.63578	-2.16852	0.0301192	0.0624964
K01682	98.3663	-2.21015	0.602491	-3.66835	0.000244122	0.00156518
K01684	2.46387	-0.331984	0.552536	-0.600836	0.547949	0.637474
K01685	95.8809	0.0476579	0.149191	0.319442	0.749391	0.805986
K01686	121.047	0.153749	0.176052	0.873314	0.382492	0.480099
K01687	328.179	-0.367215	0.0631306	-5.81675	6.00028e-09	4.02676e-07
K01689	1191.53	-0.301011	0.168988	-1.78126	0.0748707	0.130037
K01690	0.745314	2.67612	2.61371	1.02388	0.305891	0.405126
K01692	686.584	0.532002	0.302361	1.75949	0.0784938	0.135116
K01693	26.5353	0.837096	0.276186	3.03091	0.00243815	0.00891381
K01695	335.438	-0.00414602	0.0512962	-0.0808251	0.935581	0.950718
K01696	312.398	0.132847	0.0795913	1.66911	0.0950959	0.158428
K01697	117.405	-0.0934091	0.289486	-0.322672	0.746944	0.80459
K01698	89.5982	-0.330364	0.285659	-1.1565	0.247478	0.342872
K01699	0.238341	-0.792567	2.08547	-0.380043	0.703914	NA
K01703	467.019	-0.253225	0.0695664	-3.64004	0.000272594	0.00170598
K01704	336.994	-0.234968	0.069487	-3.38147	0.000720988	0.00348336
K01706	1.52747	-0.306669	0.953495	-0.321626	0.747736	0.805137
K01708	2.63099	-0.798306	0.621981	-1.28349	0.199321	0.28984
K01709	80.4916	1.4457	0.397607	3.63601	0.000276898	0.00172315
K01710	1032.75	-0.0326838	0.100804	-0.324232	0.745762	0.803695
K01711	629.659	0.0261375	0.14817	0.176402	0.859978	0.894677
K01712	25.0068	-0.0083029	0.247845	-0.0335003	0.973276	0.978268
K01713	66.4327	1.84364	0.294807	6.25372	4.00794e-10	4.26846e-08
K01714	367.853	-0.141499	0.0535221	-2.64374	0.00819959	0.02258
K01715	29.1462	1.3975	0.384441	3.63514	0.000277829	0.00172315
K01716	39.7295	-2.34492	0.562466	-4.16899	3.05948e-05	0.000351017
K01719	192.835	-0.0910826	0.116807	-0.779769	0.435527	0.533011
K01720	0	NA	NA	NA	NA	NA
K01724	0.149328	0.361575	3.02619	0.119482	0.904894	NA
K01725	3.99163	-1.54648	0.896254	-1.7255	0.0844381	0.143833
K01726	122.771	0.663916	0.199974	3.32	0.000900159	0.00413297
K01727	0.307989	0.939713	3.02613	0.310533	0.756156	NA
K01728	164.785	0.493992	0.274887	1.79708	0.0723236	0.12618
K01729	1.06617	3.58064	1.70766	2.09681	0.0360104	0.0722421
K01730	19.2678	-0.466777	0.696624	-0.670056	0.502822	0.596736
K01732	0.374137	-0.504086	1.49164	-0.33794	0.735408	NA
K01733	346.065	-0.132763	0.0729597	-1.81968	0.0688083	0.121212
K01734	63.9175	0.278055	0.283705	0.980085	0.327044	0.426114
K01735	161.942	-0.222816	0.108885	-2.04635	0.0407219	0.0796227
K01736	183.972	-0.0614264	0.0594784	-1.03275	0.30172	0.401069
K01737	233.76	-0.619519	0.140887	-4.39727	1.0962e-05	0.000161269
K01738	420.903	0.0333718	0.0727793	0.458534	0.646569	0.725361
K01739	53.1805	0.213047	0.510826	0.417064	0.676631	0.750978
K01740	318.125	0.115659	0.092789	1.24647	0.212591	0.304164
K01744	77.3046	0.382437	0.18691	2.04611	0.0407459	0.0796227
K01745	24.768	0.101611	0.283414	0.358526	0.719949	0.785006
K01749	42.456	-0.435888	0.300378	-1.45113	0.146743	0.22705
K01751	24.0749	-0.541794	0.453088	-1.19578	0.231783	0.325826
K01752	274.988	-0.336318	0.152123	-2.21082	0.027048	0.0571649
K01753	5.53235	1.11575	0.370996	3.00744	0.0026346	0.00949135
K01754	164.694	-0.296195	0.234281	-1.26427	0.206133	0.297225
K01755	664.394	-0.100173	0.0530337	-1.88885	0.0589118	0.106695
K01756	387.142	-0.0582257	0.0534448	-1.08945	0.275954	0.373658
K01758	1.59505	3.8178	1.41373	2.70051	0.00692322	0.0197881
K01759	22.0444	0.702732	0.263872	2.66316	0.00774116	0.0215477
K01760	79.7065	0.632837	0.346469	1.82653	0.06777	0.119814
K01761	0.993366	0.948512	0.859881	1.10307	0.269995	0.367532
K01767	3.69465	-0.441073	0.732194	-0.602399	0.546909	0.636848
K01768	46.4963	1.75816	0.520771	3.37606	0.000735306	0.00352817
K01770	128.272	0.207124	0.100788	2.05504	0.0398751	0.0782645
K01771	34.9562	2.81079	0.529331	5.31008	1.0958e-07	4.40026e-06
K01772	0.243977	0.361582	2.07906	0.173916	0.861931	NA
K01775	644.514	0.137335	0.0762891	1.80019	0.0718305	0.125588
K01776	420.688	-0.0259616	0.0595288	-0.436119	0.66275	0.740099
K01777	8.50642	-0.92347	0.649653	-1.42148	0.155177	0.237575
K01778	418.743	-0.00691092	0.0757989	-0.0911744	0.927354	0.945102
K01779	49.8248	0.941189	0.320921	2.93277	0.00335948	0.0115253
K01780	4.72495	1.1978	0.463477	2.58437	0.00975564	0.025686
K01783	534.618	-0.0358907	0.0499457	-0.718595	0.47239	0.569029
K01784	709.883	0.0180491	0.0981136	0.183961	0.854044	0.890394
K01785	604.578	0.185776	0.0985476	1.88514	0.0594107	0.10732
K01787	15.973	-0.330816	0.2827	-1.1702	0.24192	0.336504
K01788	10.3351	-0.017184	0.35085	-0.0489782	0.960937	0.969738
K01790	719.903	0.188738	0.134534	1.4029	0.160648	0.243809
K01791	231.548	1.1771	0.273164	4.30911	1.63913e-05	0.000220003
K01792	22.1091	-1.88624	0.519869	-3.6283	0.00028529	0.00175362
K01793	0.746815	3.06706	2.98081	1.02894	0.30351	0.402897
K01795	0	NA	NA	NA	NA	NA
K01796	6.05876	1.16022	0.692133	1.67629	0.0936811	0.156529
K01798	545.462	0.115224	0.131984	0.873016	0.382654	0.48018
K01799	0.153892	0.361575	3.02619	0.119482	0.904894	NA
K01802	12.7213	3.10237	0.917651	3.38077	0.000722832	0.00348539
K01803	1285.44	-0.0789172	0.0581109	-1.35804	0.174449	0.260875
K01804	146.716	0.516798	0.159681	3.23643	0.00121034	0.00522418
K01805	36.0751	1.63845	0.457093	3.5845	0.000337728	0.00198147
K01807	69.0269	-2.26619	0.390181	-5.80805	6.32064e-09	4.18444e-07
K01808	535.85	0.281774	0.0734471	3.83642	0.000124842	0.000958624
K01809	580.5	0.222471	0.0927609	2.39833	0.0164699	0.0388487
K01810	1051.36	-0.174268	0.0437387	-3.9843	6.7678e-05	0.000605026
K01811	257.329	0.423142	0.14943	2.8317	0.00463007	0.014634
K01812	144.335	-0.100931	0.122464	-0.824172	0.409842	0.508436
K01813	79.0191	-0.757137	0.308838	-2.45157	0.0142236	0.0345471
K01814	142.562	-0.0550506	0.0831927	-0.661725	0.508148	0.601744
K01815	163.594	0.200617	0.168913	1.18769	0.234954	0.328622
K01816	0.657158	-0.370933	1.40202	-0.26457	0.791341	0.840456
K01817	109.587	0.4231	0.14951	2.82991	0.00465614	0.014688
K01818	46.7925	1.40221	0.380369	3.68646	0.000227393	0.0014913
K01819	3.96225	0.119627	0.725868	0.164806	0.869097	0.901956
K01821	47.4061	1.86181	0.336053	5.54022	3.02093e-08	1.46203e-06
K01823	132.223	0.125853	0.117478	1.07129	0.28404	0.383548
K01829	0	NA	NA	NA	NA	NA
K01834	330.605	-0.0646776	0.34548	-0.187211	0.851495	0.888872
K01835	1237.5	0.100689	0.0762438	1.32062	0.186629	0.275142
K01838	50.3923	-0.436945	0.249799	-1.74919	0.0802582	0.137429
K01839	69.1855	0.889069	0.334131	2.66084	0.00779466	0.021672
K01840	52.809	0.38255	0.355392	1.07642	0.28174	0.380701
K01841	0.829164	0.864315	1.96766	0.43926	0.660473	0.73806
K01843	3.80636	0.893792	0.490054	1.82386	0.0681729	0.120266
K01844	6.04143	0.999861	0.598634	1.67024	0.0948725	0.158142
K01845	97.3134	-0.198961	0.328359	-0.605924	0.544565	0.635045
K01846	6.19552	1.13239	0.583272	1.94144	0.0522044	0.096985
K01847	229.595	2.19043	0.382146	5.73192	9.93023e-09	6.00595e-07
K01848	59.0961	0.332657	0.246383	1.35016	0.176964	0.263846
K01849	50.8357	0.648044	0.298029	2.17444	0.0296724	0.0618049
K01854	814.74	-0.371812	0.149616	-2.48511	0.012951	0.0322065
K01855	0.438394	2.27315	2.59635	0.87552	0.381291	NA
K01857	0.798927	-0.604413	1.43143	-0.422244	0.672847	0.747794
K01858	191.771	-0.227152	0.300852	-0.755029	0.450232	0.548269
K01866	936.31	0.0882106	0.0571324	1.54397	0.122596	0.195699
K01867	618.634	0.0638328	0.0444265	1.43682	0.150769	0.232417
K01868	685.917	0.136402	0.0944572	1.44407	0.14872	0.229691
K01869	936.48	0.0759681	0.0561286	1.35346	0.175907	0.262815
K01870	576.477	-0.0562139	0.0529675	-1.06129	0.288558	0.388258
K01872	702.132	0.0638875	0.0489906	1.30408	0.192208	0.282008
K01873	577.712	-0.0917099	0.0445503	-2.05857	0.0395355	0.0777536
K01874	970.299	0.0921468	0.0468542	1.96667	0.049221	0.0926724
K01875	691.14	0.0310567	0.0728031	0.426585	0.669682	0.74546
K01876	807.036	0.0679381	0.0523338	1.29817	0.19423	0.28442
K01878	148.672	-1.2052	0.276157	-4.36419	1.27594e-05	0.000182773
K01879	152.514	-1.07855	0.280603	-3.84369	0.000121198	0.000940458
K01880	730.479	0.323312	0.0791712	4.08371	4.43232e-05	0.00044771
K01881	611.565	-0.0404503	0.0603333	-0.670447	0.502573	0.596729
K01883	634.829	0.0121394	0.046128	0.263167	0.792421	0.841004
K01884	21.4109	-0.829062	0.430691	-1.92496	0.0542345	0.0998852
K01885	1079.09	0.0492599	0.0484503	1.01671	0.309291	0.408745
K01886	502.243	-0.00912617	0.0598201	-0.15256	0.878745	0.908797
K01887	1017.4	0.0722243	0.0544258	1.32702	0.184501	0.272867
K01889	606.661	0.0700784	0.0729488	0.960652	0.336727	0.435833
K01890	630.714	0.0313989	0.078862	0.39815	0.690519	0.762076
K01892	563.702	0.0228598	0.0758945	0.301206	0.763258	0.81749
K01893	520.823	-0.0730867	0.0701358	-1.04207	0.297377	0.396942
K01894	17.7035	0.310803	0.544942	0.570343	0.568445	0.656657
K01897	1129.48	0.504569	0.324698	1.55397	0.120192	0.192678
K01902	276.927	-1.36466	0.23223	-5.87634	4.19425e-09	3.02171e-07
K01903	257.916	-1.32223	0.243269	-5.43524	5.47232e-08	2.41522e-06
K01906	48.4289	-2.75804	0.558482	-4.93845	7.87479e-07	2.21716e-05
K01907	0.442516	2.31721	2.02791	1.14266	0.25318	NA
K01908	0.567122	1.35076	2.68916	0.5023	0.615457	0.697622
K01910	38.7061	-0.225593	0.319064	-0.707046	0.479538	0.574812
K01912	293.462	2.02303	0.304039	6.65385	2.85515e-11	5.37561e-09
K01914	318.369	-0.186359	0.0795106	-2.34382	0.0190873	0.0433915
K01915	3665.63	0.344102	0.0819044	4.20126	2.65431e-05	0.000317933
K01916	0.545673	-1.16295	1.17092	-0.993199	0.320613	0.419632
K01918	322.587	-0.281316	0.092496	-3.04138	0.00235493	0.00873337
K01919	12.0047	-2.48611	0.815649	-3.04802	0.00230358	0.0085689
K01920	3.1939	-2.60682	1.00223	-2.60102	0.00929481	0.0248013
K01921	899.739	-0.0411238	0.0410782	-1.00111	0.316774	0.415829
K01923	179.736	-0.0482426	0.067919	-0.710296	0.477521	0.573153
K01924	392.972	0.125118	0.0498114	2.51184	0.0120104	0.0303136
K01925	564.562	-0.0292481	0.064983	-0.450088	0.652647	0.730315
K01926	33.3637	0.437369	0.268291	1.6302	0.103059	0.169481
K01928	577.07	0.117025	0.0495793	2.36037	0.0182569	0.0419711
K01929	635.291	-0.0834696	0.0623977	-1.3377	0.180993	0.26853
K01932	0.610631	-1.05625	0.991573	-1.06523	0.286773	0.386362
K01933	170.736	-0.0841375	0.0643861	-1.30677	0.191292	0.280918
K01934	176.157	-0.151468	0.0643775	-2.35281	0.0186321	0.0426337
K01935	41.3775	-1.31799	0.256813	-5.13212	2.86502e-07	9.95441e-06
K01937	220.932	0.164376	0.0699432	2.35013	0.0187667	0.0428816
K01938	201.714	-0.240986	0.191018	-1.26159	0.207095	0.298312
K01939	378.677	-0.0325401	0.050623	-0.642792	0.520359	0.612241
K01940	827.437	-0.0435688	0.0447736	-0.973091	0.330508	0.429485
K01941	3.84609	-2.7798	0.680014	-4.08786	4.35379e-05	0.000445286
K01945	192.87	-0.146628	0.0599106	-2.44745	0.014387	0.0348614
K01950	115.432	-0.141666	0.123627	-1.14592	0.25183	0.347721
K01951	737.948	0.140896	0.07839	1.79737	0.0722766	0.12618
K01952	181.854	0.0502139	0.0700269	0.717065	0.473334	0.569605
K01953	413.686	-0.0705513	0.0787435	-0.895964	0.370272	0.468616
K01955	297.386	-0.284447	0.0964896	-2.94795	0.00319889	0.0110673
K01956	314.368	-0.180303	0.0669575	-2.6928	0.00708549	0.0201345
K01958	17.574	0.269754	0.430704	0.626308	0.531113	0.622916
K01959	0.711079	1.3438	1.42813	0.940954	0.346728	0.446067
K01960	0.762959	1.06437	1.46745	0.725324	0.468253	0.564879
K01961	136.996	-1.21376	0.37823	-3.20904	0.00133178	0.00562575
K01962	121.101	-0.840457	0.405226	-2.07404	0.0380752	0.0757234
K01963	137.638	-0.972586	0.394921	-2.46273	0.0137882	0.0337237
K01966	327.211	0.0577927	0.128225	0.450712	0.652197	0.730069
K01971	0.385366	-1.05467	3.01479	-0.349832	0.726465	NA
K01972	1479.8	-0.0807882	0.0763462	-1.05818	0.289972	0.389839
K01974	1.0619	1.01593	1.04605	0.971207	0.331445	0.430474
K01975	9.24113	2.01593	0.441878	4.56219	5.06223e-06	9.41246e-05
K01989	64.0664	0.184299	0.215398	0.855621	0.392207	0.489784
K01990	270.961	0.181133	0.130226	1.39092	0.16425	0.248122
K01991	863.03	0.373645	0.123004	3.03766	0.00238422	0.00880866
K01992	429.326	0.436422	0.112135	3.89194	9.9446e-05	0.000811976
K01993	77.581	0.920235	0.212066	4.33939	1.4288e-05	0.000198292
K01994	0.830658	0.596795	1.70234	0.350574	0.725908	0.789219
K01995	131.209	0.17162	0.261278	0.656846	0.51128	0.604431
K01996	131.831	0.155167	0.275108	0.564021	0.57274	0.65967
K01997	184.664	-0.0175355	0.246865	-0.0710326	0.943372	0.957047
K01998	131.913	0.0928533	0.27846	0.333453	0.738792	0.798796
K01999	206.649	0.0880291	0.2567	0.342926	0.731654	0.793179
K02003	557.136	0.173651	0.0632153	2.74698	0.00601468	0.0178907
K02004	989.818	0.193634	0.0895175	2.16308	0.0305348	0.0632249
K02005	240.985	0.0912783	0.0951054	0.95976	0.337176	0.436298
K02006	10.2146	0.647357	0.489348	1.3229	0.18587	0.274105
K02007	31.1668	0.130579	0.305425	0.427531	0.668992	0.745201
K02008	3.40382	0.605258	0.47846	1.26501	0.205867	0.296979
K02009	1.46509	0.18112	0.846473	0.213971	0.83057	0.872432
K02010	35.4803	-0.425976	0.424746	-1.00289	0.315912	0.415022
K02011	54.4839	-0.184381	0.293969	-0.627213	0.53052	0.62237
K02012	73.4713	0.477933	0.189265	2.52521	0.0115628	0.0294572
K02013	147.686	0.139019	0.11045	1.25867	0.208151	0.299568
K02014	1004.19	-0.0825716	0.128371	-0.643224	0.520079	0.612174
K02015	21.1068	-0.128509	0.231724	-0.554577	0.579184	0.665437
K02016	33.5663	0.539496	0.195461	2.76012	0.00577797	0.0173765
K02017	0.145286	0.938646	3.02619	0.310174	0.756428	NA
K02018	18.6172	1.58893	0.437101	3.63516	0.000277803	0.00172315
K02019	4.62768	-0.126317	0.381737	-0.3309	0.74072	0.800173
K02020	25.0169	1.38876	0.343421	4.0439	5.25694e-05	0.000501046
K02024	45.826	-1.97725	0.654355	-3.02168	0.00251376	0.00913569
K02025	48.3697	-0.144996	0.317721	-0.456364	0.648129	0.726586
K02026	43.2267	0.0996852	0.303362	0.328602	0.742457	0.801696
K02027	36.5736	0.0770788	0.294633	0.26161	0.793622	0.841731
K02028	245.863	0.0183619	0.0978929	0.187571	0.851213	0.888766
K02029	224.059	-0.09603	0.0936006	-1.02595	0.304913	0.404247
K02030	376.57	0.304368	0.111663	2.72577	0.00641513	0.0187186
K02031	125.335	-0.116413	0.333609	-0.348951	0.727126	0.789961
K02032	128.554	-0.0256247	0.322053	-0.0795667	0.936582	0.95134
K02033	170.08	0.0526764	0.310254	0.169785	0.86518	0.899133
K02034	169.521	0.17054	0.290264	0.587533	0.556846	0.646443
K02035	181.006	-0.520563	0.253442	-2.05397	0.0399784	0.0784358
K02036	171.048	-1.07235	0.228071	-4.7018	2.57873e-06	5.76859e-05
K02037	153.98	-1.15694	0.258788	-4.4706	7.79989e-06	0.000129094
K02038	102.36	-1.26	0.397348	-3.17102	0.00151907	0.00619129
K02039	45.7657	-1.45366	0.357353	-4.06785	4.74488e-05	0.000467687
K02040	850.017	-0.400177	0.113434	-3.52783	0.000418978	0.00230886
K02041	10.8687	0.121244	0.330947	0.366354	0.714101	0.78054
K02042	19.6583	0.107197	0.348065	0.307979	0.758099	0.813738
K02044	20.7643	0.040514	0.257096	0.157583	0.874785	0.905849
K02045	76.404	-1.98461	0.495145	-4.00814	6.11999e-05	0.000561458
K02046	74.3872	-2.00099	0.445578	-4.49077	7.09664e-06	0.000119884
K02047	75.8038	-2.03498	0.439541	-4.62979	3.66038e-06	7.56633e-05
K02049	26.4727	0.273046	0.381276	0.716136	0.473907	0.569855
K02050	59.1257	-0.0459744	0.190489	-0.24135	0.809284	0.853722
K02051	36.9814	-0.148878	0.366285	-0.406452	0.68441	0.757814
K02052	13.1366	0.387804	0.382059	1.01504	0.310088	0.409246
K02053	25.7109	-1.39914	0.508544	-2.75127	0.00593642	0.0177116
K02054	4.55021	0.483977	0.606342	0.798191	0.42476	0.523101
K02055	16.983	-0.162418	0.495634	-0.327698	0.74314	0.80208
K02056	33.0819	0.509579	0.308054	1.65419	0.0980899	0.162565
K02057	4.44334	0.13285	0.406308	0.326969	0.743692	0.802499
K02058	0.0422733	0.361573	3.02619	0.119481	0.904894	NA
K02063	0.479796	-2.35998	1.20197	-1.96343	0.0495966	NA
K02064	1.20347	-1.1612	0.820973	-1.41442	0.157239	0.239789
K02065	341.993	-0.195367	0.0987827	-1.97775	0.0479573	0.0905716
K02066	358.899	-0.170576	0.0714456	-2.3875	0.0169635	0.039691
K02067	333.644	-0.209348	0.0799213	-2.61943	0.00880771	0.0237213
K02068	1.35816	-0.347968	0.940942	-0.369808	0.711526	0.778856
K02069	0.799731	0.450173	1.13518	0.396566	0.691687	0.762849
K02071	171.405	-0.324955	0.241298	-1.3467	0.178078	0.264926
K02072	175.152	-0.314863	0.242699	-1.29734	0.194514	0.284711
K02073	256.55	-0.137661	0.24102	-0.571159	0.567892	0.656466
K02075	0.12428	0.938646	3.02619	0.310174	0.756428	NA
K02076	0.242866	1.22825	3.02613	0.40588	0.68483	NA
K02077	0	NA	NA	NA	NA	NA
K02078	1263.58	-0.00533535	0.101244	-0.052698	0.957972	0.967452
K02081	32.3668	-1.82667	0.60866	-3.00113	0.00268983	0.00964804
K02082	2.13252	1.71477	0.742377	2.30983	0.0208974	0.0466833
K02083	1.33438	0.88007	0.706819	1.24511	0.21309	0.304708
K02086	21.3572	0.307858	0.301564	1.02087	0.307315	0.406353
K02099	61.5709	-0.517611	0.318351	-1.62591	0.103968	0.170805
K02100	0.0513145	-0.215498	3.02619	-0.071211	0.94323	NA
K02103	6.33269	-0.847889	0.441089	-1.92226	0.0545728	0.100395
K02106	3.76278	0.928456	0.543624	1.7079	0.0876549	0.148692
K02107	2.13146	0.141621	0.608746	0.232644	0.816038	0.859366
K02108	744.455	-0.333142	0.0672443	-4.95421	7.26255e-07	2.12491e-05
K02109	635.219	-0.24477	0.0536456	-4.56273	5.04937e-06	9.41246e-05
K02110	585.297	-0.367888	0.0937722	-3.92321	8.73766e-05	0.000739306
K02111	614.692	-0.344256	0.0409717	-8.40227	4.37911e-17	2.14533e-13
K02112	561.974	-0.333072	0.0508613	-6.54865	5.80613e-11	8.88882e-09
K02113	560.667	-0.30919	0.0577505	-5.35389	8.60822e-08	3.60442e-06
K02114	340.541	-1.02034	0.189265	-5.39106	7.00423e-08	2.9838e-06
K02115	589.823	-0.367216	0.0558214	-6.5784	4.75524e-11	7.51481e-09
K02116	8.57724	1.16074	0.355411	3.2659	0.00109118	0.00479435
K02117	19.5939	1.24987	0.386328	3.23526	0.00121532	0.00524108
K02118	18.1978	1.36814	0.38111	3.58989	0.00033082	0.00196209
K02119	19.4256	1.26488	0.377314	3.35232	0.000801359	0.00376401
K02120	22.1946	1.20285	0.365869	3.28765	0.00101028	0.00451583
K02121	14.5124	0.429212	0.354541	1.21062	0.226043	0.318994
K02122	24.701	1.45879	0.381316	3.82566	0.000130421	0.000993678
K02123	31.1911	1.10632	0.308554	3.58551	0.000336423	0.00197623
K02124	33.9038	1.01539	0.300603	3.37783	0.000730602	0.00351593
K02126	0.335304	0.362284	1.46956	0.246525	0.805276	NA
K02128	0.554454	0.356877	1.14696	0.31115	0.755686	0.81151
K02132	0.676149	0.889414	1.05716	0.84132	0.400169	0.498329
K02137	0.967591	3.44538	2.97525	1.15802	0.246858	0.342109
K02144	2.33572	2.51833	1.61857	1.5559	0.119732	0.192253
K02145	125.14	3.64329	0.996624	3.65564	0.000256544	0.00162169
K02146	82.3153	4.23892	1.18224	3.5855	0.000336432	0.00197623
K02147	137.797	4.08778	1.1057	3.697	0.000218162	0.00145214
K02148	25.3347	3.9793	1.29465	3.07364	0.00211461	0.0079996
K02149	20.8925	3.40233	1.29368	2.62997	0.00853914	0.0232631
K02150	55.3179	4.43341	1.50717	2.94153	0.00326591	0.0112734
K02151	36.3167	3.82679	1.15638	3.30927	0.000935398	0.00425662
K02152	10.0278	4.28471	1.40994	3.03892	0.00237425	0.00878509
K02153	43.2608	4.29092	1.4985	2.86347	0.00419033	0.0135501
K02154	199.292	4.12721	1.2055	3.42365	0.000617861	0.00308553
K02155	370.54	4.32425	1.04434	4.14065	3.46329e-05	0.000379568
K02156	16.5457	4.42886	1.37829	3.21331	0.00131214	0.00556949
K02160	147.116	-0.800714	0.356114	-2.24847	0.0245459	0.0528573
K02168	24.1925	-1.32477	0.76219	-1.73812	0.0821906	0.140395
K02169	5.13857	0.00358013	1.0604	0.00337621	0.997306	0.997713
K02170	0.312575	1.20369	3.0228	0.398204	0.69048	NA
K02171	409.186	0.80428	0.107878	7.45547	8.95464e-14	7.31146e-11
K02172	307.911	0.785856	0.123091	6.38434	1.72142e-10	2.10831e-08
K02173	13.7666	2.44141	0.655933	3.72204	0.000197619	0.0013465
K02183	1534.79	4.34151	1.21295	3.5793	0.000344521	0.00200215
K02188	61.9007	1.97447	0.305988	6.45277	1.09824e-10	1.49452e-08
K02189	59.984	1.89027	0.291238	6.49047	8.55715e-11	1.19776e-08
K02190	74.7554	1.75948	0.253893	6.93003	4.20753e-12	1.14515e-09
K02191	12.7289	1.02899	0.391041	2.63141	0.00850319	0.0231815
K02192	0.809895	0.869124	0.95516	0.909925	0.362862	0.46185
K02193	0.298943	0.649418	1.6964	0.382822	0.701852	NA
K02194	14.065	1.36667	0.637982	2.14217	0.0321799	0.0659896
K02195	12.1777	1.26703	0.589585	2.14903	0.0316323	0.0650848
K02196	0.0936128	-0.504033	3.02619	-0.166557	0.867719	NA
K02197	8.63286	1.6765	0.682728	2.45559	0.0140655	0.034282
K02198	4.25785	2.53585	0.795268	3.18867	0.00142928	0.00591388
K02199	296.034	0.187489	0.134417	1.39484	0.163065	0.246561
K02200	0.536346	2.57847	2.99049	0.862224	0.388564	0.486351
K02201	0.29788	-1.07346	1.69312	-0.634014	0.526071	NA
K02203	41.6144	0.755707	0.280169	2.69733	0.00698982	0.0199436
K02204	0	NA	NA	NA	NA	NA
K02209	23.799	3.77793	1.1828	3.19406	0.00140288	0.00583421
K02210	17.0083	3.57048	1.12524	3.17308	0.00150831	0.00615768
K02212	17.5207	3.85988	1.24619	3.09736	0.00195253	0.00753183
K02214	5.88681	4.83532	1.42864	3.38455	0.000712939	0.00346497
K02217	87.8523	-1.31592	0.374328	-3.51543	0.000439044	0.00239252
K02219	40.8057	4.60053	1.23835	3.71505	0.000203164	0.00136905
K02221	36.3208	-1.94541	0.355306	-5.4753	4.3678e-08	1.98128e-06
K02224	75.6179	1.96407	0.307974	6.37739	1.80133e-10	2.15237e-08
K02226	12.6988	0.750094	0.308784	2.42919	0.0151327	0.0363408
K02227	89.3559	0.901295	0.181973	4.95291	7.31118e-07	2.12491e-05
K02230	10.9322	-0.422382	0.408948	-1.03285	0.301674	0.401069
K02231	78.9099	1.73009	0.242616	7.13096	9.96742e-13	3.49097e-10
K02232	64.6071	1.78837	0.275483	6.49177	8.48346e-11	1.19776e-08
K02233	70.2297	1.81723	0.266058	6.83021	8.47923e-12	2.02727e-09
K02237	40.8604	0.3041	0.203443	1.49477	0.134975	0.212414
K02238	281.801	0.326669	0.0744668	4.38677	1.15044e-05	0.000167738
K02240	2.42138	-0.0671725	0.512107	-0.131169	0.895642	0.921409
K02241	9.41015	0.316529	0.394292	0.80278	0.422102	0.520614
K02242	197.459	0.0588731	0.100363	0.586601	0.557472	0.647016
K02245	1.04607	1.42552	0.900527	1.58298	0.113425	0.183875
K02246	0.274796	1.14123	2.66464	0.428289	0.668441	NA
K02248	0	NA	NA	NA	NA	NA
K02250	5.13787	0.294419	0.691257	0.425918	0.670168	0.745571
K02256	0.676888	0.440447	1.12535	0.391385	0.695513	0.765002
K02262	0.685214	1.31958	1.31171	1.006	0.314416	0.413675
K02274	0	NA	NA	NA	NA	NA
K02276	0	NA	NA	NA	NA	NA
K02278	2.48144	0.522231	0.640595	0.815228	0.414942	0.513722
K02279	56.3291	0.407957	0.394918	1.03302	0.301597	0.401069
K02280	31.895	1.41409	0.490931	2.88043	0.00397136	0.0130138
K02282	55.7427	0.685718	0.424025	1.61716	0.105843	0.173536
K02283	80.4207	0.262464	0.279556	0.938861	0.347802	0.447096
K02291	0.21553	-0.504032	3.02619	-0.166557	0.867719	NA
K02300	0	NA	NA	NA	NA	NA
K02302	0.12428	0.938646	3.02619	0.310174	0.756428	NA
K02303	43.0658	-0.436942	0.287125	-1.52178	0.128064	0.203092
K02313	906.123	-0.1123	0.0542266	-2.07095	0.0383637	0.0761739
K02314	1788.42	-0.460445	0.111724	-4.12127	3.76794e-05	0.000399814
K02315	88.5582	0.505729	0.272734	1.85429	0.0636972	0.113598
K02316	1134.12	0.059168	0.0962116	0.614978	0.538569	0.629283
K02319	0.344821	-0.78476	1.70905	-0.459179	0.646106	NA
K02320	4.76229	4.51919	1.67964	2.69057	0.00713306	0.0202462
K02321	3.71694	4.44994	1.64463	2.70573	0.0068154	0.0195713
K02322	0.641382	-1.89813	1.41589	-1.34059	0.180055	0.267462
K02323	1.23573	-0.821864	0.904632	-0.908507	0.363611	0.462442
K02324	19.2086	3.2237	1.18142	2.72868	0.00635889	0.0185872
K02325	5.6066	3.94529	1.47891	2.66771	0.00763707	0.0213429
K02327	16.4739	3.70524	1.18506	3.12662	0.00176829	0.00697108
K02328	6.8852	4.4874	1.46957	3.05354	0.00226158	0.00843829
K02334	108.619	-0.360583	0.258757	-1.39352	0.163462	0.247009
K02335	1269.83	-0.0234701	0.059779	-0.392615	0.694604	0.764689
K02337	964.615	-0.0170821	0.0456592	-0.374122	0.708313	0.776988
K02338	1406.88	0.266287	0.16682	1.59625	0.110432	0.179811
K02339	5.52968	1.31049	0.92552	1.41595	0.15679	0.239398
K02340	877.108	-0.11402	0.0562302	-2.02773	0.0425879	0.0826617
K02341	182.252	0.371682	0.236093	1.5743	0.115418	0.186272
K02342	2534.72	-0.444735	0.0871602	-5.10251	3.35187e-07	1.14033e-05
K02343	1007.67	-0.0331	0.0575346	-0.575306	0.565085	0.653992
K02346	145.715	0.263489	0.165795	1.58924	0.112006	0.181815
K02348	45.2215	0.126502	0.457381	0.276579	0.782104	0.832397
K02350	0.514483	2.51105	2.9921	0.839225	0.401343	0.499411
K02352	0.0554784	0.361573	3.02619	0.119481	0.904894	NA
K02355	750.748	0.0166093	0.0491165	0.338162	0.735241	0.795835
K02356	225.19	-0.0168832	0.0552484	-0.305586	0.75992	0.815163
K02357	469.502	0.0511002	0.0463921	1.10148	0.270686	0.368257
K02358	1061.11	-0.262459	0.0689269	-3.80778	0.000140219	0.0010552
K02362	0.221184	1.41698	3.02425	0.468538	0.6394	NA
K02365	0.23738	1.22825	3.02613	0.40588	0.68483	NA
K02371	66.2379	0.783708	0.215831	3.63112	0.000282191	0.0017385
K02372	543.76	0.000939868	0.05773	0.0162804	0.987011	0.988019
K02377	588.987	-0.00635413	0.158206	-0.0401637	0.967963	0.974527
K02379	5.50886	1.30947	0.584077	2.24195	0.0249649	0.0535477
K02380	0.953134	0.0166717	0.796324	0.0209358	0.983297	0.984905
K02381	0.378512	2.09872	2.01386	1.04214	0.297348	NA
K02383	11.7677	1.00892	0.506433	1.99221	0.0463477	0.0881028
K02384	0	NA	NA	NA	NA	NA
K02385	17.2414	0.957712	0.439508	2.17906	0.0293276	0.0612167
K02386	55.5327	-0.576261	0.378064	-1.52424	0.127448	0.202454
K02387	82.6805	-0.860856	0.314525	-2.737	0.00620025	0.0182432
K02388	78.2485	-0.716427	0.306098	-2.34051	0.0192573	0.0437577
K02389	77.0519	-0.694645	0.312759	-2.22102	0.0263496	0.05593
K02390	80.5432	-0.474444	0.331201	-1.4325	0.152002	0.233801
K02391	79.5738	-0.544534	0.382883	-1.42219	0.15497	0.237398
K02392	62.1749	-0.753175	0.363752	-2.07057	0.0383989	0.0761912
K02393	63.1879	-0.713367	0.371084	-1.92239	0.0545569	0.100395
K02394	66.8149	-0.710662	0.353988	-2.00759	0.0446869	0.0856499
K02395	601.297	0.182832	0.113511	1.6107	0.107245	0.175541
K02396	98.5298	-0.663636	0.202348	-3.27968	0.00103925	0.0046306
K02397	83.4141	-0.483386	0.310914	-1.55472	0.120012	0.192451
K02398	196.502	-0.521436	0.281743	-1.85075	0.0642056	0.114292
K02399	69.5457	-1.22297	0.282403	-4.33057	1.48725e-05	0.000204091
K02400	119.692	-0.990121	0.327172	-3.0263	0.00247567	0.00902404
K02401	112.373	-0.856953	0.315062	-2.71995	0.00652921	0.018927
K02404	38.1428	-0.915552	0.304847	-3.00331	0.00267058	0.00959176
K02405	299.912	-0.946819	0.301481	-3.14056	0.00168627	0.00672177
K02406	2333.9	-0.85361	0.328406	-2.59925	0.00934272	0.0249132
K02407	89.0951	-0.713409	0.274141	-2.60234	0.00925889	0.024719
K02408	86.8569	-0.733116	0.295228	-2.48321	0.0130203	0.0322968
K02409	116.163	-0.835354	0.314311	-2.65773	0.0078669	0.0218245
K02410	120.456	-0.639501	0.290019	-2.20503	0.0274519	0.0579186
K02411	105.969	-0.725537	0.332044	-2.18506	0.0288843	0.0604461
K02412	103.238	-0.781232	0.319207	-2.44741	0.0143886	0.0348614
K02413	77.5109	-0.782359	0.311687	-2.51008	0.0120704	0.0304449
K02414	72.2017	-0.794088	0.28621	-2.77449	0.00552881	0.0167784
K02415	123.262	-1.21739	0.320832	-3.79449	0.000147949	0.00109157
K02416	116.209	-0.712939	0.289577	-2.462	0.0138165	0.0337591
K02417	153.017	-0.698485	0.287874	-2.42635	0.0152514	0.036572
K02418	105.723	-0.689098	0.311776	-2.21024	0.0270888	0.0572264
K02419	107.496	-0.824967	0.314098	-2.62646	0.00862779	0.0233781
K02420	105.669	-0.699138	0.326416	-2.14186	0.0322046	0.0660128
K02421	104.504	-0.787745	0.299905	-2.62664	0.00862315	0.0233781
K02422	100.668	-0.629779	0.271146	-2.32266	0.0201976	0.0454308
K02423	18.6719	1.25425	0.639111	1.96248	0.0497061	0.0933347
K02424	15.9058	0.522787	0.422974	1.23598	0.216467	0.308275
K02426	143.043	0.20831	0.137897	1.51062	0.130886	0.206909
K02427	21.8894	-2.13413	0.557796	-3.826	0.000130242	0.000993678
K02429	433.469	-0.19916	0.14268	-1.39585	0.162759	0.246174
K02431	4.37097	0.323194	0.421275	0.767182	0.442973	0.540505
K02433	80.028	0.453724	0.238012	1.9063	0.0566107	0.103329
K02434	95.5596	0.35075	0.236664	1.48206	0.138324	0.216763
K02435	187.254	1.22393	0.233453	5.24271	1.58238e-07	5.87278e-06
K02437	371.261	0.0497326	0.150897	0.329579	0.741718	0.801075
K02440	46.3323	-1.23113	0.325499	-3.78228	0.000155395	0.00111851
K02441	24.7425	-2.12015	0.543125	-3.90362	9.47651e-05	0.00078554
K02443	7.5174	-1.05458	0.500358	-2.10764	0.0350621	0.07065
K02445	8.40583	-1.43409	0.378419	-3.78969	0.000150836	0.00110291
K02446	17.5927	-0.279536	0.706296	-0.395777	0.69227	0.762976
K02450	13.0531	-3.29744	0.759656	-4.3407	1.42031e-05	0.000197674
K02451	10.5621	-3.16235	0.743763	-4.25183	2.12035e-05	0.000267033
K02452	80.0037	-2.90798	0.796372	-3.65154	0.000260673	0.00164022
K02453	76.0329	-3.17422	0.708852	-4.47797	7.53567e-06	0.000125569
K02454	72.4307	-2.74589	0.613114	-4.47859	7.51377e-06	0.000125569
K02455	71.8856	-3.16929	0.717371	-4.41793	9.96518e-06	0.000149295
K02456	101.702	-2.36653	0.469502	-5.0405	4.64315e-07	1.47707e-05
K02457	74.3652	-3.18218	0.767749	-4.14481	3.40093e-05	0.000374408
K02458	63.389	-2.94345	0.78123	-3.76771	0.000164749	0.00117141
K02459	85.3727	-3.21156	0.724152	-4.43492	9.21073e-06	0.000142288
K02460	75.9001	-3.07916	0.631186	-4.87836	1.06969e-06	2.78208e-05
K02461	73.4511	-3.2075	0.81025	-3.95866	7.53724e-05	0.000654697
K02462	62.5601	-2.84263	0.808383	-3.51645	0.000437366	0.00238869
K02463	51.3061	-3.1675	0.801987	-3.94957	7.8291e-05	0.000678845
K02466	6.82582	3.2273	1.00087	3.22449	0.00126198	0.00539953
K02469	353.679	-0.14465	0.0648679	-2.22992	0.0257525	0.0548631
K02470	407.314	-0.137453	0.0578005	-2.37805	0.0174043	0.0403343
K02471	84.9437	-0.9385	0.258455	-3.6312	0.000282112	0.0017385
K02472	62.9802	2.2023	0.500722	4.39824	1.09131e-05	0.000161034
K02473	22.1757	0.202756	0.424797	0.4773	0.633149	0.712729
K02474	76.7414	-0.317967	0.291643	-1.09026	0.275597	0.373382
K02477	202.672	0.55948	0.180582	3.09819	0.00194704	0.00751659
K02478	285.317	0.588282	0.188643	3.1185	0.00181774	0.0070957
K02481	0.980153	-1.15177	0.844068	-1.36454	0.172397	0.258295
K02482	15.3578	1.48816	0.775299	1.91947	0.0549255	0.100817
K02483	256.569	-0.504989	0.221417	-2.28072	0.0225652	0.0493292
K02484	25.5611	-0.302184	0.488707	-0.618334	0.536355	0.627263
K02488	33.4124	-0.0986835	0.423848	-0.232827	0.815895	0.859366
K02492	49.1571	-0.655397	0.31388	-2.08805	0.0367934	0.0735417
K02493	149.805	0.140091	0.126672	1.10593	0.268757	0.366242
K02494	20.0701	-1.96252	0.527633	-3.71948	0.000199635	0.00135599
K02495	213.757	-0.311959	0.0602119	-5.18103	2.20667e-07	7.89084e-06
K02496	31.2309	-2.30664	0.554467	-4.1601	3.18105e-05	0.000359078
K02497	0.178651	0.938646	3.02619	0.310174	0.756428	NA
K02498	23.2195	-2.87292	0.660066	-4.35247	1.34611e-05	0.000190926
K02499	10.3545	1.30979	0.560393	2.33727	0.019425	0.0440774
K02500	154.598	-0.0843886	0.0746735	-1.1301	0.258434	0.354343
K02501	156.84	-0.0981526	0.0732975	-1.3391	0.180538	0.267936
K02502	28.8393	0.56028	0.201217	2.78445	0.00536184	0.016415
K02503	228.678	0.130271	0.0683606	1.90564	0.0566974	0.103449
K02510	11.4727	0.431429	0.368559	1.17058	0.241766	0.336385
K02517	400.244	-0.186814	0.0972741	-1.92049	0.0547959	0.10073
K02518	216.673	0.0314258	0.073792	0.425869	0.670203	0.745571
K02519	444.082	0.0291732	0.0428413	0.68096	0.495897	0.590504
K02520	404.088	-0.0188148	0.043831	-0.429259	0.667735	0.744139
K02521	31.0455	-2.11498	0.544135	-3.88686	0.000101548	0.000822289
K02523	7.12839	2.25301	0.703817	3.20113	0.00136892	0.00573191
K02525	1.86844	-1.30989	0.612755	-2.13771	0.0325399	0.0665608
K02526	0.632908	0.739766	1.53971	0.480457	0.630903	0.71069
K02527	343.553	0.0017347	0.0762404	0.022753	0.981847	0.984057
K02528	190.061	0.0237713	0.0617789	0.38478	0.700401	0.770205
K02529	237.992	0.26131	0.159629	1.63698	0.101634	0.167638
K02530	0.0899257	-0.504033	3.02619	-0.166557	0.867719	NA
K02532	6.51392	1.71365	0.682744	2.50995	0.0120748	0.0304449
K02533	2.48421	0.478803	0.572138	0.836867	0.402667	0.500677
K02535	73.2787	-0.447853	0.242888	-1.84387	0.0652026	0.115903
K02536	317.633	-0.119071	0.0734308	-1.62154	0.104902	0.172109
K02540	25.7526	3.90498	1.12449	3.47266	0.000515321	0.0027104
K02541	28.0779	4.12807	1.22373	3.37334	0.000742627	0.00355286
K02542	18.1965	3.73008	1.13141	3.29683	0.000977815	0.00439105
K02548	276.462	-0.438635	0.119312	-3.67638	0.000236568	0.00152292
K02549	75.8215	0.516017	0.206619	2.49744	0.0125095	0.0312992
K02551	110.294	-0.159735	0.229871	-0.694889	0.487125	0.581913
K02553	25.2788	-3.00828	0.790994	-3.80317	0.000142859	0.0010685
K02554	0.219359	0.936418	2.71146	0.345356	0.729827	NA
K02556	222.599	-0.912834	0.320617	-2.84712	0.00441173	0.0141354
K02557	631.62	-0.240199	0.104232	-2.30447	0.0211964	0.0471576
K02558	27.506	-1.75765	0.456753	-3.84814	0.000119018	0.000929934
K02563	824.049	0.0525566	0.0535466	0.981511	0.326341	0.425537
K02564	205.208	0.477038	0.157199	3.03462	0.0024084	0.00885793
K02566	14.2823	-1.09276	0.461074	-2.37004	0.0177862	0.0410626
K02567	1.42623	2.30447	1.20296	1.91567	0.0554066	0.101586
K02568	0	NA	NA	NA	NA	NA
K02570	1.71124	1.57029	1.07705	1.45796	0.144852	0.224558
K02573	24.4987	2.25689	0.453506	4.97655	6.47284e-07	1.93277e-05
K02574	92.0145	1.92953	0.259611	7.43239	1.06656e-13	7.46443e-11
K02575	119.586	-1.28716	0.72429	-1.77714	0.0755454	0.131054
K02584	4.71682	0.287377	0.544858	0.527434	0.597892	0.681339
K02585	13.4662	0.493919	0.40802	1.21053	0.226076	0.318994
K02588	55.2953	0.0823791	0.329798	0.249786	0.802753	0.848812
K02589	9.13628	-0.506424	0.627662	-0.806842	0.419758	0.518244
K02590	3.12129	-0.760831	0.780174	-0.975207	0.329458	0.428402
K02594	0.0949183	-0.504033	3.02619	-0.166557	0.867719	NA
K02598	1.45221	0.27903	0.711243	0.392313	0.694827	0.764762
K02600	504.125	-0.27818	0.186695	-1.49002	0.136218	0.214025
K02601	455.481	0.0598432	0.0534364	1.1199	0.262758	0.359066
K02604	0.398154	1.48025	3.0146	0.491027	0.623408	NA
K02614	54.8052	1.43964	0.299503	4.80676	1.53395e-06	3.72021e-05
K02621	15.4605	2.01986	0.574267	3.51729	0.000435976	0.00238805
K02622	44.0807	1.22055	0.377936	3.22953	0.00123995	0.00532853
K02626	1.77695	0.165989	0.842819	0.196945	0.84387	0.88317
K02634	0.196547	0.0730415	2.71434	0.0269096	0.978532	NA
K02635	0.22727	0.937862	2.09852	0.446916	0.654936	NA
K02637	0.208844	0.650114	2.68867	0.241798	0.808937	NA
K02647	34.1114	0.474904	0.342775	1.38547	0.16591	0.250166
K02650	93.6163	-3.31509	0.717574	-4.61985	3.8401e-06	7.75954e-05
K02651	100.569	0.767469	0.341847	2.24507	0.0247637	0.0531627
K02652	58.8727	-1.69706	0.382769	-4.43365	9.26511e-06	0.000142288
K02653	59.5693	-2.39871	0.404815	-5.92544	3.11457e-09	2.31186e-07
K02654	126.087	-1.92799	0.361941	-5.3268	9.99562e-08	4.08071e-06
K02655	5.25777	-2.37945	0.848587	-2.80402	0.00504698	0.0156588
K02656	32.7172	-3.32553	0.731908	-4.54365	5.52883e-06	9.81367e-05
K02657	0.0977517	0.65011	3.02619	0.214828	0.829901	NA
K02662	57.6184	-1.57863	0.319933	-4.93424	8.0463e-07	2.2525e-05
K02663	30.4195	-2.70751	0.634795	-4.26516	1.99756e-05	0.00025618
K02664	44.1427	-1.84252	0.255711	-7.20548	5.78413e-13	2.83364e-10
K02665	29.9384	-3.28653	0.781483	-4.2055	2.60501e-05	0.000314334
K02666	29.1135	-3.26753	0.756961	-4.31665	1.58418e-05	0.00021558
K02668	0.0554784	0.361573	3.02619	0.119481	0.904894	NA
K02669	60.008	-1.27885	0.295141	-4.33302	1.47077e-05	0.000202397
K02670	29.2355	-3.0462	0.75433	-4.03828	5.38443e-05	0.000511208
K02671	0.221184	1.41698	3.02425	0.468538	0.6394	NA
K02672	58.109	-3.48004	0.781855	-4.451	8.54695e-06	0.000136478
K02673	19.6378	-5.41271	0.947945	-5.70994	1.13016e-08	6.50957e-07
K02674	55.9245	-3.68871	0.711231	-5.18638	2.14422e-07	7.72394e-06
K02683	0.833247	-1.98163	0.940929	-2.10604	0.0352009	0.070821
K02684	7.35453	4.59046	1.36907	3.35298	0.000799474	0.00375876
K02685	8.02325	4.71751	1.37227	3.43774	0.00058659	0.00297503
K02686	0.0486499	-0.215498	3.02619	-0.071211	0.94323	NA
K02687	169.831	-0.0796139	0.0725698	-1.09707	0.272612	0.370568
K02688	1.8069	1.62682	0.746942	2.17798	0.0294076	0.0613316
K02689	0.195513	1.22632	2.71653	0.45143	0.65168	NA
K02690	0.329736	0.906439	1.45966	0.620991	0.534605	NA
K02691	0.278556	0.649414	1.70986	0.379806	0.704089	NA
K02697	0.0422733	0.361573	3.02619	0.119481	0.904894	NA
K02703	0.332423	1.43059	1.68143	0.850816	0.394872	NA
K02704	0.491746	0.608925	1.13024	0.538758	0.590054	NA
K02705	0.428181	1.3642	1.27301	1.07163	0.283885	NA
K02706	0.202736	0.650114	2.70118	0.240678	0.809805	NA
K02707	0.382873	0.650469	1.48327	0.438537	0.660997	NA
K02709	0.285081	0.649415	1.70543	0.380793	0.703357	NA
K02710	0.0486499	-0.215498	3.02619	-0.071211	0.94323	NA
K02711	0.202613	0.0730416	2.70144	0.0270381	0.978429	NA
K02712	0.446248	0.896109	1.30872	0.684724	0.493518	NA
K02714	0.342941	0.935422	1.4589	0.641181	0.521405	NA
K02725	96.1961	4.2816	1.13439	3.77435	0.000160425	0.00115069
K02726	89.9446	4.40211	1.21769	3.61514	0.000300189	0.00182687
K02727	71.4034	4.67984	1.66161	2.81645	0.0048557	0.0151806
K02728	66.743	4.04664	1.21054	3.34284	0.000829262	0.00385808
K02729	14.1563	4.07923	1.02373	3.98469	6.75691e-05	0.000605026
K02730	93.168	4.29081	1.09898	3.90434	9.44827e-05	0.000784527
K02731	0.153943	-0.792568	3.02619	-0.261903	0.793396	NA
K02732	72.0207	4.34468	1.2026	3.61275	0.000302971	0.00183687
K02734	70.0512	3.96845	0.99121	4.00365	6.23739e-05	0.000570093
K02735	85.9422	4.55367	1.22832	3.70722	0.000209544	0.00140624
K02736	80.0525	4.55152	1.17844	3.86232	0.000112316	0.000887833
K02742	23.7518	-3.43255	0.828076	-4.14521	3.39504e-05	0.000374408
K02744	3.61144	0.927797	0.630748	1.47095	0.141305	0.220252
K02745	2.44457	1.11846	0.662159	1.68912	0.0911973	0.153584
K02746	2.25746	1.53805	0.747353	2.05799	0.0395907	0.0778309
K02747	2.23585	1.5363	0.734274	2.09228	0.0364138	0.0729318
K02750	28.2403	0.444923	0.488217	0.911322	0.362126	0.461393
K02757	8.67674	-0.637859	0.479631	-1.32989	0.183553	0.271834
K02759	76.2285	0.199848	0.431948	0.462667	0.643603	0.722836
K02760	88.935	0.563537	0.462623	1.21813	0.223173	0.315811
K02761	57.3761	0.841545	0.47014	1.78999	0.0734562	0.128019
K02768	86.2036	0.537972	0.35193	1.52863	0.126356	0.200979
K02769	1.29417	0.84131	1.54573	0.544281	0.586248	0.671345
K02770	87.0439	0.564258	0.286363	1.97043	0.0487895	0.0918952
K02773	2.14777	0.335159	0.624517	0.536668	0.591497	0.67578
K02774	3.18771	0.815977	0.655518	1.24478	0.213212	0.304729
K02775	282.498	-0.0606318	0.182936	-0.331438	0.740314	0.800088
K02777	139.181	-3.2525	0.668858	-4.86277	1.15753e-06	2.93267e-05
K02781	58.1209	1.67255	0.562043	2.97584	0.0029219	0.0102805
K02782	21.1865	2.87796	0.823561	3.49453	0.000474889	0.00254539
K02783	20.6019	2.83059	0.775207	3.6514	0.000260815	0.00164022
K02784	83.3691	0.760289	0.217843	3.49007	0.000482886	0.00257137
K02786	8.67091	1.39927	0.722013	1.93801	0.0526222	0.097613
K02788	12.6342	0.448308	0.610768	0.734007	0.462945	0.560213
K02791	42.1657	0.915741	0.444465	2.06032	0.0393677	0.0775677
K02793	36.3979	0.546731	0.466746	1.17137	0.24145	0.336041
K02794	33.1686	0.838438	0.504986	1.66032	0.0968503	0.160783
K02795	61.9361	1.36642	0.524724	2.60408	0.00921202	0.0246341
K02796	55.8629	0.708002	0.530332	1.33502	0.181871	0.269751
K02798	0.0414265	0.361573	3.02619	0.119481	0.904894	NA
K02800	25.5299	2.25441	0.631011	3.5727	0.000353325	0.0020388
K02804	25.8896	0.260333	0.620261	0.419716	0.674693	0.749166
K02805	88.1773	0.581857	0.419144	1.3882	0.165075	0.249139
K02806	0.24027	-0.215495	3.02619	-0.0712102	0.94323	NA
K02810	44.9283	0.386072	0.371307	1.03977	0.298449	0.397634
K02814	0	NA	NA	NA	NA	NA
K02819	11.9896	1.47953	0.616413	2.40023	0.0163849	0.0387215
K02821	15.9082	1.07212	0.532342	2.01396	0.0440133	0.0848698
K02822	19.7525	1.15783	0.486253	2.38113	0.0172597	0.0401395
K02823	141.324	0.22158	0.0817286	2.71117	0.00670459	0.0193211
K02824	81.6804	1.10977	0.189621	5.85259	4.83985e-09	3.41736e-07
K02825	39.4278	0.957125	0.265019	3.61154	0.000304387	0.00183687
K02834	220.236	0.0114525	0.0634321	0.180547	0.856723	0.892428
K02835	176.26	-0.143976	0.0611786	-2.35338	0.0186038	0.0425888
K02836	212.175	-0.144749	0.0646417	-2.23926	0.0251392	0.0538037
K02837	152.928	-0.116622	0.0664386	-1.75534	0.0792007	0.136142
K02838	215.14	0.150774	0.081396	1.85236	0.0639748	0.113927
K02839	4.61117	2.01313	1.28419	1.56763	0.116969	0.188311
K02841	32.3217	0.706067	0.334024	2.11382	0.0345305	0.0698452
K02843	56.8841	-1.37638	0.303932	-4.52859	5.93791e-06	0.000103892
K02847	133.25	-0.415335	0.323462	-1.28403	0.199132	0.289739
K02849	0.683205	-2.06204	0.949377	-2.17199	0.0298562	0.062135
K02851	682.699	-0.0264315	0.189662	-0.139361	0.889165	0.916863
K02852	1.84379	0.833274	0.810204	1.02847	0.303727	0.403022
K02856	62.5511	-0.888393	0.431213	-2.06022	0.0393776	0.0775677
K02858	19.3252	-2.9779	0.606078	-4.9134	8.95116e-07	2.4775e-05
K02860	220.86	-0.126972	0.0641179	-1.98028	0.0476718	0.0901367
K02863	474.765	-0.0552728	0.0546598	-1.01121	0.311914	0.411247
K02864	476.48	-0.0729536	0.0580548	-1.25663	0.208886	0.300186
K02865	28.3843	4.53395	1.24019	3.65584	0.000256337	0.00162169
K02866	70.5978	2.90177	0.69832	4.15536	3.24776e-05	0.000364091
K02867	473.401	-0.0699314	0.0589389	-1.18651	0.235422	0.329054
K02868	73.9594	4.40767	1.23238	3.57656	0.000348148	0.00201605
K02869	1.16231	-1.37418	0.888141	-1.54725	0.121803	0.194622
K02870	59.3937	4.87109	1.29933	3.74891	0.000177603	0.00124481
K02871	468.259	-0.0736804	0.0486749	-1.51373	0.130095	0.205792
K02872	63.1794	4.49461	1.12456	3.99676	6.42144e-05	0.000583648
K02873	36.2921	4.03771	1.08459	3.7228	0.000197027	0.00134434
K02874	443.501	-0.0602799	0.0635829	-0.948052	0.343103	0.442448
K02875	46.0283	4.22896	1.13249	3.73422	0.000188295	0.00129245
K02876	457.436	-0.0441	0.0525038	-0.839939	0.400943	0.499166
K02877	34.0126	3.52623	0.919617	3.83446	0.000125841	0.000964785
K02878	456.564	-0.0446095	0.0462695	-0.964123	0.334984	0.434035
K02879	454.861	0.0923176	0.0544886	1.69426	0.0902165	0.152456
K02880	59.6118	4.57633	1.31967	3.46779	0.00052476	0.00274365
K02881	422.34	0.0617791	0.0441201	1.40025	0.161438	0.244629
K02882	67.6536	4.06908	1.19741	3.39823	0.000678237	0.0033209
K02883	61.0306	3.82344	0.918546	4.16249	3.14799e-05	0.000357819
K02884	455.222	-0.0646957	0.0639106	-1.01228	0.311402	0.41087
K02885	53.2309	3.96766	0.927931	4.27581	1.90442e-05	0.000247473
K02886	462.228	-0.0179621	0.0510736	-0.35169	0.725071	0.788834
K02887	409.152	-0.0117501	0.0467394	-0.251397	0.801507	0.848074
K02888	380.808	-0.0787032	0.0710026	-1.10845	0.267666	0.364958
K02889	54.9392	3.96722	0.983075	4.03552	5.44811e-05	0.000515257
K02890	446.921	-0.068243	0.0505972	-1.34875	0.177417	0.264413
K02891	3.12961	4.18978	1.72037	2.4354	0.0148752	0.0358631
K02892	459.762	-0.0436699	0.0591004	-0.738911	0.459961	0.557394
K02894	30.5965	4.64862	1.1703	3.97215	7.12259e-05	0.000625333
K02895	442.558	-0.0723362	0.0570219	-1.26857	0.204595	0.296103
K02896	41.1777	3.29538	0.920046	3.58175	0.000341297	0.00199287
K02897	275.632	0.0382751	0.115596	0.33111	0.740561	0.800173
K02899	400.361	-0.113955	0.0584159	-1.95075	0.0510864	0.0952151
K02900	54.94	4.5829	1.21053	3.78585	0.000153185	0.00111314
K02901	60.3314	4.59942	1.30816	3.51594	0.000438192	0.00239054
K02902	325.031	0.0884667	0.101224	0.873966	0.382137	0.479776
K02903	20.3815	4.74372	1.4641	3.24002	0.00119521	0.00517342
K02904	346.724	-0.51976	0.160056	-3.24736	0.00116482	0.00506792
K02905	23.5793	4.46218	1.33192	3.35018	0.000807605	0.00378246
K02906	473.159	-0.0574979	0.048598	-1.18313	0.236757	0.330659
K02907	385.051	0.251351	0.087681	2.86665	0.00414847	0.0134524
K02908	46.6004	3.78903	0.980355	3.86496	0.000111108	0.000882199
K02909	412.266	-0.139723	0.0659459	-2.11874	0.0341121	0.0691703
K02910	41.535	3.87063	0.98095	3.94579	7.95363e-05	0.00068721
K02911	575.86	-0.0480822	0.0817717	-0.588005	0.556529	0.646228
K02912	40.2986	3.5587	0.916861	3.88139	0.000103859	0.000836852
K02913	421.419	-0.197088	0.0658407	-2.9934	0.00275883	0.00984379
K02914	369.167	0.101506	0.086268	1.17663	0.239343	0.333962
K02915	47.8891	4.28628	1.0201	4.20184	2.64754e-05	0.0003179
K02916	398.651	-0.0863081	0.0531152	-1.62492	0.104179	0.171093
K02917	44.2826	4.32293	1.07782	4.01082	6.05086e-05	0.000556157
K02918	38.2135	4.33377	1.33358	3.24972	0.00115518	0.00504387
K02919	416.363	0.0725326	0.0684989	1.05889	0.289651	0.389515
K02920	25.5174	4.57045	1.37953	3.31306	0.000922825	0.00421334
K02921	39.6548	3.94274	0.969354	4.06739	4.75419e-05	0.000467687
K02922	38.0569	3.78961	0.978042	3.8747	0.000106758	0.000858107
K02923	16.7042	4.64983	1.44692	3.21362	0.00131075	0.00556925
K02924	1.55194	-1.60759	0.967831	-1.66102	0.0967086	0.160602
K02925	36.4106	3.79752	1.12675	3.37032	0.000750801	0.00358496
K02926	442.723	-0.0469154	0.0515297	-0.910454	0.362583	0.461783
K02928	1.77345	-3.25805	0.858546	-3.79485	0.000147734	0.00109157
K02929	40.4669	3.63992	0.931247	3.90865	9.28139e-05	0.000778588
K02930	30.0462	3.45283	0.876534	3.93919	8.17578e-05	0.000696576
K02931	477.865	-0.122	0.0571573	-2.13447	0.0328043	0.0670455
K02932	29.4812	4.16073	1.1272	3.69122	0.000223185	0.00147356
K02933	463.231	-0.0487668	0.0568128	-0.858377	0.390684	0.488505
K02934	49.3306	4.20293	1.18383	3.55027	0.00038483	0.00217199
K02935	473.156	-0.0897445	0.0470666	-1.90676	0.0565523	0.103261
K02936	61.583	3.62158	0.905753	3.99841	6.37688e-05	0.000580675
K02937	61.1765	4.36505	1.27812	3.41521	0.000637323	0.00317624
K02938	95.4461	4.1551	1.09796	3.78439	0.000154089	0.00111559
K02939	394.043	-0.0951215	0.0523244	-1.81792	0.0690765	0.121598
K02940	0.635307	-1.94683	2.15435	-0.903673	0.366169	0.465092
K02941	23.5054	4.85364	1.22084	3.97565	7.01881e-05	0.000620671
K02942	16.7121	5.2054	1.50906	3.44944	0.00056175	0.00289058
K02943	0.0513145	-0.215498	3.02619	-0.071211	0.94323	NA
K02944	1.75952	-0.976824	0.781879	-1.24933	0.211545	0.303186
K02945	531.653	-0.551612	0.126439	-4.36266	1.28488e-05	0.000183517
K02946	493.636	-0.113383	0.0578487	-1.96	0.0499963	0.0935568
K02948	458.065	-0.0224569	0.0523762	-0.428762	0.668097	0.744372
K02949	52.5148	4.48645	1.41229	3.17672	0.00148953	0.00609623
K02950	460.048	-0.0185437	0.0593112	-0.31265	0.754546	0.810641
K02951	25.3566	4.71607	1.29889	3.63086	0.000282475	0.0017385
K02952	409.862	0.185876	0.0791857	2.34734	0.0189079	0.0430836
K02953	55.9243	4.48118	1.24416	3.60176	0.000316066	0.00189756
K02954	479.702	-0.00729275	0.0622794	-0.117097	0.906783	0.928775
K02955	58.8063	4.41293	1.23964	3.55984	0.000371078	0.0021114
K02956	440.353	-0.122525	0.0577327	-2.12229	0.0338135	0.068711
K02957	63.0083	4.2358	1.16557	3.63411	0.000278943	0.00172761
K02958	35.747	4.49681	1.28535	3.49852	0.000467848	0.00252324
K02959	613.134	-0.133737	0.0393408	-3.39944	0.000675241	0.00331355
K02960	53.8888	4.48748	1.05183	4.26637	1.98679e-05	0.000256139
K02961	425.711	-0.0275135	0.0627414	-0.438523	0.661008	0.738321
K02962	42.8598	3.80842	0.977122	3.89758	9.71574e-05	0.000804011
K02963	385.999	-0.213536	0.0689953	-3.09493	0.00196857	0.00756944
K02964	60.5684	4.45373	1.04099	4.27835	1.88287e-05	0.000245324
K02965	478.846	-0.0549821	0.0627783	-0.875814	0.381131	0.478797
K02966	53.2541	3.72716	0.927908	4.01673	5.90107e-05	0.00054546
K02967	446.827	0.0409504	0.0434077	0.94339	0.345481	0.444696
K02968	482.446	-0.0553013	0.0539098	-1.02581	0.30498	0.404247
K02969	36.2729	3.85659	1.20291	3.20604	0.00134576	0.00566747
K02970	451.528	0.0263829	0.0631516	0.417771	0.676114	0.750574
K02971	26.0265	4.67359	1.36322	3.42836	0.000607249	0.00305433
K02973	47.0338	5.16482	1.31911	3.91538	9.02623e-05	0.000759785
K02974	47.6541	4.13701	0.979094	4.22535	2.38572e-05	0.00029589
K02975	41.3552	4.81351	1.13824	4.22891	2.34831e-05	0.000291989
K02976	55.7211	4.53914	1.49898	3.02814	0.00246062	0.00898925
K02978	26.2376	3.40316	0.946213	3.59661	0.000322387	0.00192842
K02979	25.4279	3.13787	0.891678	3.51906	0.000433075	0.00237851
K02980	23.1689	4.5105	1.36304	3.30916	0.000935779	0.00425662
K02981	23.6663	4.26403	1.16189	3.6699	0.000242641	0.00155997
K02982	459.279	-0.0511861	0.0449679	-1.13828	0.255003	0.350936
K02984	53.9208	3.87514	0.983291	3.94099	8.11445e-05	0.000693764
K02985	35.1449	4.01283	1.11693	3.59273	0.000327228	0.00194656
K02986	451.317	-0.0280106	0.0443396	-0.631729	0.527564	0.619644
K02987	74.9019	3.94777	0.9671	4.08207	4.4636e-05	0.000449942
K02988	420.454	-0.0150779	0.0431511	-0.34942	0.726774	0.78981
K02989	131.116	4.52494	1.12309	4.02902	5.60097e-05	0.000526663
K02990	641.423	-0.0923628	0.056334	-1.63956	0.101097	0.166984
K02991	223.977	4.03513	0.903651	4.46536	7.99347e-06	0.00013097
K02992	502.333	-0.0985568	0.0499332	-1.97377	0.0484076	0.0913164
K02993	63.7689	4.20942	1.2877	3.26895	0.00107948	0.00476
K02994	486.15	-0.0387832	0.0585901	-0.661941	0.508009	0.601725
K02995	59.0903	3.80819	0.956663	3.9807	6.87114e-05	0.000610921
K02996	436.416	0.00645749	0.0507632	0.127208	0.898776	0.924051
K02997	59.7616	4.81271	1.24757	3.85766	0.000114479	0.000897336
K02998	24.3843	4.07262	1.18749	3.42962	0.000604435	0.0030433
K02999	0.426216	1.07757	3.01822	0.357022	0.721075	NA
K03000	2.28444	4.35046	1.7389	2.50184	0.0123549	0.0310075
K03002	5.13763	4.04673	1.74452	2.31968	0.020358	0.0457285
K03005	2.8648	4.05337	1.63143	2.48456	0.0129713	0.0322244
K03006	22.1315	3.86773	1.21788	3.1758	0.00149426	0.00610797
K03007	8.35615	4.76732	1.59868	2.98203	0.00286347	0.0101271
K03008	17.2815	4.04792	1.46039	2.77181	0.00557459	0.0168831
K03010	32.0863	3.9492	1.18361	3.33656	0.00084823	0.00393511
K03011	25.781	4.2151	1.17639	3.58309	0.000339559	0.00198746
K03012	10.4454	4.88883	1.79418	2.72482	0.00643369	0.0187277
K03013	27.9968	4.64741	1.34352	3.45914	0.000541904	0.00281825
K03014	23.0993	4.03717	1.12385	3.59227	0.000327805	0.00194656
K03015	2.83992	3.39952	1.4842	2.29048	0.0219936	0.0484472
K03016	22.2646	4.37222	1.48837	2.93759	0.00330776	0.0113717
K03017	9.82803	5.01418	1.44991	3.45826	0.000543671	0.00282291
K03018	4.28107	2.94996	1.36667	2.15849	0.0308894	0.0638511
K03019	2.32843	3.07412	1.34429	2.2868	0.0222073	0.0487427
K03020	1.93948	3.78114	1.82318	2.07393	0.0380858	0.0757234
K03021	7.94354	4.69502	1.74838	2.68536	0.0072452	0.0205037
K03022	1.26823	3.46799	1.75446	1.97667	0.0480793	0.090767
K03023	0.86059	2.8683	1.76864	1.62176	0.104855	0.172089
K03025	3.24548	4.55498	1.62081	2.81031	0.00494933	0.0154143
K03026	3.51739	3.45409	1.41399	2.4428	0.0145739	0.0352408
K03027	8.25447	4.14964	1.49572	2.77435	0.00553117	0.0167784
K03028	82.1329	4.26668	1.11952	3.81116	0.000138315	0.00104408
K03029	39.6982	4.02445	1.16941	3.44145	0.000578611	0.00294353
K03030	83.3551	3.84881	1.07264	3.58816	0.000333018	0.00197274
K03031	38.3409	4.55278	1.10005	4.13871	3.49259e-05	0.000381924
K03032	35.4523	3.69613	1.0877	3.3981	0.000678551	0.0033209
K03033	54.8267	4.65304	1.2482	3.72782	0.000193145	0.00132338
K03035	28.9816	4.32892	1.41673	3.05558	0.00224623	0.00839379
K03036	36.2816	4.1338	1.26374	3.27109	0.00107135	0.00473268
K03037	32.1704	4.06933	1.40708	2.89205	0.0038274	0.0126607
K03038	50.7949	3.93338	1.14179	3.44493	0.0005712	0.00292099
K03039	40.464	4.63387	1.37008	3.38219	0.000719107	0.0034803
K03040	849.341	0.149606	0.078431	1.90748	0.0564582	0.103166
K03041	1.18024	-0.755644	0.874892	-0.863699	0.387753	0.485623
K03042	0.978235	-0.973978	0.922186	-1.05616	0.290894	0.390757
K03043	695.497	-0.0466166	0.0661934	-0.704248	0.481278	0.576334
K03044	0.464539	1.90593	2.11452	0.901352	0.367401	NA
K03045	0.193154	0.938646	3.02619	0.310174	0.756428	NA
K03046	668.796	-0.145927	0.0467741	-3.11983	0.00180958	0.00706947
K03047	8.8589	2.58766	0.941892	2.7473	0.0060089	0.0178898
K03048	50.3553	0.898418	0.374031	2.40199	0.0163063	0.0385663
K03049	1.00921	-1.48551	0.893253	-1.66304	0.0963049	0.160094
K03051	1.15139	-0.795649	0.810245	-0.981985	0.326107	0.425346
K03053	2.57507	1.09992	0.968109	1.13615	0.255892	0.351651
K03055	0.742296	-2.15431	1.09886	-1.9605	0.0499376	0.0935568
K03056	0.49128	1.03754	1.51143	0.686462	0.492422	NA
K03057	0.628314	-0.875169	1.1982	-0.730402	0.465144	0.561626
K03058	2.71535	1.85676	1.10019	1.68767	0.0914751	0.153946
K03059	0.754324	-0.873879	1.12112	-0.779471	0.435702	0.533093
K03060	163.383	0.0982816	0.226937	0.433079	0.664958	0.741887
K03061	52.9238	3.87654	1.11743	3.46915	0.000522108	0.0027327
K03062	50.4921	2.59638	0.692228	3.75076	0.000176297	0.00123986
K03063	44.2431	3.66717	1.03155	3.55502	0.000377949	0.00214054
K03064	38.0323	3.71366	1.08923	3.40944	0.000650957	0.00322451
K03065	39.9289	3.90062	1.07403	3.63176	0.000281496	0.0017385
K03066	43.2347	3.63475	1.03415	3.51472	0.000440211	0.00239622
K03070	885.415	-0.0530532	0.0525914	-1.00878	0.313079	0.412416
K03071	209.789	-1.29936	0.45753	-2.83996	0.00451196	0.0143533
K03072	150.191	-0.722937	0.224045	-3.22676	0.00125202	0.00537123
K03073	972.114	-0.0786524	0.0780461	-1.00777	0.313565	0.412835
K03074	118.829	-0.923843	0.26545	-3.48029	0.000500869	0.00265271
K03075	738.916	-0.107362	0.0645397	-1.6635	0.0962125	0.159995
K03076	929.546	-0.0605616	0.0495874	-1.22131	0.221969	0.314467
K03077	248.081	0.118203	0.133847	0.883125	0.377169	0.475734
K03078	0.152383	0.938646	3.02619	0.310174	0.756428	NA
K03079	7.76732	-0.264151	0.390893	-0.675764	0.49919	0.593506
K03086	233.318	-1.12469	0.199048	-5.65035	1.60125e-08	8.52663e-07
K03087	0.829567	-1.17837	0.98582	-1.19532	0.231962	0.325891
K03088	1892.08	0.185826	0.0980346	1.89552	0.0580237	0.105398
K03089	27.6002	-1.73408	0.5185	-3.34442	0.000824558	0.00384253
K03090	0.33056	-0.215491	1.72071	-0.125234	0.900338	NA
K03091	53.8172	1.02316	0.285269	3.58666	0.000334939	0.00197523
K03092	787.914	-0.0390491	0.104896	-0.372265	0.709695	0.777836
K03094	1499.64	4.25443	1.1026	3.85854	0.000114069	0.000895549
K03095	2.88871	0.153154	0.659904	0.232086	0.816471	0.859638
K03097	132.705	4.27547	1.11032	3.85067	0.000117796	0.000921855
K03098	1.88923	1.32045	0.766764	1.7221	0.0850511	0.144726
K03100	496.959	-0.0577764	0.0562215	-1.02766	0.304112	0.403423
K03101	390.957	-0.265917	0.0480091	-5.53889	3.04403e-08	1.46203e-06
K03104	1.18871	3.37027	1.71913	1.96046	0.0499422	0.0935568
K03105	2.85517	0.82303	0.820627	1.00293	0.315896	0.415022
K03106	813.594	-0.142934	0.0551941	-2.58965	0.00960728	0.0253999
K03107	2.87061	4.37446	1.79362	2.4389	0.0147321	0.035588
K03108	0.82033	2.79981	1.68999	1.6567	0.097581	0.161886
K03109	0	NA	NA	NA	NA	NA
K03110	745.003	-0.191138	0.0339847	-5.62423	1.86341e-08	9.71152e-07
K03111	4252.84	0.204722	0.233996	0.874897	0.38163	0.479263
K03112	5.14101	-0.0914211	1.24078	-0.0736806	0.941265	0.955899
K03113	11.9271	0.604416	0.417198	1.44875	0.147408	0.227879
K03115	441.968	4.04336	1.1596	3.48686	0.000488727	0.00259692
K03116	359.879	1.09217	0.202207	5.40126	6.61744e-08	2.89454e-06
K03117	3.91622	1.05155	0.512886	2.05027	0.0403385	0.0789841
K03118	305.451	1.11905	0.203168	5.508	3.62937e-08	1.72624e-06
K03120	158.875	3.7046	0.930511	3.98125	6.85534e-05	0.000610624
K03122	5.52722	4.42742	1.57058	2.81897	0.00481783	0.0150912
K03123	7.87649	4.44298	1.59465	2.78618	0.00533329	0.0163635
K03124	10.841	1.41052	0.690766	2.04196	0.0411551	0.0802942
K03130	3.90021	3.61808	1.58285	2.2858	0.0222661	0.0488279
K03131	1.56031	4.12071	2.05182	2.00832	0.0446096	0.0855351
K03132	5.34127	4.3759	1.57061	2.78612	0.00533424	0.0163635
K03133	0	NA	NA	NA	NA	NA
K03135	3.19324	4.22282	1.83984	2.29521	0.021721	0.0480631
K03136	0.465426	0.878948	2.64858	0.331856	0.739998	NA
K03145	2.72954	3.66371	1.66008	2.20694	0.0273179	0.0576607
K03147	86.2664	-0.749298	0.247671	-3.02537	0.00248327	0.00904502
K03149	48.5066	-0.425509	0.251215	-1.6938	0.0903025	0.152549
K03150	69.5995	0.0457794	0.291309	0.157151	0.875126	0.906011
K03151	174.387	-0.568338	0.340771	-1.6678	0.0953555	0.158785
K03152	179.67	-0.0219214	0.0718898	-0.304931	0.760419	0.815163
K03153	0	NA	NA	NA	NA	NA
K03154	115.44	-0.0500162	0.148887	-0.335935	0.73692	0.797299
K03163	2.98865	4.11829	1.63019	2.52626	0.0115283	0.0293998
K03164	20.6307	3.45809	1.17995	2.9307	0.00338196	0.0115837
K03165	14.8625	4.16986	1.3039	3.19798	0.00138392	0.00577498
K03166	0.523315	-0.965378	1.29335	-0.746414	0.455417	0.55266
K03167	0.605919	-1.33972	1.16024	-1.15469	0.248217	0.343701
K03168	415.922	0.0101063	0.0599371	0.168615	0.866099	0.899707
K03169	307.172	-0.210377	0.214469	-0.98092	0.326632	0.425804
K03177	183.018	-0.0379151	0.0627485	-0.604239	0.545684	0.635896
K03179	22.0412	1.16985	0.486125	2.40647	0.0161073	0.0381801
K03181	0.156022	-0.215497	3.02619	-0.0712106	0.94323	NA
K03182	11.7096	1.32678	0.534988	2.48001	0.0131379	0.0324572
K03183	107.277	-0.00619824	0.137629	-0.0450359	0.964079	0.972186
K03186	74.0909	0.977117	0.380254	2.56964	0.0101804	0.0265237
K03187	9.8541	-1.67339	0.641921	-2.60684	0.00913818	0.0244767
K03188	10.2821	-1.57237	0.628722	-2.5009	0.0123879	0.0310584
K03189	9.57973	-1.50175	0.671356	-2.23689	0.0252933	0.0540392
K03190	9.38761	-1.54091	0.645127	-2.38853	0.0169158	0.0396131
K03191	0.873307	-0.614335	0.920869	-0.667125	0.504692	0.598665
K03194	95.5685	-3.56465	0.791157	-4.50561	6.61822e-06	0.000114058
K03195	81.4217	-4.0367	0.92789	-4.35041	1.35884e-05	0.000191052
K03196	128.197	-3.83564	0.786363	-4.8777	1.07331e-06	2.78208e-05
K03197	126.213	-3.65006	0.846517	-4.31186	1.61887e-05	0.00021788
K03198	67.6539	-3.34844	0.86573	-3.86777	0.000109837	0.000873528
K03199	89.9096	-3.53288	0.834832	-4.23185	2.31779e-05	0.000289665
K03200	0.0699817	0.361573	3.02619	0.119481	0.904894	NA
K03201	89.2321	-3.24746	0.785919	-4.13205	3.59548e-05	0.000388846
K03203	74.0228	-3.80243	0.910199	-4.17758	2.94628e-05	0.000343163
K03204	81.7096	-3.93819	0.896161	-4.39451	1.11022e-05	0.000162843
K03205	492.722	-0.310152	0.21523	-1.44103	0.149577	0.230797
K03208	15.8973	1.32812	0.489096	2.71546	0.00661834	0.0191514
K03210	768.186	-0.109365	0.0459313	-2.38105	0.0172635	0.0401395
K03214	0.758563	2.69194	1.44162	1.86731	0.0618584	0.111086
K03215	227.493	-0.267194	0.0799412	-3.34239	0.000830613	0.0038607
K03216	52.4299	0.215461	0.232161	0.928064	0.353374	0.45307
K03217	1083.06	-0.172005	0.0459848	-3.74048	0.000183669	0.00126773
K03218	72.9127	-0.272915	0.162286	-1.68169	0.0926283	0.155247
K03220	0.803594	3.15983	2.04889	1.54222	0.123021	0.196184
K03221	3.19599	4.2259	1.56828	2.69461	0.00704704	0.0200601
K03222	1.67234	3.89102	1.84249	2.11183	0.0347012	0.0701231
K03223	1.42336	3.65277	1.81665	2.01072	0.0443549	0.0851924
K03224	9.97004	0.8718	0.518399	1.68172	0.0926238	0.155247
K03225	1.04428	3.19139	2.60991	1.22279	0.221407	0.313853
K03226	1.37914	3.60526	2.14466	1.68104	0.0927554	0.155407
K03227	1.30873	2.82272	1.52165	1.85504	0.0635903	0.11349
K03228	0.51065	2.50589	2.52243	0.99344	0.320496	0.419591
K03229	1.54077	3.77081	1.7879	2.10908	0.0349378	0.0705234
K03230	1.43233	3.66172	1.82279	2.00886	0.0445518	0.0854913
K03231	173.175	3.44345	0.907476	3.79454	0.000147918	0.00109157
K03233	46.5785	4.33932	1.19969	3.61702	0.000298012	0.00181587
K03234	113.187	4.24413	1.1099	3.82389	0.000131365	0.000999309
K03236	8.2179	3.25914	1.02165	3.19006	0.00142241	0.00589541
K03237	119.604	3.3366	0.822404	4.05713	4.96794e-05	0.000479592
K03238	8.68338	2.91357	0.945406	3.08182	0.00205742	0.00784992
K03240	1.27608	3.47637	1.75611	1.97958	0.0477503	0.0902502
K03242	10.04	3.48243	1.0182	3.4202	0.000625752	0.00312175
K03243	5.28301	2.53205	0.964034	2.62651	0.00862648	0.0233781
K03246	3.53399	4.06441	1.67441	2.42737	0.0152088	0.0365056
K03251	0.344389	1.3661	3.01822	0.452619	0.650823	NA
K03252	2.39031	4.09814	1.79956	2.2773	0.0227681	0.0497027
K03254	0.246345	1.22825	3.02613	0.40588	0.68483	NA
K03256	0.854482	2.85746	1.7472	1.63545	0.101956	0.168005
K03259	513.123	4.35164	1.14483	3.80113	0.000144039	0.00107078
K03262	4.04043	3.94839	1.54521	2.55524	0.0106113	0.0274037
K03263	17.8591	3.59893	1.03214	3.48685	0.000488745	0.00259692
K03264	30.2185	3.31719	0.87213	3.80355	0.000142636	0.00106846
K03265	30.0268	3.19763	0.866442	3.69053	0.000223784	0.00147553
K03267	18.2364	3.92911	1.24105	3.16595	0.00154577	0.00626732
K03269	321.378	-0.0833536	0.0912069	-0.913896	0.360772	0.460026
K03270	342.065	-0.133597	0.0708102	-1.88669	0.0592023	0.107063
K03271	191.927	-0.472461	0.142639	-3.31228	0.000925381	0.00422108
K03272	49.8505	-1.53369	0.393833	-3.89426	9.84994e-05	0.000808594
K03273	159.498	-0.461711	0.185249	-2.49238	0.012689	0.0316516
K03274	83.5449	-0.882466	0.309183	-2.85419	0.00431471	0.013878
K03281	137.331	-0.177946	0.0893616	-1.9913	0.0464481	0.0882315
K03282	200.11	-0.165351	0.0699903	-2.36249	0.0181525	0.0417508
K03283	389.605	4.18908	1.13892	3.67813	0.000234952	0.0015174
K03284	161.309	-0.130191	0.0828445	-1.57151	0.116064	0.187101
K03286	266.796	0.27093	0.115971	2.33618	0.0194819	0.0441656
K03291	17.0128	-3.01398	0.651659	-4.62509	3.7443e-06	7.70729e-05
K03292	222.399	0.365632	0.180496	2.02571	0.042795	0.0830308
K03293	8.35872	-0.790244	0.72171	-1.09496	0.273534	0.371615
K03294	15.1712	-1.40878	0.516785	-2.72605	0.00640968	0.0187186
K03296	1.60882	0.81431	0.756556	1.07634	0.281776	0.380701
K03297	26.0528	1.65173	0.371554	4.44547	8.77014e-06	0.000138597
K03298	20.5332	1.07722	0.393568	2.73707	0.006199	0.0182432
K03299	18.3689	0.132646	0.336776	0.39387	0.693677	0.76384
K03300	5.57489	0.540863	0.627255	0.86227	0.388539	0.486351
K03301	1.25015	3.0897	1.35685	2.2771	0.02278	0.0497027
K03303	54.4361	2.05417	0.358687	5.72692	1.02273e-08	6.11021e-07
K03305	118.04	0.138557	0.127491	1.0868	0.277123	0.375035
K03306	27.0157	-0.354407	0.374023	-0.947556	0.343356	0.442658
K03307	270.543	0.648951	0.133313	4.86788	1.12802e-06	2.89329e-05
K03308	363.613	-0.111144	0.0664374	-1.67291	0.0943456	0.157425
K03309	0	NA	NA	NA	NA	NA
K03310	356.461	-0.0785204	0.0636025	-1.23455	0.216999	0.308854
K03311	21.8609	0.307394	0.293335	1.04793	0.294672	0.394566
K03312	97.655	0.583057	0.289781	2.01206	0.0442131	0.0850746
K03313	101.511	-1.40924	0.400673	-3.51718	0.000436153	0.00238805
K03314	21.9127	-2.26589	0.526934	-4.30013	1.70697e-05	0.000225403
K03315	107.308	-0.117417	0.132296	-0.88753	0.374793	0.473591
K03317	0	NA	NA	NA	NA	NA
K03319	3.11811	0.932111	0.470357	1.98171	0.047512	0.0899314
K03320	250.76	-0.401011	0.106666	-3.7595	0.000170255	0.00120358
K03321	65.5286	1.65767	0.340935	4.86212	1.16134e-06	2.93267e-05
K03322	0.241633	-1.38463	3.02455	-0.457798	0.647098	NA
K03324	274.383	0.784808	0.111903	7.01331	2.32746e-12	7.1264e-10
K03325	48.3209	-1.71801	0.533725	-3.2189	0.00128685	0.00548677
K03326	9.0573	0.520988	0.311845	1.67067	0.0947878	0.158055
K03327	701.62	-0.200948	0.105688	-1.90134	0.0572577	0.104277
K03328	13.0654	-0.689951	0.806005	-0.856012	0.391991	0.489639
K03330	0.60129	-1.3395	1.28207	-1.04479	0.296121	0.395884
K03332	140.969	-0.242204	0.203311	-1.1913	0.233537	0.327259
K03335	3.43973	1.56752	0.57229	2.73903	0.00616212	0.0181966
K03336	2.55256	1.76625	0.702376	2.51468	0.0119141	0.0301482
K03337	3.11592	1.49514	0.591372	2.52826	0.0114631	0.029264
K03338	2.91157	1.6009	0.590859	2.70945	0.00673954	0.0193762
K03340	167.084	0.0145751	0.0899169	0.162095	0.871231	0.903314
K03341	2.43659	3.80385	1.61984	2.34829	0.0188598	0.0429941
K03342	1.53147	0.681273	0.825694	0.825091	0.40932	0.508046
K03346	3.88924	0.235138	0.451882	0.520352	0.602818	0.685835
K03348	9.98308	3.65342	1.34115	2.72409	0.00644784	0.0187436
K03349	4.17991	4.62681	1.67128	2.76843	0.00563266	0.0170231
K03350	19.2338	3.55185	1.26579	2.80604	0.00501549	0.0155868
K03353	16.0131	3.53334	1.30285	2.71202	0.00668751	0.0192832
K03355	17.6799	3.2705	1.12213	2.91455	0.00356204	0.0120597
K03357	18.6179	3.6626	1.09282	3.35151	0.000803719	0.00377147
K03358	17.5216	4.72997	1.09678	4.31261	1.61342e-05	0.00021788
K03364	0.248989	1.55464	3.02118	0.51458	0.606846	NA
K03365	0.458186	1.41522	2.14456	0.659912	0.50931	NA
K03366	0.0449629	-0.215498	3.02619	-0.071211	0.94323	NA
K03367	0.690519	-0.575135	1.41687	-0.40592	0.684802	0.757814
K03382	0.279251	-1.07568	2.08523	-0.515854	0.605956	NA
K03383	0.12428	0.938646	3.02619	0.310174	0.756428	NA
K03385	88.8434	0.430634	0.224351	1.91947	0.0549253	0.100817
K03386	23.0808	2.22923	0.698176	3.19293	0.00140836	0.00585206
K03387	35.5211	-1.79893	0.655739	-2.74336	0.00608148	0.0180245
K03388	4.51509	-1.0027	0.416675	-2.40643	0.0161091	0.0381801
K03389	2.18343	1.82994	0.698524	2.61972	0.00880022	0.0237213
K03390	3.88859	-0.430213	0.524047	-0.820942	0.411679	0.510199
K03394	24.6195	1.13895	0.254959	4.4672	7.92492e-06	0.000130282
K03399	10.0727	1.91129	0.532987	3.586	0.00033579	0.00197623
K03402	180.122	-0.0304665	0.0895487	-0.340223	0.733688	0.794431
K03404	4.5088	-0.127346	0.504887	-0.252227	0.800866	0.847655
K03405	9.82875	0.0232279	0.396203	0.0586262	0.95325	0.964999
K03406	1224.75	-0.283659	0.262828	-1.07926	0.280474	0.379255
K03407	224.502	-0.909122	0.278641	-3.2627	0.00110354	0.00483999
K03408	148.978	-0.933169	0.29882	-3.12285	0.00179111	0.00703095
K03409	56.5339	0.160463	0.393393	0.407895	0.683351	0.757064
K03410	35.4343	0.542143	0.401074	1.35173	0.176463	0.263243
K03411	35.3961	0.52205	0.391473	1.33355	0.182351	0.270363
K03412	217.011	-0.47142	0.299	-1.57666	0.114874	0.185549
K03413	246.207	-0.768809	0.239581	-3.20898	0.00133208	0.00562575
K03414	11.0127	-0.45184	1.14303	-0.395302	0.69262	0.763191
K03415	161.238	-0.703122	0.293913	-2.39228	0.0167441	0.0393237
K03420	1.27617	-0.933379	0.876001	-1.0655	0.28665	0.386326
K03421	0.557462	-1.16031	1.28859	-0.900444	0.367884	0.466447
K03422	0.748644	-0.482495	0.978162	-0.493267	0.621824	0.702888
K03424	243.236	-0.0382258	0.0564811	-0.676788	0.49854	0.593091
K03426	351.31	0.0874354	0.130721	0.668873	0.503577	0.597487
K03427	611.775	0.127652	0.0893888	1.42805	0.153277	0.235394
K03429	64.9194	1.19695	0.306399	3.9065	9.36433e-05	0.000784203
K03430	53.2438	2.38149	0.547633	4.3487	1.36946e-05	0.000191685
K03431	69.2367	-0.332712	0.166933	-1.99309	0.0462519	0.0879977
K03432	1.67497	-1.02153	0.860002	-1.18783	0.234902	0.328622
K03433	1.62995	-0.592293	0.745441	-0.794553	0.426873	0.525045
K03434	1.1792	3.35409	1.77734	1.88714	0.0591413	0.107031
K03436	19.4014	-0.424353	0.599385	-0.707981	0.478957	0.574256
K03437	177.119	0.7695	0.162648	4.73109	2.23318e-06	5.13632e-05
K03438	235.581	0.0316894	0.0586456	0.540355	0.588952	0.673501
K03439	184.31	0.0365148	0.0593715	0.615023	0.53854	0.629283
K03442	49.7238	-0.589054	0.287879	-2.04619	0.0407378	0.0796227
K03446	6.68537	-4.43534	1.17231	-3.78343	0.000154685	0.0011177
K03453	195.645	-0.337309	0.102286	-3.29771	0.000974774	0.00438917
K03455	232.638	0.46347	0.182781	2.53565	0.0112238	0.0287732
K03456	474.94	4.15605	1.09615	3.79149	0.000149744	0.00109887
K03457	0.815547	-0.158331	0.974162	-0.162531	0.870888	0.903314
K03458	0.690052	1.38058	1.23969	1.11365	0.26543	0.362414
K03462	1.18021	0.0680225	0.736089	0.0924106	0.926372	0.944494
K03465	349.046	-0.606566	0.303546	-1.99827	0.0456877	0.0870911
K03466	250.652	0.257984	0.124141	2.07815	0.0376957	0.0750697
K03469	205.247	-0.498217	0.220325	-2.26128	0.023742	0.0513519
K03470	422.799	0.047288	0.0611201	0.77369	0.439114	0.536999
K03471	8.14969	0.0202647	0.353934	0.0572556	0.954342	0.965576
K03473	46.4239	-0.00784964	0.456435	-0.0171977	0.986279	0.987488
K03474	63.0959	-0.15816	0.442265	-0.357614	0.720632	0.785576
K03475	23.3052	1.15602	0.43055	2.68498	0.00725331	0.0205043
K03476	3.39617	2.59054	0.77847	3.32773	0.000875563	0.00404277
K03477	0	NA	NA	NA	NA	NA
K03481	8.13845	0.44976	0.560472	0.802466	0.422283	0.520706
K03483	4.96329	2.36938	1.02238	2.31751	0.0204762	0.0459098
K03484	3.62602	1.04036	0.576534	1.80451	0.0711508	0.124622
K03486	5.01054	0.866179	0.578229	1.49799	0.134137	0.211434
K03488	3.06884	-0.503462	0.51164	-0.984017	0.325107	0.42438
K03490	1.17373	-1.61994	0.848403	-1.9094	0.0562111	0.102791
K03491	0.226318	1.46328	3.02344	0.483979	0.628401	NA
K03492	10.3411	0.886064	0.582221	1.52187	0.128042	0.203092
K03495	463.679	0.0754065	0.0511461	1.47434	0.140391	0.219177
K03496	944.17	0.042828	0.107074	0.399985	0.689168	0.761442
K03497	1354.79	-0.193077	0.213556	-0.904107	0.365939	0.464921
K03498	273.665	0.275539	0.101989	2.70166	0.0068994	0.0197546
K03499	236.768	0.170387	0.0713747	2.38721	0.0169767	0.0396987
K03500	83.2302	-0.991294	0.195598	-5.06803	4.01957e-07	1.3041e-05
K03501	407.693	-0.175175	0.0563208	-3.1103	0.00186898	0.00725527
K03502	286.024	0.276028	0.112797	2.44713	0.0143998	0.0348714
K03503	405.002	0.351835	0.13392	2.62719	0.0086093	0.0233781
K03504	3.15671	4.20307	1.66851	2.51906	0.0117669	0.0298748
K03511	7.63845	2.26292	1.63774	1.38173	0.167055	0.251506
K03514	27.9664	4.50907	1.34942	3.3415	0.000833283	0.00386944
K03517	174.193	-0.0713672	0.0900312	-0.792693	0.427957	0.525962
K03518	0.928469	-0.108199	0.780418	-0.138642	0.889733	0.917256
K03521	162.669	0.178619	0.0842656	2.11971	0.0340305	0.0690882
K03522	166.83	0.234251	0.0790669	2.96269	0.00304959	0.0106032
K03523	116.231	0.172614	0.153954	1.12121	0.262199	0.358402
K03524	369.884	-0.0206415	0.0502139	-0.411072	0.68102	0.755335
K03525	89.9864	0.821877	0.195102	4.21255	2.52502e-05	0.00030619
K03526	225.803	0.0503923	0.0653959	0.770573	0.44096	0.538719
K03527	196.916	-0.0798104	0.0567344	-1.40674	0.159505	0.24245
K03528	24.7947	-2.21376	0.543995	-4.06946	4.71231e-05	0.000467687
K03529	38.2505	0.0399395	0.208043	0.191977	0.84776	0.885802
K03530	669.927	0.0149051	0.078174	0.190666	0.848788	0.886612
K03531	1161.08	0.211548	0.0772673	2.73787	0.00618394	0.0182281
K03534	137.081	-0.0486822	0.162649	-0.299308	0.764705	0.818242
K03536	218.966	0.0034376	0.0636781	0.0539841	0.956948	0.966962
K03537	1.02491	2.0182	1.27159	1.58715	0.112478	0.182521
K03538	3.92979	0.0832947	0.704677	0.118203	0.905907	0.928072
K03539	3.36552	3.38419	1.2175	2.77962	0.00544229	0.0165909
K03540	0.421431	-1.05287	1.28558	-0.818983	0.412796	NA
K03543	54.9584	-0.932452	0.228459	-4.08149	4.47475e-05	0.00045014
K03544	504.913	-0.0940709	0.150659	-0.624397	0.532367	0.623939
K03545	233.588	-0.0101004	0.0556985	-0.18134	0.856101	0.891969
K03546	66.3283	-0.587421	0.140377	-4.18459	2.85685e-05	0.000336357
K03547	81.7466	-0.63536	0.142664	-4.45354	8.44644e-06	0.000136115
K03548	5.42124	0.0624108	1.14433	0.0545391	0.956506	0.966962
K03549	59.3524	-1.58796	0.535482	-2.96547	0.00302221	0.0105305
K03550	400.291	0.0189103	0.0436249	0.433474	0.664671	0.741736
K03551	432.126	0.121149	0.0494032	2.45225	0.0141967	0.0345158
K03552	3.32453	0.73771	0.621251	1.18746	0.235046	0.328622
K03553	502.223	-0.0566782	0.0767118	-0.738846	0.460001	0.557394
K03554	26.5729	-2.55928	0.51439	-4.97537	6.51245e-07	1.93277e-05
K03555	413.788	0.00445908	0.0542014	0.0822687	0.934433	0.949748
K03556	26.4227	-2.14894	0.578206	-3.71656	0.00020195	0.00136274
K03557	72.9935	-3.16269	0.814095	-3.88491	0.000102368	0.000827557
K03558	50.9206	-0.573786	0.286114	-2.00544	0.0449155	0.0859536
K03559	537.301	-0.00707841	0.0989881	-0.0715077	0.942994	0.956861
K03560	0	NA	NA	NA	NA	NA
K03561	309.506	-0.122078	0.0819737	-1.48923	0.136426	0.214268
K03562	21.7818	-1.88128	0.53241	-3.53352	0.000410067	0.00228469
K03563	266.482	-0.948746	0.260942	-3.63585	0.000277067	0.00172315
K03564	143.328	0.0526686	0.151119	0.348525	0.727446	0.789961
K03565	206.659	-0.0622618	0.0597561	-1.04193	0.297443	0.396942
K03567	0.356718	0.907979	1.44757	0.627245	0.530499	NA
K03568	39.273	-1.48212	0.391872	-3.78215	0.000155482	0.00111851
K03569	745.027	0.00591588	0.0482628	0.122576	0.902443	0.92646
K03570	204.425	-0.0695542	0.0604267	-1.15105	0.249711	0.345185
K03571	66.1396	-0.526789	0.233804	-2.25312	0.0242515	0.0523152
K03572	377.662	-0.030814	0.0432435	-0.712571	0.476111	0.571824
K03573	90.4558	-1.04205	0.33203	-3.13843	0.00169856	0.00675974
K03574	435.054	0.220621	0.117605	1.87595	0.0606622	0.109259
K03575	258.864	0.307874	0.134271	2.29292	0.0218526	0.0482234
K03578	22.1583	-2.09881	0.330426	-6.35184	2.1276e-10	2.42398e-08
K03579	54.1245	-1.5853	0.387775	-4.0882	4.34728e-05	0.000445286
K03580	20.1707	0.596846	0.327969	1.81983	0.0687855	0.121212
K03581	266.461	-0.060494	0.189105	-0.319896	0.749047	0.805914
K03582	49.0446	-2.10272	0.543244	-3.87066	0.000108539	0.000866014
K03583	49.2711	-1.94112	0.527268	-3.68147	0.000231893	0.00150782
K03584	432.108	-0.00412293	0.0487689	-0.0845401	0.932627	0.948503
K03585	1440.41	0.377281	0.144654	2.60816	0.0091031	0.0244095
K03586	32.0923	-0.603498	0.30132	-2.00285	0.0451935	0.086418
K03587	226.626	-0.400873	0.168285	-2.38211	0.0172136	0.0400995
K03588	223.114	-0.134976	0.16725	-0.807032	0.419648	0.518239
K03589	387.862	0.0265503	0.0539136	0.492461	0.622393	0.703369
K03590	545.009	0.017408	0.0686758	0.25348	0.799897	0.847286
K03591	0.184759	0.938646	3.02619	0.310174	0.756428	NA
K03592	35.2101	-1.71305	0.406255	-4.21669	2.47916e-05	0.000303636
K03593	336.209	0.267055	0.0849324	3.14432	0.00166473	0.0066467
K03594	6.11707	-0.251686	0.503547	-0.499825	0.617198	0.698949
K03595	428.049	-0.0861061	0.0451192	-1.90841	0.0563376	0.102984
K03596	182.274	-0.285915	0.060397	-4.73393	2.20211e-06	5.11198e-05
K03597	28.9697	-2.24687	0.552362	-4.06775	4.74684e-05	0.000467687
K03598	26.1106	-3.09245	0.669364	-4.61998	3.83777e-06	7.75954e-05
K03599	0.369518	2.03314	3.00591	0.676382	0.498798	NA
K03600	28.8116	-2.31529	0.56181	-4.12111	3.77044e-05	0.000399814
K03601	397.184	-0.338601	0.0603565	-5.61002	2.02301e-08	1.03236e-06
K03602	368.761	-0.0392082	0.0694542	-0.564519	0.572401	0.6595
K03605	11.7961	1.05771	0.514219	2.05692	0.0396935	0.0780018
K03607	21.0759	-2.16032	0.528865	-4.08483	4.41093e-05	0.00044771
K03608	70.7082	-0.55665	0.280663	-1.98334	0.0473298	0.0896631
K03609	77.6825	-0.740601	0.268284	-2.76051	0.00577106	0.0173765
K03610	82.7996	-0.666206	0.263157	-2.5316	0.0113545	0.0290473
K03611	18.7967	-2.11727	0.520112	-4.07081	4.68506e-05	0.000466506
K03612	124.17	0.170455	0.11197	1.52233	0.127925	0.203015
K03613	128.474	0.181028	0.106436	1.70082	0.0889769	0.150621
K03614	111.124	0.516753	0.131902	3.9177	8.93963e-05	0.000753791
K03615	159.141	-0.0620472	0.0911797	-0.680494	0.496192	0.590504
K03616	117.024	0.247238	0.126204	1.95904	0.0501081	0.093693
K03617	127.945	0.185339	0.106432	1.74138	0.0816174	0.13961
K03618	0	NA	NA	NA	NA	NA
K03619	0	NA	NA	NA	NA	NA
K03620	11.9192	1.01041	0.522142	1.93512	0.0529758	0.0979723
K03621	145.511	-0.0730265	0.20216	-0.361231	0.717927	0.783324
K03622	0.0615863	0.361573	3.02619	0.119481	0.904894	NA
[truncated: 4,115 more rows]

## Sheet: Level_1
level_1	baseMean	log2FoldChange	lfcSE	stat	pvalue	padj
Brite Hierarchies	202672	-0.0707567	0.0200423	-3.53038	0.000414969	0.00157513
Cellular Processes	21553.8	0.0772669	0.140146	0.551332	0.581406	0.658357
Environmental Information Processing	20996.5	-0.0306727	0.0846614	-0.362298	0.717129	0.7793
Genetic Information Processing	44528.6	0.00194114	0.0382909	0.0506946	0.959569	0.970371
Human Diseases	23942.7	0.7266	0.232743	3.1219	0.00179686	0.00448383
Metabolism	163718	-0.0939453	0.051345	-1.82968	0.0672971	0.0983012
Not Included in Pathway or Brite	59553.9	-0.368522	0.0860694	-4.28168	1.85488e-05	0.000212719
Organismal Systems	11924.2	0.668198	0.225188	2.96729	0.00300433	0.00692022

## Sheet: Level_2
level_2	baseMean	log2FoldChange	lfcSE	stat	pvalue	padj
Cellular community - prokaryotes	9001.08	-0.398224	0.0676598	-5.88568	3.96427e-09	4.27348e-07
Poorly characterized	16843.3	-0.498809	0.0929104	-5.3687	7.93046e-08	4.28847e-06
Unclassified: genetic information processing	17145.8	-0.701839	0.141707	-4.95273	7.3179e-07	2.07597e-05
Excretory system	208.243	2.4588	0.521812	4.71204	2.45248e-06	5.74733e-05
Chromosome	283.145	3.12319	0.691024	4.51966	6.19402e-06	0.000107696
Infectious disease: viral	1956.77	2.9441	0.658566	4.47047	7.80462e-06	0.000123726
Neurodegenerative disease	3726.99	1.62269	0.374822	4.32923	1.49629e-05	0.000200092
Protein families: signaling and cellular processes	69029.6	-0.155787	0.0363621	-4.28434	1.83283e-05	0.000212719
Nervous system	1522.74	1.11535	0.2716	4.1066	4.0152e-05	0.000350034
Energy metabolism	16584	-0.225978	0.0557242	-4.0553	5.00698e-05	0.000412833
Membrane transport	9834.22	-0.359865	0.0888737	-4.04917	5.13987e-05	0.000413491
Substance dependence	364.009	3.99322	1.02058	3.91271	9.12657e-05	0.0006145
Cellular community - eukaryotes	339.84	3.74069	0.974928	3.83688	0.000124605	0.000726414
Circulatory system	284.282	3.84657	1.02034	3.7699	0.000163311	0.000889137
Transport and catabolism	2270.41	1.35308	0.376685	3.59207	0.000328063	0.00140338
Cancer: specific types	524.326	1.3035	0.366217	3.55937	0.000371741	0.00150653
Information processing in viruses	69.3587	2.2478	0.633776	3.54668	0.000390115	0.00154612
Sensory system	181.982	3.93139	1.11612	3.52238	0.000427696	0.00161208
Endocrine system	3212.65	0.653478	0.192904	3.38758	0.00070511	0.0021594
Aging	1504.71	0.294358	0.0909349	3.23701	0.00120788	0.00326404
Infectious disease: parasitic	157.788	2.26514	0.70016	3.23517	0.0012157	0.00326404
Drug resistance: antineoplastic	1106.39	0.248652	0.0806347	3.08369	0.0020445	0.00494164
Cancer: overview	2823.03	0.591446	0.205429	2.87908	0.00398837	0.00870337
Cell growth and death	5720.58	0.505538	0.176014	2.87215	0.00407691	0.00882511
Immune disease	513.04	1.04918	0.36714	2.85772	0.00426702	0.00919969
Signaling molecules and interaction	11.3168	1.15143	0.430876	2.6723	0.0075334	0.0148736
Nucleotide metabolism	12844.6	-0.127773	0.0492537	-2.59419	0.00948145	0.0178066
Cardiovascular disease	1915.73	0.253587	0.101597	2.496	0.0125602	0.0226419
Replication and repair	17114.4	-0.143169	0.0576448	-2.48364	0.0130047	0.0232104
Endocrine and metabolic disease	1167.2	0.295166	0.120201	2.45559	0.0140653	0.0249382
Immune system	2357.69	0.654063	0.269017	2.43131	0.0150443	0.0263275
Transcription	991.261	0.297952	0.123617	2.41028	0.0159401	0.0278049
Xenobiotics biodegradation and metabolism	3634	0.155984	0.0656121	2.37736	0.0174369	0.0301233
Amino acid metabolism	28042.3	-0.136867	0.0588288	-2.32654	0.0199899	0.0338823
Development and regeneration	117.616	1.53068	0.671352	2.27999	0.0226084	0.0377274
Viral protein families	28.216	0.665676	0.314412	2.11721	0.034242	0.0541244
Protein families: metabolism	36214.8	-0.0627873	0.031959	-1.96462	0.0494586	0.0744641
Lipid metabolism	7456.49	-0.0869336	0.0454925	-1.91094	0.056012	0.0829408
Signal transduction	11150.8	0.25753	0.143597	1.79342	0.0729063	0.104512
Metabolism of cofactors and vitamins	18589.9	-0.110852	0.0623789	-1.77708	0.0755548	0.107736
Infectious disease: bacterial	4711.76	0.438724	0.249018	1.76182	0.0781003	0.110199
Metabolism of terpenoids and polyketides	3691.57	-0.110922	0.0698188	-1.58871	0.112125	0.152615
Metabolism of other amino acids	6402.88	-0.0789244	0.0506166	-1.55926	0.118935	0.16107
Cell motility	4222.11	-0.319691	0.225583	-1.41717	0.156433	0.207678
Unclassified: metabolism	16913.1	-0.0784077	0.0664124	-1.18062	0.237755	0.305847
Glycan biosynthesis and metabolism	15939.2	-0.0714943	0.0619902	-1.15332	0.248781	0.31851
Folding, sorting and degradation	7536.04	0.0728439	0.0656602	1.10941	0.267255	0.338942
Translation	18534.2	0.049153	0.0457085	1.07536	0.282215	0.356238
Environmental adaptation	1534.09	0.192345	0.191959	1.00201	0.316338	0.393779
Biosynthesis of other secondary metabolites	9464.39	-0.0698334	0.0750754	-0.930177	0.35228	0.429184
Digestive system	1000.3	0.138019	0.206885	0.66713	0.504689	0.594882
Unclassified: signaling and cellular processes	8651.73	-0.0441371	0.0720092	-0.612936	0.539918	0.625841
Carbohydrate metabolism	41069	-0.0316859	0.0521649	-0.607418	0.543573	0.628725
Protein families: genetic information processing	97399.8	-0.0137585	0.02421	-0.568298	0.569832	0.64661
Drug resistance: antimicrobial	4975.88	0.00553621	0.0536806	0.103132	0.917858	0.940543

## Sheet: Level_3
level_3	baseMean	log2FoldChange	lfcSE	stat	pvalue	padj
ko99995:Signaling proteins	862.539	-0.535632	0.0711908	-7.5239	5.31668e-14	2.86569e-11
ko01001:Protein kinases	1465.84	0.523647	0.0800598	6.5407	6.12297e-11	1.65014e-08
ko03021:Transcription machinery	5616.14	0.25575	0.0416608	6.13885	8.31199e-10	1.34894e-07
ko05111:Biofilm formation - Vibrio cholerae	1781.62	-0.956186	0.156515	-6.10924	1.00107e-09	1.34894e-07
ko00360:Phenylalanine metabolism	733.826	0.356544	0.0649936	5.48583	4.11536e-08	3.426e-06
ko01504:Antimicrobial resistance genes	2476.3	0.418806	0.076536	5.47202	4.44935e-08	3.426e-06
ko00621:Dioxin degradation	40.1176	1.75008	0.324144	5.39908	6.69831e-08	4.28847e-06
ko99997:Function unknown	14592.8	-0.521805	0.0972045	-5.36812	7.95635e-08	4.28847e-06
ko00622:Xylene degradation	40.8591	1.72409	0.323736	5.32559	1.00624e-07	4.584e-06
ko02044:Secretion system	6560.71	-0.729408	0.137029	-5.32303	1.02056e-07	4.584e-06
ko00980:Metabolism of xenobiotics by cytochrome P450	71.0454	2.10266	0.401416	5.23811	1.62231e-07	6.72635e-06
ko04724:Glutamatergic synapse	500.618	0.46316	0.0919284	5.03827	4.69764e-07	1.80859e-05
ko00401:Novobiocin biosynthesis	460.555	-0.319467	0.0640258	-4.98965	6.04881e-07	1.93236e-05
ko02025:Biofilm formation - Pseudomonas aeruginosa	1183.99	-0.738394	0.148028	-4.98819	6.09464e-07	1.93236e-05
ko99985:Amino acid metabolism	265.671	-0.375131	0.0749095	-5.00779	5.50585e-07	1.93236e-05
ko99976:Replication and repair	15302.1	-0.758813	0.152507	-4.97558	6.50524e-07	1.94796e-05
ko00190:Oxidative phosphorylation	3706.88	-0.260112	0.0527457	-4.93144	8.16267e-07	2.19984e-05
ko00195:Photosynthesis	1518.66	-0.470172	0.0956735	-4.91434	8.90806e-07	2.2864e-05
ko00194:Photosynthesis proteins	1527.21	-0.461349	0.0951051	-4.85094	1.22878e-06	3.01051e-05
ko00920:Sulfur metabolism	1361.41	-0.567728	0.120896	-4.69599	2.65314e-06	5.9585e-05
ko00053:Ascorbate and aldarate metabolism	615.287	0.440196	0.094809	4.64298	3.43424e-06	7.40422e-05
ko00966:Glucosinolate biosynthesis	354.231	-0.338101	0.0734028	-4.60611	4.10281e-06	8.50544e-05
ko00440:Phosphonate and phosphinate metabolism	225.745	0.838148	0.182832	4.58426	4.55597e-06	8.97742e-05
ko03110:Chaperones and folding catalysts	5435.72	-0.208815	0.0455991	-4.57938	4.66359e-06	8.97742e-05
ko02026:Biofilm formation - Escherichia coli	1489.2	-0.246612	0.0544705	-4.52745	5.97011e-06	0.000107696
ko05322:Systemic lupus erythematosus	149.798	3.94848	0.872866	4.52358	6.08027e-06	0.000107696
ko00730:Thiamine metabolism	1705.99	-0.414521	0.0919834	-4.50648	6.59131e-06	0.000111022
ko00290:Valine, leucine and isoleucine biosynthesis	1762.34	-0.33195	0.0741429	-4.47717	7.56391e-06	0.000123544
ko00944:Flavone and flavonol biosynthesis	29.157	1.62659	0.368159	4.41818	9.95377e-06	0.000153288
ko05010:Alzheimer disease	395.842	2.2871	0.518606	4.41009	1.03326e-05	0.000154702
ko05133:Pertussis	301.442	0.86585	0.197156	4.39169	1.12473e-05	0.000163846
ko04727:GABAergic synapse	468.718	0.328102	0.0754835	4.34668	1.38216e-05	0.000193638
ko05022:Pathways of neurodegeneration - multiple diseases	738.465	1.62693	0.37455	4.34369	1.40109e-05	0.000193638
ko00261:Monobactam biosynthesis	909.579	-0.424505	0.0984278	-4.31286	1.61156e-05	0.000200092
ko04138:Autophagy - yeast	200.026	3.73969	0.865333	4.32168	1.54844e-05	0.000200092
ko05014:Amyotrophic lateral sclerosis	667.022	1.48002	0.343401	4.30988	1.6334e-05	0.000200092
ko05016:Huntington disease	772.573	1.3821	0.320454	4.31295	1.61094e-05	0.000200092
ko04979:Cholesterol metabolism	32.7305	2.53746	0.590628	4.29621	1.73741e-05	0.000208103
ko03083:Polycomb repressive complex	186.383	2.72835	0.639456	4.26668	1.98404e-05	0.000217164
ko05130:Pathogenic Escherichia coli infection	231.776	1.7025	0.399341	4.26328	2.01451e-05	0.000217164
ko05171:Coronavirus disease - COVID-19	877.243	3.76622	0.882418	4.26807	1.97169e-05	0.000217164
ko05017:Spinocerebellar ataxia	329.714	1.84528	0.434521	4.24669	2.16951e-05	0.000229287
ko02048:Prokaryotic defense system	10023.4	-0.405184	0.0955201	-4.24187	2.21665e-05	0.000229765
ko05166:Human T-cell leukemia virus 1 infection	79.8222	3.057	0.723742	4.22389	2.40124e-05	0.000244202
ko00565:Ether lipid metabolism	43.1734	3.04152	0.722345	4.21061	2.54677e-05	0.000254205
ko01006:Prenyltransferases	826.11	-0.328545	0.0790628	-4.1555	3.24574e-05	0.000318083
ko01040:Biosynthesis of unsaturated fatty acids	84.5889	-0.934989	0.225393	-4.14827	3.35003e-05	0.000318152
ko99996:General function prediction only	2250.66	-0.350957	0.0846233	-4.14728	3.36451e-05	0.000318152
ko02020:Two-component system	7395.29	-0.272543	0.0657995	-4.14203	3.4425e-05	0.000319915
ko04613:Neutrophil extracellular trap formation	147.571	4.26848	1.03252	4.13405	3.5642e-05	0.000325611
ko04964:Proximal tubule bicarbonate reclamation	59.655	0.762654	0.184964	4.12326	3.73541e-05	0.000335564
ko00536:Glycosaminoglycan binding proteins	45.221	2.20235	0.53638	4.10596	4.02637e-05	0.000350034
ko03037:Cilium and associated proteins	867.709	3.69637	0.902803	4.09433	4.23388e-05	0.000362232
ko00860:Porphyrin metabolism	2238.21	0.510804	0.125264	4.07782	4.54597e-05	0.000382856
ko05034:Alcoholism	247.182	4.10594	1.01305	4.05306	5.0551e-05	0.000412833
ko04113:Meiosis - yeast	204.143	3.52344	0.872447	4.03857	5.37773e-05	0.000426264
ko00660:C5-Branched dibasic acid metabolism	1149.07	-0.340691	0.0846275	-4.02578	5.67879e-05	0.000440032
ko05208:Chemical carcinogenesis - reactive oxygen species	181.163	1.48511	0.369038	4.02429	5.7147e-05	0.000440032
ko02040:Flagellar assembly	2495.54	-0.720713	0.179544	-4.01414	5.96633e-05	0.000452937
ko05160:Hepatitis C	63.6235	3.41403	0.85298	4.00248	6.26829e-05	0.000469252
ko03410:Base excision repair	1816.17	-0.217547	0.0544585	-3.99473	6.47683e-05	0.00047822
ko02035:Bacterial motility proteins	3706.32	-0.768616	0.19393	-3.96336	7.3902e-05	0.000538286
ko03082:ATP-dependent chromatin remodeling	96.9595	4.25762	1.07756	3.95115	7.77755e-05	0.000551592
ko05020:Prion disease	267.795	3.58539	0.90697	3.95315	7.71275e-05	0.000551592
ko04217:Necroptosis	1075.94	0.456673	0.116234	3.92891	8.53308e-05	0.000597316
ko04075:Plant hormone signal transduction	31.6751	-3.59507	0.916845	-3.92113	8.8134e-05	0.000609029
ko00362:Benzoate degradation	693.284	0.246697	0.0630845	3.91058	9.20734e-05	0.0006145
ko05110:Vibrio cholerae infection	130.191	3.60772	0.922722	3.90987	9.23461e-05	0.0006145
ko99986:Glycan metabolism	226.464	-0.46918	0.120628	-3.88947	0.000100462	0.000660353
ko03050:Proteasome	133.293	3.36433	0.867474	3.87831	0.000105184	0.000674929
ko04530:Tight junction	159.069	3.76332	0.96989	3.88015	0.00010439	0.000674929
ko00430:Taurine and hypotaurine metabolism	396.325	-0.302893	0.0783978	-3.86354	0.000111755	0.000699901
ko00906:Carotenoid biosynthesis	27.1507	-2.57468	0.66686	-3.8609	0.000112971	0.000699901
ko00960:Tropane, piperidine and pyridine alkaloid biosynthesis	388.511	-0.296267	0.0766855	-3.86341	0.000111815	0.000699901
ko00350:Tyrosine metabolism	426.198	-0.264973	0.0689162	-3.84487	0.000120618	0.000715109
ko04110:Cell cycle	212.421	3.76336	0.97886	3.84463	0.000120733	0.000715109
ko04140:Autophagy - animal	126.77	3.93633	1.02306	3.8476	0.00011928	0.000715109
ko05161:Hepatitis B	26.4371	3.41402	0.88654	3.85094	0.000117664	0.000715109
ko04910:Insulin signaling pathway	546.307	1.25167	0.326343	3.83545	0.000125337	0.000726414
ko01521:EGFR tyrosine kinase inhibitor resistance	83.6615	3.98684	1.04225	3.82522	0.000130655	0.000749179
ko00950:Isoquinoline alkaloid biosynthesis	211.028	-0.340938	0.0895785	-3.80603	0.000141216	0.000801216
ko04121:Ubiquitin system	343.195	3.69906	0.976533	3.78795	0.000151896	0.000852834
ko03460:Fanconi anemia pathway	22.4401	3.50886	0.929516	3.77494	0.000160048	0.000883125
ko04150:mTOR signaling pathway	143.934	3.85626	1.02176	3.77413	0.000160568	0.000883125
ko00770:Pantothenate and CoA biosynthesis	2477.51	-0.237858	0.0633456	-3.75492	0.000173396	0.00092535
ko04139:Mitophagy - yeast	38.2129	3.60124	0.958668	3.75651	0.0001723	0.00092535
ko03015:mRNA surveillance pathway	226.754	3.80506	1.01512	3.74837	0.000177991	0.000931429
ko04131:Membrane trafficking	1801.18	1.47124	0.392326	3.75005	0.000176802	0.000931429
ko04111:Cell cycle - yeast	195.891	3.86143	1.03372	3.73548	0.00018736	0.000970692
ko05168:Herpes simplex virus 1 infection	89.1472	3.72894	0.998871	3.73316	0.000189096	0.000970692
ko04214:Apoptosis - fly	28.7958	1.93045	0.518188	3.72539	0.000195015	0.00099163
ko00750:Vitamin B6 metabolism	911.214	-0.338133	0.0909131	-3.7193	0.000199774	0.00100634
ko03070:Bacterial secretion system	3554.89	-0.583033	0.157169	-3.7096	0.000207588	0.00102651
ko04145:Phagosome	182.765	3.61827	0.975355	3.70969	0.000207513	0.00102651
ko00909:Sesquiterpenoid and triterpenoid biosynthesis	31.8115	-2.18199	0.589282	-3.70279	0.000213245	0.00104391
ko04144:Endocytosis	253.577	3.93873	1.06431	3.70073	0.000214979	0.00104391
ko05100:Bacterial invasion of epithelial cells	62.3063	4.00802	1.08376	3.69827	0.000217075	0.00104467
ko04814:Motor proteins	303.995	3.73224	1.01488	3.67751	0.000235521	0.00112342
ko04371:Apelin signaling pathway	54.4902	3.86092	1.05373	3.66405	0.000248255	0.00117376
ko04721:Synaptic vesicle cycle	118.422	3.82643	1.04629	3.65714	0.000255042	0.00119537
ko04114:Oocyte meiosis	265.961	3.84248	1.05429	3.64461	0.000267799	0.00123673
ko04810:Regulation of actin cytoskeleton	173.401	3.97327	1.09037	3.64398	0.000268456	0.00123673
ko05169:Epstein-Barr virus infection	73.8224	3.66026	1.00557	3.63998	0.000272664	0.00124547
ko04152:AMPK signaling pathway	252.248	1.16097	0.319948	3.62861	0.000284947	0.00129064
ko04013:MAPK signaling pathway - fly	182.396	1.66697	0.46045	3.6203	0.000294261	0.00130862
ko04031:GTP-binding proteins	45.6527	4.10436	1.13424	3.6186	0.0002962	0.00130862
ko05170:Human immunodeficiency virus 1 infection	167.328	3.91658	1.08142	3.62169	0.000292686	0.00130862
ko01009:Protein phosphatases and associated proteins	1340.15	0.734444	0.20331	3.61243	0.000303336	0.00131853
ko05202:Transcriptional misregulation in cancer	48.6445	3.92434	1.08577	3.61433	0.000301131	0.00131853
ko04390:Hippo signaling pathway	138.151	3.8532	1.06812	3.60746	0.000309211	0.00133332
ko04261:Adrenergic signaling in cardiomyocytes	178.883	3.87953	1.08176	3.58632	0.000335372	0.00142335
ko04115:p53 signaling pathway	14.6956	2.62814	0.734447	3.5784	0.000345707	0.00143428
ko04218:Cellular senescence	177.039	3.88284	1.08484	3.57918	0.000344672	0.00143428
ko04921:Oxytocin signaling pathway	143.084	3.80641	1.06377	3.57823	0.000345931	0.00143428
ko04990:Domain-containing proteins not elsewhere classified	192.473	3.70738	1.0399	3.56514	0.00036366	0.00149628
ko05031:Amphetamine addiction	116.769	3.78598	1.06273	3.56251	0.000367321	0.00149989
ko04024:cAMP signaling pathway	130.684	3.811	1.07241	3.55367	0.0003799	0.00152811
ko03250:Viral life cycle - HIV-1	68.3412	2.29837	0.647143	3.55156	0.000382957	0.00152899
ko04720:Long-term potentiation	116.568	3.78332	1.06792	3.5427	0.000396047	0.00154688
ko04728:Dopaminergic synapse	192.293	3.8238	1.07899	3.54387	0.000394305	0.00154688
ko00510:N-Glycan biosynthesis	203.468	0.635801	0.179853	3.53512	0.000407594	0.00157435
ko04022:cGMP-PKG signaling pathway	116.928	3.76888	1.06695	3.53238	0.000411843	0.00157435
ko04120:Ubiquitin mediated proteolysis	200.144	3.90808	1.10582	3.53409	0.000409178	0.00157435
ko00121:Secondary bile acid biosynthesis	10.1574	-1.7338	0.493853	-3.51076	0.000446833	0.00167252
ko02010:ABC transporters	5729.16	-0.27715	0.0792622	-3.49662	0.000471186	0.00171097
ko04211:Longevity regulating pathway	166.177	1.52385	0.435604	3.49823	0.00046835	0.00171097
ko04270:Vascular smooth muscle contraction	104.895	3.85249	1.10562	3.48446	0.000493135	0.00171097
ko04310:Wnt signaling pathway	137.553	3.83572	1.09623	3.499	0.000467003	0.00171097
ko04341:Hedgehog signaling pathway - fly	78.7846	3.83381	1.09829	3.49072	0.000481714	0.00171097
ko04713:Circadian entrainment	25.7108	4.06108	1.16586	3.48334	0.000495196	0.00171097
ko04740:Olfactory transduction	25.7108	4.06108	1.16586	3.48334	0.000495196	0.00171097
ko04744:Phototransduction	25.7108	4.06108	1.16586	3.48334	0.000495196	0.00171097
ko04745:Phototransduction - fly	25.7108	4.06108	1.16586	3.48334	0.000495196	0.00171097
ko04750:Inflammatory mediator regulation of TRP channels	104.895	3.85249	1.10562	3.48446	0.000493135	0.00171097
ko04916:Melanogenesis	25.7108	4.06108	1.16586	3.48334	0.000495196	0.00171097
ko04971:Gastric acid secretion	25.7108	4.06108	1.16586	3.48334	0.000495196	0.00171097
ko00270:Cysteine and methionine metabolism	4677.18	-0.216964	0.0624983	-3.47151	0.000517535	0.0017574
ko04624:Toll and Imd signaling pathway	48.9288	3.85951	1.11179	3.47145	0.000517659	0.0017574
ko04932:Non-alcoholic fatty liver disease	12.3667	3.01172	0.867667	3.47106	0.000518418	0.0017574
ko03041:Spliceosome	223.64	3.72285	1.07328	3.46867	0.000523046	0.00176201
ko04928:Parathyroid hormone synthesis, secretion and action	33.3556	3.49747	1.01268	3.45369	0.000552977	0.00183984
ko99999:Others	101.48	-0.711672	0.205995	-3.4548	0.000550692	0.00183984
ko04976:Bile secretion	32.4465	3.34337	0.970784	3.44399	0.000573202	0.00189543
ko04015:Rap1 signaling pathway	44.3788	4.15917	1.20868	3.4411	0.000579355	0.0019041
ko04722:Neurotrophin signaling pathway	25.906	4.02205	1.17017	3.43714	0.000587888	0.00192043
ko04071:Sphingolipid signaling pathway	123.084	3.85669	1.12323	3.43358	0.000595668	0.00193413
ko03013:Nucleocytoplasmic transport	65.5833	3.47671	1.01331	3.43106	0.000601237	0.00194052
ko05135:Yersinia infection	57.4989	4.04067	1.17899	3.42723	0.000609762	0.00195632
ko04350:TGF-beta signaling pathway	127.163	3.93513	1.14971	3.42271	0.000619991	0.00197737
ko04966:Collecting duct acid secretion	93.7621	3.82106	1.11784	3.41825	0.000630254	0.00199828
ko05162:Measles	59.6545	3.6173	1.05937	3.41458	0.000638796	0.00201351
ko04540:Gap junction	52.6643	3.38272	0.992327	3.40887	0.000652317	0.00204418
ko04925:Aldosterone synthesis and secretion	26.0735	3.93009	1.15426	3.40486	0.000661976	0.00206246
ko04137:Mitophagy - animal	53.3508	3.96591	1.16646	3.39995	0.000673976	0.00208778
ko05214:Glioma	39.5645	4.11965	1.21315	3.39582	0.000684233	0.00210744
ko05231:Choline metabolism in cancer	41.6232	3.58309	1.05914	3.38301	0.000716952	0.00218326
ko04730:Long-term depression	48.6852	3.979	1.17833	3.37681	0.000733312	0.00222053
ko04510:Focal adhesion	90.9085	3.86414	1.14633	3.37087	0.000749322	0.00225634
ko05200:Pathways in cancer	463.555	1.1084	0.329564	3.36322	0.000770387	0.00230688
ko04520:Adherens junction	37.31	3.85921	1.15409	3.34394	0.000825964	0.00245964
ko05167:Kaposi sarcoma-associated herpesvirus infection	68.0929	3.92347	1.17415	3.34155	0.000833135	0.00246736
ko04611:Platelet activation	79.1867	3.8188	1.14541	3.33401	0.00085603	0.00250761
ko05150:Staphylococcus aureus infection	16.1077	1.3684	0.410267	3.3354	0.000851772	0.00250761
ko04064:NF-kappa B signaling pathway	34.2492	3.76088	1.13457	3.3148	0.000917078	0.00267057
ko04710:Circadian rhythm	78.2374	3.93448	1.18743	3.31344	0.00092157	0.00267057
ko04924:Renin secretion	68.2511	3.8897	1.17966	3.2973	0.000976186	0.00281371
ko04136:Autophagy - other	68.2668	3.98633	1.20956	3.29568	0.000981828	0.00281492
ko04391:Hippo signaling pathway - fly	59.2709	3.92877	1.19279	3.29378	0.000988502	0.00281906
ko04712:Circadian rhythm - plant	32.4775	3.74494	1.13866	3.28889	0.00100582	0.00285336
ko05145:Toxoplasmosis	53.4999	3.95472	1.20415	3.28423	0.0010226	0.00288576
ko04361:Axon regeneration	41.0329	3.53715	1.07962	3.27628	0.00105184	0.00294176
ko05165:Human papillomavirus infection	395.564	1.33328	0.406998	3.27587	0.00105336	0.00294176
ko04151:PI3K-Akt signaling pathway	426.189	1.03992	0.318003	3.27016	0.00107486	0.00297495
ko05164:Influenza A	16.7104	2.37048	0.724965	3.26979	0.00107628	0.00297495
ko04962:Vasopressin-regulated water reabsorption	49.5668	3.77863	1.1593	3.25941	0.00111645	0.00307023
ko00543:Exopolysaccharide biosynthesis	1399.48	-0.313488	0.0963679	-3.25303	0.00114183	0.00312408
ko01524:Platinum drug resistance	96.5158	1.0412	0.321021	3.24339	0.00118115	0.00321536
ko00982:Drug metabolism - cytochrome P450	25.6475	3.64697	1.12791	3.2334	0.00122326	0.00326404
ko05204:Chemical carcinogenesis - DNA adducts	25.6475	3.64697	1.12791	3.2334	0.00122326	0.00326404
ko04666:Fc gamma R-mediated phagocytosis	96.6898	3.97231	1.22977	3.23012	0.00123739	0.00328549
ko04623:Cytosolic DNA-sensing pathway	29.7795	3.78977	1.1757	3.22341	0.00126676	0.00334699
ko04072:Phospholipase D signaling pathway	32.4663	3.54879	1.10431	3.21359	0.00131087	0.00344664
ko00562:Inositol phosphate metabolism	539.152	0.289683	0.0905911	3.19769	0.00138531	0.00360716
ko01008:Polyketide biosynthesis proteins	19.6859	1.3103	0.409723	3.19801	0.00138381	0.00360716
ko05235:PD-L1 expression and PD-1 checkpoint pathway in cancer	57.9905	3.75297	1.17729	3.1878	0.0014336	0.00371495
ko04660:T cell receptor signaling pathway	86.7047	3.78985	1.19629	3.16801	0.00153486	0.00395833
ko04014:Ras signaling pathway	52.0925	3.86151	1.22004	3.16507	0.00155046	0.00396066
ko04912:GnRH signaling pathway	52.0925	3.86151	1.22004	3.16507	0.00155046	0.00396066
ko03040:Spliceosome	75.0461	3.46968	1.09923	3.15647	0.00159691	0.004041
ko05012:Parkinson disease	555.578	1.02568	0.324943	3.15648	0.00159684	0.004041
ko05225:Hepatocellular carcinoma	50.5441	2.93639	0.931152	3.15351	0.00161321	0.00406318
ko03051:Proteasome	427.894	0.981163	0.313448	3.13023	0.0017467	0.00437893
ko05163:Human cytomegalovirus infection	39.2536	3.78543	1.2167	3.11123	0.00186311	0.00462773
ko04070:Phosphatidylinositol signaling system	341.855	0.588033	0.189177	3.10837	0.0018812	0.00465122
ko04625:C-type lectin receptor signaling pathway	37.7818	3.75499	1.21187	3.09852	0.00194492	0.00477239
ko99973:Transcription	542.055	-0.335121	0.108171	-3.09806	0.00194791	0.00477239
ko04216:Ferroptosis	156.234	0.899338	0.290817	3.09245	0.00198513	0.00484155
ko04360:Axon guidance	31.8677	3.75261	1.21454	3.08974	0.00200332	0.00486391
ko04020:Calcium signaling pathway	38.092	3.73889	1.21492	3.07747	0.00208765	0.00502342
ko05212:Pancreatic cancer	32.7723	3.72633	1.21564	3.06532	0.00217439	0.00520886
ko03022:Basal transcription factors	40.1789	1.69809	0.556867	3.04936	0.00229328	0.00546938
ko00791:Atrazine degradation	36.6337	-1.8599	0.612825	-3.03496	0.00240567	0.00571215
ko03016:Transfer RNA biogenesis	12657.7	-0.136234	0.0450257	-3.02569	0.00248068	0.00586443
ko04010:MAPK signaling pathway	34.1289	3.66202	1.21308	3.01879	0.0025379	0.00597348
ko05226:Gastric cancer	34.124	3.53992	1.17492	3.0129	0.00258761	0.00606401
ko03060:Protein export	2718.17	-0.113361	0.0379295	-2.98872	0.00280145	0.00653672
ko05222:Small cell lung cancer	23.6302	4.35398	1.46295	2.97616	0.00291881	0.00678121
ko04977:Vitamin digestion and absorption	7.22827	4.52443	1.52265	2.97141	0.00296436	0.00685748
ko02030:Bacterial chemotaxis	1249.24	-0.631559	0.213133	-2.96321	0.00304451	0.00698293
ko04130:SNARE interactions in vesicular transport	10.1056	4.59653	1.55573	2.95458	0.00313093	0.00715073
ko00564:Glycerophospholipid metabolism	2181.73	-0.129465	0.0439597	-2.94507	0.00322881	0.00731231
ko04931:Insulin resistance	668.682	0.518381	0.175996	2.94542	0.0032252	0.00731231
ko00640:Propanoate metabolism	1440.88	-0.206441	0.0701496	-2.94286	0.00325196	0.00733391
ko05140:Leishmaniasis	18.1781	3.04952	1.04256	2.92503	0.00344419	0.00773507
ko00830:Retinol metabolism	85.4919	0.762845	0.262053	2.91103	0.00360235	0.00805672
ko00563:Glycosylphosphatidylinositol (GPI)-anchor biosynthesis	5.92938	2.46238	0.849443	2.89882	0.00374572	0.00834274
ko00020:Citrate cycle (TCA cycle)	2546.25	-0.223187	0.0772373	-2.88962	0.00385703	0.00849752
ko01007:Amino acid related enzymes	6207.77	-0.129067	0.0446488	-2.89073	0.00384351	0.00849752
ko05134:Legionellosis	891.437	-0.403886	0.139793	-2.88918	0.00386251	0.00849752
ko05417:Lipid and atherosclerosis	648.244	0.320703	0.111198	2.88407	0.00392566	0.00860134
ko05218:Melanoma	12.2864	4.27645	1.487	2.8759	0.0040288	0.00875614
ko05415:Diabetic cardiomyopathy	441.101	0.550286	0.193125	2.84937	0.00438059	0.00940691
ko03450:Non-homologous end-joining	12.0354	2.86183	1.00509	2.84735	0.00440854	0.00942938
ko05205:Proteoglycans in cancer	312.616	0.675478	0.238988	2.82642	0.00470722	0.0100284
ko04392:Hippo signaling pathway - multiple species	7.65297	3.99343	1.41557	2.82108	0.00478622	0.0101566
ko00930:Caprolactam degradation	75.2099	0.657104	0.234152	2.80631	0.00501121	0.0105923
ko00720:Carbon fixation pathways in prokaryotes	3424.59	-0.174327	0.0621959	-2.80286	0.00506509	0.0106536
ko03400:DNA repair and recombination proteins	14814	-0.166125	0.0592895	-2.80193	0.00507972	0.0106536
ko00571:Lipoarabinomannan (LAM) biosynthesis	10.4255	-1.82733	0.653778	-2.79503	0.00518949	0.0107776
ko05213:Endometrial cancer	12.5264	4.18729	1.49757	2.79606	0.00517304	0.0107776
ko05224:Breast cancer	13.8578	4.23092	1.51404	2.79445	0.00519882	0.0107776
ko04330:Notch signaling pathway	8.87864	3.78776	1.35758	2.79009	0.0052693	0.0108818
ko00590:Arachidonic acid metabolism	1.98609	1.7428	0.626555	2.78155	0.00540994	0.0110873
ko00591:Linoleic acid metabolism	1.98609	1.7428	0.626555	2.78155	0.00540994	0.0110873
ko00627:Aminobenzoate degradation	149.458	0.493529	0.177601	2.77886	0.00545502	0.0111373
ko00540:Lipopolysaccharide biosynthesis	2892.61	-0.241707	0.0870438	-2.77685	0.00548891	0.0111642
ko04068:FoxO signaling pathway	130.331	0.999473	0.364457	2.74236	0.0060999	0.0123603
ko00903:Limonene degradation	21.3488	0.850052	0.310874	2.73439	0.00624958	0.0126162
ko04612:Antigen processing and presentation	320.682	0.540627	0.19928	2.71291	0.00666956	0.0134138
ko00450:Selenocompound metabolism	1396.35	-0.220338	0.0813744	-2.70771	0.00677499	0.0135752
ko04723:Retrograde endocannabinoid signaling	50.9301	-0.495983	0.183923	-2.69668	0.00700345	0.013981
ko03032:DNA replication proteins	6870.56	-0.174067	0.0649698	-2.67919	0.00737997	0.0146782
ko04080:Neuroactive ligand-receptor interaction	11.3168	1.15143	0.430876	2.6723	0.0075334	0.0148736
ko05219:Bladder cancer	3.50602	2.92911	1.09807	2.66751	0.00764167	0.0150323
ko04370:VEGF signaling pathway	12.5686	3.3802	1.26779	2.6662	0.0076713	0.0150357
ko00330:Arginine and proline metabolism	1831.39	-0.227269	0.0852825	-2.66489	0.00770125	0.0150398
ko05142:Chagas disease	53.8598	3.05339	1.14907	2.65728	0.00787733	0.0153281
ko04918:Thyroid hormone synthesis	338.018	0.315384	0.118792	2.65492	0.00793275	0.0153804
ko04622:RIG-I-like receptor signaling pathway	5.27163	4.321	1.62915	2.65231	0.0079944	0.0154444
ko00240:Pyrimidine metabolism	5824.52	-0.157495	0.0596055	-2.64228	0.00823488	0.0158521
ko00780:Biotin metabolism	1319.1	-0.290875	0.110983	-2.6209	0.00876988	0.0166443
ko04650:Natural killer cell mediated cytotoxicity	12.0679	3.31576	1.26506	2.62103	0.00876656	0.0166443
ko04658:Th1 and Th2 cell differentiation	12.0679	3.31576	1.26506	2.62103	0.00876656	0.0166443
ko04662:B cell receptor signaling pathway	12.0679	3.31576	1.26506	2.62103	0.00876656	0.0166443
ko04961:Endocrine and other factor-regulated calcium reabsorption	4.91828	4.21558	1.61255	2.61423	0.00894285	0.016913
ko04213:Longevity regulating pathway - multiple species	312.688	0.304576	0.116874	2.60601	0.00916042	0.0172639
ko03009:Ribosome biogenesis	8699.08	-0.0743654	0.0287151	-2.58976	0.00960421	0.0179715
ko04040:Ion channels	15.5296	4.0295	1.55662	2.58863	0.00963595	0.0179715
ko04142:Lysosome	822.336	0.70029	0.270954	2.58453	0.00975116	0.0181237
ko01005:Lipopolysaccharide biosynthesis proteins	3319.97	-0.220761	0.085789	-2.5733	0.0100734	0.0186134
ko03430:Mismatch repair	4358.46	-0.190361	0.0739855	-2.57295	0.0100837	0.0186134
ko04090:CD molecules	191.011	0.396632	0.155399	2.55235	0.0106999	0.0196834
ko05223:Non-small cell lung cancer	6.94048	3.40276	1.33488	2.54911	0.0107999	0.0197999
ko00311:Penicillin and cephalosporin biosynthesis	253.664	0.50269	0.197321	2.54758	0.0108473	0.0198176
ko00790:Folate biosynthesis	2354.78	-0.142803	0.0560799	-2.54643	0.0108831	0.0198176
ko04112:Cell cycle - Caulobacter	3038.25	-0.182718	0.0718714	-2.54229	0.011013	0.0199865
ko05323:Rheumatoid arthritis	125.237	1.67062	0.669248	2.49627	0.0125506	0.0226419
ko04923:Regulation of lipolysis in adipocytes	1.31405	2.40634	0.964774	2.4942	0.012624	0.0226812
ko00120:Primary bile acid biosynthesis	12.3974	-1.15325	0.463293	-2.48924	0.0128016	0.0229238
ko00062:Fatty acid elongation	8.73363	3.41019	1.37747	2.4757	0.0132976	0.0236549
ko04915:Estrogen signaling pathway	298.203	0.391432	0.159789	2.44968	0.0142983	0.0252682
ko05211:Renal cell carcinoma	18.2381	1.02589	0.419034	2.44822	0.0143563	0.0252877
ko00900:Terpenoid backbone biosynthesis	1783.11	-0.179523	0.0737886	-2.43293	0.0149771	0.0262952
ko04320:Dorso-ventral axis formation	6.79095	4.44134	1.85723	2.39138	0.0167851	0.0291844
ko04812:Cytoskeleton proteins	2534.2	0.454423	0.190735	2.38248	0.0171964	0.0298035
ko01054:Nonribosomal peptide structures	12.396	0.845833	0.356149	2.37494	0.0175518	0.0301287
ko05206:MicroRNAs in cancer	525.621	0.206991	0.0871433	2.37529	0.0175351	0.0301287
ko04147:Exosome	6680.19	0.192367	0.0814037	2.36313	0.0181214	0.0310077
ko00280:Valine, leucine and isoleucine degradation	720.866	0.186259	0.0791783	2.3524	0.0186528	0.031816
ko99981:Carbohydrate metabolism	254.26	0.379606	0.161973	2.34363	0.0190971	0.0324711
ko99983:Lipid metabolism	98.3416	0.716823	0.311143	2.30384	0.0212317	0.0358742
ko03008:Ribosome biogenesis in eukaryotes	383.309	0.631824	0.274957	2.2979	0.0215674	0.0363275
ko04922:Glucagon signaling pathway	748.787	0.261567	0.114374	2.28694	0.0221995	0.0372758
ko00620:Pyruvate metabolism	3540.92	-0.113032	0.0495249	-2.28232	0.0224707	0.037614
ko00910:Nitrogen metabolism	1868.01	-0.215823	0.0949976	-2.27188	0.0230938	0.0384184
ko04975:Fat digestion and absorption	32.4024	-1.01961	0.449517	-2.26825	0.0233143	0.0386658
ko05203:Viral carcinogenesis	261.984	0.607281	0.268427	2.26237	0.0236748	0.0391433
ko04215:Apoptosis - multiple species	3.44017	3.95688	1.75013	2.2609	0.0237651	0.0391725
ko00300:Lysine biosynthesis	2353.45	-0.1676	0.074542	-2.2484	0.0245505	0.0403437
ko99975:Protein processing	986.883	-0.198128	0.0883081	-2.2436	0.0248582	0.0407251
ko00601:Glycosphingolipid biosynthesis - lacto and neolacto series	38.5923	0.640042	0.288705	2.21694	0.0266269	0.0434906
ko00410:beta-Alanine metabolism	506.053	-0.18231	0.0826821	-2.20496	0.0274572	0.0445766
ko02024:Quorum sensing	4546.02	-0.153067	0.0693962	-2.2057	0.0274052	0.0445766
ko05207:Chemical carcinogenesis - receptor activation	290.005	0.320805	0.146354	2.19198	0.0283808	0.0459377
ko04714:Thermogenesis	136.312	0.762516	0.348353	2.18892	0.0286026	0.0461582
ko05410:Hypertrophic cardiomyopathy	2.33463	3.6753	1.68246	2.18448	0.0289273	0.0465427
ko99978:Cell growth	2239.78	0.219761	0.100904	2.17793	0.0294115	0.0471809
ko03420:Nucleotide excision repair	1862.97	-0.0660085	0.0306993	-2.15016	0.0315424	0.0504492
ko00220:Arginine biosynthesis	2191.32	-0.0909524	0.0428472	-2.12272	0.0337775	0.0538641
ko00230:Purine metabolism	7020.16	-0.103147	0.0486928	-2.11832	0.0341478	0.0541244
ko03200:Viral proteins	28.216	0.665676	0.314412	2.11721	0.034242	0.0541244
ko02000:Transporters	33109.4	-0.15491	0.0734768	-2.10829	0.0350062	0.0551706
ko04657:IL-17 signaling pathway	278.951	0.243868	0.115879	2.10451	0.0353337	0.0553629
ko05210:Colorectal cancer	2.84749	3.66503	1.74062	2.10558	0.0352405	0.0553629
ko00760:Nicotinate and nicotinamide metabolism	2317.9	-0.134784	0.0640824	-2.10328	0.035441	0.0553702
ko00250:Alanine, aspartate and glutamate metabolism	4225.72	-0.130071	0.063667	-2.04298	0.041054	0.063954
ko00513:Various types of N-glycan biosynthesis	156.092	0.499822	0.246549	2.02728	0.0426343	0.0662244
ko00680:Methane metabolism	2427.06	-0.100303	0.04971	-2.01776	0.0436162	0.0675551
ko04066:HIF-1 signaling pathway	809.827	0.182005	0.0902946	2.01567	0.043834	0.0676054
ko04141:Protein processing in endoplasmic reticulum	1209.38	0.338434	0.167953	2.01505	0.0438996	0.0676054
ko01522:Endocrine resistance	1.47027	3.63271	1.81996	1.99604	0.0459296	0.0697353
ko04012:ErbB signaling pathway	1.47027	3.63271	1.81996	1.99604	0.0459296	0.0697353
ko04630:JAK-STAT signaling pathway	1.47027	3.63271	1.81996	1.99604	0.0459296	0.0697353
ko04935:Growth hormone synthesis, secretion and action	1.47027	3.63271	1.81996	1.99604	0.0459296	0.0697353
ko05221:Acute myeloid leukemia	1.47027	3.63271	1.81996	1.99604	0.0459296	0.0697353
ko00550:Peptidoglycan biosynthesis	3680.78	-0.146695	0.0740187	-1.98186	0.0474949	0.0719094
ko04212:Longevity regulating pathway - worm	1025.64	0.111559	0.0566528	1.96918	0.0489327	0.0738788
ko01051:Biosynthesis of ansamycins	291.555	0.114612	0.0584559	1.96065	0.0499196	0.0749489
ko03018:RNA degradation	2481.51	-0.0843631	0.0431824	-1.95364	0.0507434	0.0759741
ko99993:Cell motility	14.066	1.01694	0.524228	1.93989	0.0523933	0.0782271
ko00537:Glycosylphosphatidylinositol (GPI)-anchored proteins	215.04	-0.244898	0.127522	-1.92043	0.0548037	0.0816
ko01004:Lipid biosynthesis proteins	2025.87	-0.116739	0.0610883	-1.91098	0.0560069	0.0829408
ko03030:DNA replication	4236.66	-0.130496	0.0686247	-1.90159	0.0572252	0.0845051
ko00260:Glycine, serine and threonine metabolism	3753.59	-0.129973	0.0686447	-1.89341	0.0583029	0.0858613
ko05340:Primary immunodeficiency	237.953	-0.220917	0.117273	-1.88379	0.0595932	0.0875225
ko00405:Phenazine biosynthesis	348.679	-0.222269	0.121034	-1.83642	0.0662963	0.0971024
ko99988:Secondary metabolism	282.074	0.246339	0.134837	1.82694	0.0677083	0.0986346
ko04621:NOD-like receptor signaling pathway	918.749	-0.219201	0.120566	-1.8181	0.0690489	0.100316
ko04122:Sulfur relay system	783.399	-0.242948	0.133943	-1.81382	0.0697059	0.100728
ko05132:Salmonella infection	1330.4	0.464382	0.255898	1.81472	0.0695676	0.100728
ko00670:One carbon pool by folate	2484.76	-0.131121	0.072757	-1.80218	0.0715173	0.103069
ko05215:Prostate cancer	269.977	0.168076	0.0934516	1.79853	0.0720925	0.103621
ko00332:Carbapenem biosynthesis	353.463	-0.193651	0.108157	-1.79047	0.0733784	0.10491
ko00970:Aminoacyl-tRNA biosynthesis	4982.25	-0.0733345	0.0413529	-1.77338	0.0761657	0.108228
ko04380:Osteoclast differentiation	38.0267	-0.874525	0.493368	-1.77256	0.0763014	0.108228
ko03440:Homologous recombination	4806.35	-0.131382	0.0742481	-1.7695	0.0768111	0.108665
ko99979:Unclassified viral proteins	488.746	-0.198264	0.113177	-1.75181	0.0798073	0.112314
ko05230:Central carbon metabolism in cancer	614.062	-0.143984	0.0823301	-1.74886	0.0803149	0.112734
ko00908:Zeatin biosynthesis	291.372	-0.188775	0.109212	-1.72853	0.0838938	0.117233
ko99998:Others	240.83	-0.247233	0.14306	-1.72818	0.0839554	0.117233
ko00333:Prodigiosin biosynthesis	573.081	-0.184564	0.108043	-1.70825	0.0875902	0.121993
ko00480:Glutathione metabolism	1030.43	-0.116203	0.0683112	-1.70108	0.0889286	0.123537
ko00340:Histidine metabolism	1511.23	-0.0881279	0.0521007	-1.69149	0.0907431	0.125734
ko04936:Alcoholic liver disease	43.0629	0.478544	0.291229	1.64319	0.100344	0.138681
ko02022:Two-component system	1918.51	-0.215797	0.132855	-1.6243	0.104311	0.143794
ko01002:Peptidases and inhibitors	12127.6	-0.0757782	0.0467849	-1.61971	0.105294	0.144779
ko01053:Biosynthesis of siderophore group nonribosomal peptides	0.912636	2.53513	1.57727	1.6073	0.107989	0.148107
ko04659:Th17 cell differentiation	269.98	0.154087	0.0960489	1.60425	0.108658	0.148646
ko00400:Phenylalanine, tyrosine and tryptophan biosynthesis	3187.18	-0.106537	0.0665294	-1.60136	0.109298	0.149143
ko04726:Serotonergic synapse	0.602873	2.68248	1.69465	1.58291	0.113442	0.154018
ko00061:Fatty acid biosynthesis	2337.02	-0.145607	0.093789	-1.55249	0.120544	0.16284
ko00997:Biosynthesis of various other secondary metabolites	2.1021	0.966979	0.632296	1.52931	0.126186	0.170036
ko04920:Adipocytokine signaling pathway	123.015	0.458193	0.302437	1.515	0.129772	0.174432
ko00740:Riboflavin metabolism	1400.16	-0.130589	0.0878333	-1.48679	0.137071	0.183784
ko05131:Shigellosis	594.563	0.724581	0.4977	1.45586	0.145432	0.19451
ko04914:Progesterone-mediated oocyte maturation	265.86	0.119049	0.0828824	1.43637	0.150898	0.201322
ko00633:Nitrotoluene degradation	117.762	-0.470464	0.328667	-1.43143	0.152306	0.202699
ko03000:Transcription factors	5764.89	-0.109656	0.0779669	-1.40644	0.159593	0.211353
ko04664:Fc epsilon RI signaling pathway	0.644994	2.38015	1.76184	1.35095	0.176712	0.233451
ko04978:Mineral absorption	130.834	-0.300475	0.223329	-1.34544	0.178485	0.235216
ko01011:Peptidoglycan biosynthesis and degradation proteins	5606.48	-0.0706892	0.0527248	-1.34072	0.180011	0.236649
ko04930:Type II diabetes mellitus	202.866	-0.139238	0.104031	-1.33843	0.180755	0.237048
ko04919:Thyroid hormone signaling pathway	144.035	0.166154	0.124579	1.33373	0.182294	0.238486
ko03029:Mitochondrial biogenesis	7036.99	-0.0758914	0.0572985	-1.32449	0.18534	0.241884
ko00999:Biosynthesis of various plant secondary metabolites	1250.13	0.0871542	0.0675041	1.2911	0.19667	0.255435
ko99980:Enzymes with EC numbers	14287.1	-0.0883023	0.0683613	-1.2917	0.196461	0.255435
ko04210:Apoptosis	347.448	0.217986	0.177594	1.22744	0.219657	0.284603
ko00907:Pinene, camphor and geraniol degradation	59.6728	0.336527	0.277097	1.21447	0.224567	0.290268
ko00040:Pentose and glucuronate interconversions	2179	0.122734	0.103928	1.18095	0.237621	0.305847
ko00981:Insect hormone biosynthesis	5.69327	-0.766291	0.654888	-1.17011	0.241957	0.310511
ko04011:MAPK signaling pathway - yeast	0.496386	1.96586	1.70875	1.15047	0.249951	0.31925
ko03020:RNA polymerase	876.077	0.0599526	0.0531008	1.12903	0.258884	0.329878
ko00643:Styrene degradation	49.7387	0.249939	0.223717	1.11721	0.263905	0.335483
ko04913:Ovarian steroidogenesis	0.449736	2.26106	2.08811	1.08282	0.278887	0.352864
ko04940:Type I diabetes mellitus	228.973	-0.0890666	0.0834198	-1.06769	0.28566	0.359745
ko00592:alpha-Linolenic acid metabolism	3.3288	0.521697	0.500428	1.0425	0.29718	0.37338
ko99974:Translation	73.8544	-0.202768	0.195709	-1.03607	0.300169	0.376258
ko03036:Chromosome and associated proteins	8158.35	0.0677215	0.0666939	1.01541	0.309911	0.387569
ko99987:Cofactor metabolism	76.5784	-0.251018	0.249077	-1.00779	0.313554	0.391217
ko04091:Lectins	0.405048	2.10781	2.10771	1.00005	0.317288	0.394051
ko00534:Glycosaminoglycan biosynthesis - heparan sulfate / heparin	0.735284	2.97247	2.98025	0.997391	0.318575	0.39474
ko00642:Ethylbenzene degradation	1.23787	-1.16357	1.17094	-0.993708	0.320365	0.396048
ko00514:Other types of O-glycan biosynthesis	51.3119	0.469495	0.474329	0.989809	0.322268	0.397488
ko05217:Basal cell carcinoma	1.12312	1.06521	1.07848	0.987696	0.323302	0.397853
ko99992:Structural proteins	2672.55	-0.0845644	0.0865918	-0.976587	0.328774	0.403665
ko00561:Glycerolipid metabolism	1254.96	-0.0439344	0.0465041	-0.944741	0.344791	0.422369
ko00785:Lipoic acid metabolism	560.503	-0.142505	0.151981	-0.937652	0.348423	0.425851
ko03019:Messenger RNA biogenesis	3397.36	0.0991631	0.106709	0.929282	0.352743	0.429184
ko00010:Glycolysis / Gluconeogenesis	4660.7	-0.0501809	0.0542378	-0.925201	0.354861	0.429821
ko00965:Betalain biosynthesis	28.2838	-0.609962	0.658318	-0.926546	0.354162	0.429821
ko00946:Degradation of flavonoids	954.393	0.101951	0.112236	0.908357	0.36369	0.439526
ko00470:D-Amino acid metabolism	1503.95	-0.0527809	0.0582443	-0.906199	0.364831	0.439919
ko03012:Translation factors	3277.14	0.0292788	0.0325066	0.900703	0.367746	0.441459
ko04626:Plant-pathogen interaction	1261.36	-0.119955	0.133035	-0.901678	0.367228	0.441459
ko04016:MAPK signaling pathway - plant	201.683	0.234968	0.266898	0.880364	0.378662	0.453553
ko00710:Carbon fixation in photosynthetic organisms	2277.43	-0.0288359	0.0357593	-0.806388	0.420019	0.500863
ko02060:Phosphotransferase system (PTS)	550.017	0.194542	0.24103	0.80713	0.419592	0.500863
ko00052:Galactose metabolism	3021.47	-0.068164	0.0872228	-0.781493	0.434513	0.517003
ko05152:Tuberculosis	747.974	0.0806433	0.112777	0.715066	0.474568	0.563419
ko00542:O-Antigen repeat unit biosynthesis	114.492	-0.133234	0.18977	-0.702079	0.48263	0.571731
ko02042:Bacterial toxins	447.474	-0.0926081	0.134273	-0.689699	0.490384	0.579642
ko00520:Amino sugar and nucleotide sugar metabolism	6474.68	0.0345	0.0518107	0.665886	0.505484	0.594882
ko00603:Glycosphingolipid biosynthesis - globo and isoglobo series	473.201	-0.0421787	0.0641045	-0.657969	0.510558	0.599544
ko04340:Hedgehog signaling pathway	0.759398	0.94763	1.44939	0.653813	0.513232	0.601374
ko00552:Teichoic acid biosynthesis	1149.75	0.045055	0.0696854	0.646548	0.517925	0.605556
ko05418:Fluid shear stress and atherosclerosis	824.187	0.0374903	0.0598411	0.626497	0.530989	0.619487
ko00361:Chlorocyclohexane and chlorobenzene degradation	1.24263	0.571066	0.921526	0.619696	0.535458	0.622912
ko00940:Phenylpropanoid biosynthesis	168.182	0.0870187	0.14069	0.618515	0.536236	0.622912
ko00511:Other glycan degradation	1348.8	0.0751485	0.127761	0.588198	0.556399	0.636729
ko00998:Biosynthesis of various antibiotics	715.097	0.0714997	0.120384	0.593932	0.552558	0.636729
ko01523:Antifolate resistance	924.642	-0.0413455	0.0701433	-0.589443	0.555564	0.636729
ko03010:Ribosome	12876	0.0242321	0.0410694	0.590028	0.555172	0.636729
ko03011:Ribosome	12876	0.0242321	0.0410694	0.590028	0.555172	0.636729
ko00030:Pentose phosphate pathway	2673.16	-0.0356893	0.0617761	-0.57772	0.563453	0.643435
ko00512:Mucin type O-glycan biosynthesis	0.305107	-1.20837	2.11104	-0.572407	0.567046	0.646169
ko05120:Epithelial cell signaling in Helicobacter pylori infection	348.072	0.176292	0.309366	0.569849	0.56878	0.64661
ko00524:Neomycin, kanamycin and gentamicin biosynthesis	203.058	-0.0343869	0.0627658	-0.54786	0.583788	0.659668
ko00650:Butanoate metabolism	2497.51	-0.0318883	0.0584538	-0.54553	0.585389	0.660093
ko00623:Toluene degradation	0.651203	0.651777	1.22879	0.530422	0.595819	0.670452
ko00541:O-Antigen nucleotide sugar biosynthesis	3406.59	0.0409418	0.0807422	0.507068	0.612107	0.687345
ko00604:Glycosphingolipid biosynthesis - ganglio series	121.272	0.101798	0.207381	0.490875	0.623515	0.696249
ko04972:Pancreatic secretion	178.574	-0.167285	0.341179	-0.490314	0.623911	0.696249
ko99977:Transport	2167.99	-0.0519579	0.105807	-0.491061	0.623383	0.696249
ko00071:Fatty acid degradation	271.23	0.0665534	0.140845	0.47253	0.636548	0.707364
ko01059:Biosynthesis of enediyne antibiotics	0.256475	1.42455	3.02405	0.471074	0.637588	0.707364
ko04970:Salivary secretion	204.337	0.176835	0.375633	0.470765	0.637808	0.707364
ko00572:Arabinogalactan biosynthesis - Mycobacterium	460.352	0.0749702	0.161913	0.463028	0.643344	0.712038
ko04614:Renin-angiotensin system	52.9723	0.203604	0.482383	0.422079	0.672967	0.741778
ko04973:Carbohydrate digestion and absorption	196.871	-0.120759	0.285493	-0.422985	0.672306	0.741778
ko00130:Ubiquinone and other terpenoid-quinone biosynthesis	734.142	-0.0517808	0.12619	-0.410339	0.681557	0.74823
ko05216:Thyroid cancer	0.30811	1.15181	2.82034	0.408392	0.682986	0.74823
ko05220:Chronic myeloid leukemia	0.30811	1.15181	2.82034	0.408392	0.682986	0.74823
ko00983:Drug metabolism - other enzymes	2258.04	0.02942	0.0761121	0.386535	0.6991	0.764331
ko00515:Mannose type O-glycan biosynthesis	3.37478	0.19107	0.50559	0.377914	0.705494	0.76976
ko01501:beta-Lactam resistance	1747.33	0.0237319	0.0636287	0.372975	0.709167	0.772205
ko04917:Prolactin signaling pathway	5.12422	-0.411488	1.1797	-0.348808	0.727233	0.78869
ko01055:Biosynthesis of vancomycin group antibiotics	220.288	-0.0454513	0.143086	-0.31765	0.750751	0.81256
ko00525:Acarbose and validamycin biosynthesis	463.245	0.0312606	0.1041	0.300294	0.763953	0.825192
ko00625:Chloroalkane and chloroalkene degradation	53.5861	-0.0939582	0.315424	-0.297879	0.765795	0.825527
ko00901:Indole alkaloid biosynthesis	0.153137	0.82473	3.02619	0.272531	0.785214	0.839742
ko01003:Glycosyltransferases	1748.15	0.0188349	0.0683115	0.275722	0.782762	0.839742
ko04960:Aldosterone-regulated sodium reabsorption	0.146501	0.82473	3.02619	0.272531	0.785214	0.839742
ko05030:Cocaine addiction	0.153137	0.82473	3.02619	0.272531	0.785214	0.839742
ko00460:Cyanoamino acid metabolism	1343.97	0.0215035	0.0814589	0.26398	0.791795	0.845104
ko04146:Peroxisome	524.76	-0.0193661	0.0773005	-0.25053	0.802177	0.854493
ko00051:Fructose and mannose metabolism	3179.09	0.0235004	0.096151	0.244411	0.806913	0.857842
ko00380:Tryptophan metabolism	261.927	0.0192453	0.088226	0.218137	0.827323	0.877809
ko00500:Starch and sucrose metabolism	4025.75	-0.0107678	0.0531349	-0.202651	0.839408	0.888882
ko00626:Naphthalene degradation	18.4248	-0.0848552	0.446431	-0.190075	0.84925	0.895785
ko00984:Steroid degradation	0.452608	0.251789	1.31465	0.191525	0.848114	0.895785
ko05146:Amoebiasis	19.6574	-0.077865	0.423148	-0.184014	0.854003	0.899038
ko03240:Viral replication	0.914629	0.273344	1.52306	0.17947	0.857568	0.901032
ko00364:Fluorobenzoate degradation	0.100426	0.536194	3.02619	0.177185	0.859363	0.901161
ko00941:Flavonoid biosynthesis	154.082	0.027699	0.162117	0.170858	0.864336	0.902862
ko00945:Stilbenoid, diarylheptanoid and gingerol biosynthesis	154.082	0.027699	0.162117	0.170858	0.864336	0.902862
ko04934:Cushing syndrome	11.2055	0.0507313	0.312412	0.162386	0.871002	0.908066
ko05143:African trypanosomiasis	12.5962	0.0900984	0.563906	0.159775	0.873058	0.908452
ko00630:Glyoxylate and dicarboxylate metabolism	2526.17	0.00987142	0.0648396	0.152244	0.878995	0.912867
ko00521:Streptomycin biosynthesis	1489.4	-0.00952193	0.063928	-0.148948	0.881595	0.913807
ko00100:Steroid biosynthesis	53.1185	-0.0874926	0.642003	-0.136281	0.891599	0.922403
ko00253:Tetracycline biosynthesis	1.06165	0.101336	0.774176	0.130896	0.895858	0.925033
ko99994:Others	206.251	0.0250418	0.207338	0.120778	0.903867	0.931519
ko00365:Furfural degradation	0.0487573	-0.329414	3.02619	-0.108854	0.913318	0.939463
ko00523:Polyketide sugar unit biosynthesis	942.731	0.010896	0.1046	0.104168	0.917036	0.940543
ko00310:Lysine degradation	406.288	-0.00850384	0.09135	-0.0930907	0.925831	0.94689
ko01502:Vancomycin resistance	1667.36	-0.00577625	0.0635393	-0.0909083	0.927565	0.94689
ko04620:Toll-like receptor signaling pathway	0.0446874	0.247658	3.02619	0.0818381	0.934775	0.952446
ko00531:Glycosaminoglycan degradation	416.96	-0.0103301	0.140985	-0.0732712	0.94159	0.95758
ko04974:Protein digestion and absorption	159.324	-0.0134111	0.217555	-0.0616444	0.950846	0.965171
ko99984:Nucleotide metabolism	22.6719	0.0213307	0.378754	0.0563181	0.955088	0.967655
ko01057:Biosynthesis of type II polyketide products	1.85645	0.0454286	1.04538	0.0434565	0.965338	0.974376
ko99982:Energy metabolism	1298.3	-0.00290424	0.0789864	-0.0367689	0.970669	0.977927
ko01503:Cationic antimicrobial peptide (CAMP) resistance	1560.99	-0.0024127	0.0788405	-0.0306023	0.975587	0.981047
ko03320:PPAR signaling pathway	338.232	0.00246442	0.105669	0.0233221	0.981393	0.983218
ko04260:Cardiac muscle contraction	0.296862	-0.0408702	1.68412	-0.024268	0.980639	0.983218
ko00600:Sphingolipid metabolism	1192.05	-0.00116171	0.108206	-0.010736	0.991434	0.991434
ko00140:Steroid hormone biosynthesis	0	NA	NA	NA	NA	NA
ko00522:Biosynthesis of 12-, 14- and 16-membered macrolides	0	NA	NA	NA	NA	NA
