# Supplementary material for: Yeast culture promotes butyrate produced fibrolytic bacteria as intracellular hydrogen sink in the rumen
Source: Microbiome. 2026 May 25;14:183. doi: 10.1186/s40168-026-02436-3 (PMC13383528; doi:10.1186/s40168-026-02436-3)
Supplement: Supplementary file 6 — Supplementary Material 5. [file 40168_2026_2436_MOESM5_ESM.xlsx]

## Sheet: Butyrate production
Reaction	KO	gene symbol	baseMean	log2FoldChange	lfcSE	stat	pvalue	padj
Acetyl-CoA <=> Acetoacetyl-CoA	K00626	acat	402.569	-1.25452	0.334584	-3.74948	＜0.001	0.000590679
Acetyl-CoA <=> Acetoacetyl-CoA	K00632	fadA	7.82739	-1.54735	0.731028	-2.11668	0.0342873	0.0571455
3-Hydroxybutanoyl-CoA<=> Acetoacetyl-CoA	K00074	paaH	41.091	-0.380044	0.290653	-1.30755	0.191025	0.210392
3-Hydroxybutanoyl-CoA <=> Crotonoyl-CoA	K01692	echA	751.588	0.475005	0.353917	1.34213	0.179552	0.210392
3-Hydroxybutanoyl-CoA <=> Crotonoyl-CoA	K01715	crt	34.0781	1.54645	0.44382	3.4844	＜0.001	0.00123309
Butanoyl-CoA <=> Crotonoyl-CoA	K00209	fabV	88.4921	-2.03032	0.371204	-5.46957	＜0.001	＜0.001
Butanoyl-CoA <=> Crotonoyl-CoA	K00248	bcd	85.0666	-0.329132	0.262783	-1.25249	0.210392	0.210392
Butanoyl-CoA <=> Butyrate-P	K00634	ptb	11.1544	3.0612	0.609711	5.02074	＜0.001	＜0.001
Butyrate-P <=> Butyrate	K00929	buk	106.487	0.790456	0.312771	2.52727	0.0114953	0.0229907
Butanoyl-CoA <=> Butyrate	K01034	atoD	16.2543	0.90806	0.497659	1.82466	0.0680517	0.0972168

## Sheet: Acetate production
Reaction	KO	gene symbol	baseMean	log2FoldChange	lfcSE	stat	pvalue	padj
Acetyl-CoA<=> Pyruvate	K00169	porA	127.401	-0.107078	0.308602	-0.346979	0.728607	0.900223
Acetyl-CoA<=> Pyruvate	K00170	porB	123.502	-0.0827312	0.307202	-0.269305	0.787695	0.900223
Acetyl-CoA<=> Pyruvate	K00172	porC	123.492	-0.099412	0.318713	-0.311917	0.755104	0.900223
Acetyl-CoA<=> Pyruvate	K00171	porD	82.177	0.50396	0.284225	1.7731	0.0762121	0.242012
Acetyl-CoA<=> Pyruvate	K03737	nifJ	1201.04	0.33305	0.410336	0.811652	0.416992	0.833983
Acetate-P<=> Acetyl-CoA	K00625	pta	216.376	-1.41363	0.417657	-3.38466	0.00071266	0.00570128
Acetate-P<=> Acetate	K00925	ackA	1249.32	0.0331294	0.384803	0.0860946	0.931391	0.931391
Acetate-P<=> Acetate	K01512	acyP	73.7916	0.890749	0.526625	1.69143	0.0907545	0.242012

## Sheet: Propionante production
Reaction	KO	gene symbol	baseMean	log2FoldChange	lfcSE	stat	pvalue	padj
Pyruvate <=> Oxaloacetate	K01958	pc	17.172	0.112582	0.392373	0.286926	0.774169	0.846713
Pyruvate <=> Oxaloacetate	K01960	pycB	0.749558	0.974798	1.33129	0.73222	0.464034	0.708263
Pyruvate <=> Oxaloacetate	K20509	oadB	580.239	1.04435	0.218639	4.77658	＜0.001	＜0.001
Pyruvate <=> Oxaloacetate	K01573	oadG	6.95545	1.04223	0.54185	1.92347	0.0544214	0.0986389
Malate <=> Oxaloacetate	K00029	maeB	315.938	-0.0425763	0.282638	-0.150639	0.880261	0.880261
Malate <=> Oxaloacetate	K00027	maeA	166.385	1.8468	0.36078	5.11891	＜0.001	＜0.001
Malate <=> Oxaloacetate	K00024	mdh	115.918	3.75316	0.772072	4.86115	＜0.001	＜0.001
Malate <=> Fumarate	K01676	fumB	443.062	-0.10515	0.236474	-0.444657	0.656568	0.827847
Malate <=> Fumarate	K01677	fumA	91.2219	0.709983	0.269246	2.63693	0.00836603	0.0161743
Malate <=> Fumarate	K01678	fumB	91.4423	0.753032	0.280735	2.68235	0.00731059	0.0151434
Malate <=> Fumarate	K01679	fumC	65.9944	0.0822188	0.306222	0.268494	0.788319	0.846713
Succinate <=> Fumarate	K00244	frdA	177.184	-1.97972	0.341665	-5.79434	＜0.001	＜0.001
Succinate <=> Succinyl-CoA	K01902	sucD	289.959	-1.41558	0.28788	-4.91724	＜0.001	＜0.001
Succinate <=> Succinyl-CoA	K01903	sucC	268.437	-1.35732	0.291085	-4.66297	＜0.001	＜0.001
Methylmalonyl-CoA <=> Succinyl-CoA	K01847	mut	251.562	2.35307	0.399138	5.89537	＜0.001	＜0.001
Methylmalonyl-CoA <=> Methylmalonyl-CoA	K05606	mcee	291.156	1.98248	0.358139	5.53551	＜0.001	＜0.001
Methylmalonyl-CoA <=> Propanoyl-CoA	K01966	pccB	349.682	0.094296	0.267256	0.35283	0.724216	0.846713
propanoyl-CoA<=>propanoyl phosphate	K00625	pta	196.003	-1.12414	0.298275	-3.76881	＜0.001	0.000528544
propanoyl-CoA<=>propanoyl phosphate	K15024	-	16.2646	0.475813	0.439393	1.08289	0.278859	0.449273
pruvate<=>lactate	K00016	ldh	286.571	-0.182077	0.341302	-0.533479	0.593702	0.782607
lactate<=>lactoyl-CoA	K01026	pct	8.53174	0.320511	0.530896	0.603718	0.546031	0.754043
acryloyl-CoA<=>propanoyl-CoA	K00248	bcd	84.8814	-0.195076	0.293399	-0.664883	0.506126	0.733882
3-Hydroxypropionyl-CoA<=> Propenoyl-CoA	K01692	paaF	695.373	0.430976	0.316149	1.3632	0.172818	0.294808
propanoyl phosphate<=>propionate	K00925	ackA	1072.21	-0.0378863	0.191806	-0.197524	0.843418	0.87354

## Sheet: WL
Pathway name	Reaction	KO	gene symbol	baseMean	log2FoldChange	lfcSE	stat	pvalue	padj
Wood-Ljungdahl pathway	Tetrahydrofolate + Acetyl-CoA <=> 5-Methyltetrahydrofolate + CoA + CO	K15023	acsE	0.86176	0.238465	0.94579	0.252133	0.800938	0.847655
	Tetrahydrofolate + Acetyl-CoA <=> 5-Methyltetrahydrofolate + CoA + CO	K14138	acsB	0.615455	1.51184	1.22324	1.23593	0.216483	0.308275
	Tetrahydrofolate + Acetyl-CoA <=> 5-Methyltetrahydrofolate + CoA + CO	K00197	cdhE, acsC	1.12702	1.17785	0.800994	1.47048	0.141431	0.220378
	Tetrahydrofolate + Acetyl-CoA <=> 5-Methyltetrahydrofolate + CoA + CO	K00194	cdhD, acsD	1.27778	1.15742	0.756588	1.52978	0.12607	0.200591
	CO + H2O + 2 Oxidized ferredoxin <=> CO2 + 2 Reduced ferredoxin + 2 H+	K00196	cooF	0.724934	2.64867	1.18525	2.23469	0.0254375	0.0542999
	CO + H2O + 2 Oxidized ferredoxin <=> CO2 + 2 Reduced ferredoxin + 2 H+	K00198	cooS, acsA	54.2134	-1.98418	0.420487	-4.71876	2.37288e-06	5.40685e-05
	Tetrahydrofolate + Formate + ATP <=> ADP + Orthophosphate + 10-Formyltetrahydrofolate	K01938	fhs	201.714	-0.240986	0.191018	-1.26159	0.207095	0.298312
	5,10-Methenyltetrahydrofolate + H2O <=> 10-Formyltetrahydrofolate + H+	K01491	folD	329.127	-0.0937033	0.060829	-1.54044	0.123454	0.196811
	5-Methyltetrahydrofolate + NAD+ <=> 5,10-Methylenetetrahydrofolate + NADH + H+	K00297	metF, MTHFR	319.674	-0.0453404	0.0926161	-0.489552	0.624451	0.704881
	5,10-Methenyltetrahydrofolate + H2O <=> 10-Formyltetrahydrofolate + H+	K01500	fchA	50.1302	0.168319	0.279756	0.601663	0.547399	0.637062

## Sheet: M
Pathway name	Ko ID	Function gene name(symbol)	Reaction	baseMean	log2FoldChange	lfcSE	stat	pvalue	padj
Methanogenesis	K00200,K00201,K00202,K00203,K00204,K00205,K12160,K12161	fwdA,fwdB,fwdC,fwdD,fwdH,fwdF,SUMO,URM1	Formylmethanofuran + 2 Oxidized ferredoxin + H2O <=> Methanofuran + 2 Reduced ferredoxin + CO2 + 2 H+	3.03866	1.61864	2.01795	0.995512	0.558565	0.655009
	K00672	ftr	Formylmethanofuran + 5,6,7,8-Tetrahydromethanopterin <=> Methanofuran + 5-Formyl-5,6,7,8-tetrahydromethanopterin	0.662698	1.19096	1.40928	0.84508	0.398066	0.496595
	K01499	mch	5,10-Methenyltetrahydromethanopterin + H2O <=> 5-Formyl-5,6,7,8-tetrahydromethanopterin + H+	0.217608	0.0730397	3.02619	0.0241359	0.980744	0.980744
	K00319	mtd	5,10-Methylenetetrahydromethanopterin + Coenzyme F420 + H+ <=> 5,10-Methenyltetrahydromethanopterin + Reduced coenzyme F420	0.241321	0.650111	3.02619	0.214828	0.829901	0.980744
	K00320	mer	5,10-Methylenetetrahydromethanopterin + Reduced coenzyme F420 <=> 5-Methyl-5,6,7,8-tetrahydromethanopterin + Coenzyme F420	0.171339	0.361575	3.02619	0.119482	0.904894	0.980744
	K00577,K00578,K00579,K00580,K00581,K00582,K00583,K00584	mtrA,mtrB,mtrC,mtrD,mtrE,mtrF,mtrG,mtrH	5-Methyl-H4SPT + Coenzyme M + 2 Sodium cation(side 1) <=> Tetrahydrosarcinapterin + 2-(Methylthio)ethanesulfonate + 2 Sodium cation(side 2	0.373439	0.550404	2.297	0.2859	0.785486	0.920769
	K00399,K00400,K00401,K00402,K03421,K03422	mcrA,K00400,mcrB,mcrG,mcrC,mcrD	Coenzyme B + 2-(Methylthio)ethanesulfonate <=> Coenzyme M 7-mercaptoheptanoylthreonine-phosphate heterodisulfide + Methane	0.663096	-0.80373	1.14066	-0.721773	0.459754	0.543848

## Sheet: Butyrate production-genus
name	K00626		K00632		K00074		K01692		K01715		K00209		K00248		K00634		K00929		K01034
	acat		fadA		paaH		echA paaF		crt		fabV		bcd		ptb		buk		atoD
	CON	YC	CON	YC	CON	YC	CON	YC	CON	YC	CON	YC	CON	YC	CON	YC	CON	YC	CON	YC
Prevotella							352.321	275.888									55.7778	94.0155
Succinivibrio											111.833	27.9193
Cryptobacteroides																	2.7324	4.10354
Ruminococcus_E
Selenomonas_C
Dialister							16.4067	44.2278
Quinella
UBA1711					6.31203	10.9418	22.8511	88.9945	2.1633	8.77395			10.6208	20.0532			1.04219	2.2854	8.8878	18.1316
UBA629	144.354	6.55386			13.893	0.1268	53.9651	9.26172	5.10884	0.913112			25.0821	2.08695
CAG-791	221.463	98.5777			9.63852	6.22574	41.3957	69.6535	3.9189	6.86713			21.9886	17.9372	3.37542	4.4558	3.37542	4.4558
others	184.937	174.328	10.7713	5.77046	15.0932	23.8766	89.5111	284.111	5.40267	21.3309	25.1038	10.9332	32.7993	46.9538			8.04046	15.8354	3.22479	1.6783

## Sheet: Acetate production-genus
name	K00169		K00170		K00172		K00171		K03737		K00625		K00925		K01512
	porA		porB		porC		porD		nifJ		pta		ackA		acyP
	CON	YC	CON	YC	CON	YC	CON	YC	CON	YC	CON	YC	CON	YC	CON	YC
Prevotella									635.654	518.341	69.2202	60.9435	714.198	617.239
Succinivibrio	106.682	92.6164	104.488	91.1332	102.469	90.7137	24.1719	51.6439					38.5784	40.5531
Cryptobacteroides									37.2789	41.7007			36.4518	39.9646
Ruminococcus_E	1.70256	25.8437	1.66753	25.4298	1.63531	25.3128	2.03822	27.2005	1.60665	39.1135					0.213394	12.7268
Selenomonas_C									33.3972	15.7751					13.9684	4.48582
Dialister									21.9587	18.9614
Quinella									0.0971567	39.2816					0.0406359	11.1701
UBA1711									5.80535	21.2356			12.1399	27.8077
UBA629									26.0622	2.68416	59.149	2.04947	71.6737	7.23492
CAG-791									19.9918	20.1865	41.7168	15.3008	21.9919	21.7643	4.94189	3.32539
Others	36.937	50.2393	34.4371	47.909	36.0419	50.1158	42.0923	51.2449	142.414	231.579	101.893	54.5063	172.36	201.935	22.3485	31.8367

## Sheet: Propionante production-genus
name	K01958		K20509		K01573		K00029		K00027		K00024		K01676		K01677		K01678		K01679		K00244		K01902		K01903		K01847		K05606		K01966		K00625		K15024		K00016		K01026		K00248		K01692		K00925
	pc		oadB		oadG		maeB		maeA		mdh		fumB		fumA		fumB		fumC		frdA		sucD		sucC		mut		mcee		pccB		pta		K15024		ldh		pct		bcd		paaF		ackA
	CON	YC	CON	YC	CON	YC	CON	YC	CON	YC	CON	YC	CON	YC	CON	YC	CON	YC	CON	YC	CON	YC	CON	YC	CON	YC	CON	YC	CON	YC	CON	YC	CON	YC	CON	YC	CON	YC	CON	YC	CON	YC	CON	YC	CON	YC
Prevotella			94.401	329.384	0.365688	1.97127	292.92	261.08	2.53638	13.9698			385.015	308.107									297.613	48.8456	294.288	49.8932	52.1154	224.419	57.398	246.102	274.023	221.969	69.2202	60.9435									352.321	275.888	714.198	617.239
Succinivibrio													19.8017	22.2344							30.7792	40.3112	37.3929	16.8512	36.975	17.2126																			38.5784	40.5531
Cryptobacteroides			31.947	34.4195									25.4844	24.7212																	14.6161	14.1077													36.4518	39.9646
Ruminococcus_E			1.59361	55.9226					0.279632	32.212					0.760036	9.92934	0.745383	9.99335	0.447439	36.4147															1.18681	14.1842	1.51645	61.885							1.81832	64.9319
Selenomonas_C			32.1981	14.6483					8.01228	2.76093					17.809	7.4214	17.4657	7.46925					36.0553	9.80933	11.8101	1.69466	3.21789	0.544419	29.7737	12.8283	14.9952	6.36568
Dialister	12.922	11.9944	31.7555	26.4105					4.29721	10.4941									25.4526	17.2357			23.7064	11.7906	23.4415	12.0435	6.87142	9.90948	7.06382	10.4234													16.4067	44.2278
Quinella			0.0557551	7.27229					0.0526916	32.1603	0.025642	16.5994			0.0582843	19.3435	0.0571607	19.4682					0.10489	24.4261	0.103717	24.95	0.0842562	30.3688	0.0866153	31.9436	0.043623	15.8511					0.167604	44.8487
UBA1711			10.6396	23.9494																							9.5705	19.9397	9.83847	20.9737	4.95505	10.4076									10.6208	20.0532	22.8511	88.9945	12.1399	27.8077
UBA629			25.1264	2.49243					14.1345	2.19756					14.5718	0.147182	14.2908	0.148131			117.542	0.375801											59.149	2.04947							25.0821	2.08695	53.9651	9.26172	71.6737	7.23492
CAG-791			22.0275	21.4223			2.65018	2.1637	10.8423	16.5269					11.9931	9.94044	11.7619	10.0045			35.0047	12.0398											41.7168	15.3008			65.7347	44.6892			21.9886	17.9372	41.3957	69.6535	21.9919	21.7643
Others	3.56296	8.04187	131.792	224.335	4.41703	6.67904	17.1001	27.3938	32.4557	126.559	17.0986	168.425	23.8595	43.9154	23.3897	63.1489	22.8753	63.2598	37.9394	15.5895	105.966	25.1873	17.0045	42.2761	14.5629	40.8335	13.4701	79.4601	16.7234	90.5434	21.0123	60.1768	101.893	54.5063	13.3777	7.53682	222.735	124.567	8.02264	10.8679	32.7993	46.9538	89.5111	284.111	172.36	201.935
