# Supplementary material for: Yeast culture promotes butyrate produced fibrolytic bacteria as intracellular hydrogen sink in the rumen
Source: Microbiome. 2026 May 25;14:183. doi: 10.1186/s40168-026-02436-3 (PMC13383528; doi:10.1186/s40168-026-02436-3)
Supplement: Supplementary file 7 — Supplementary Material 6. [file 40168_2026_2436_MOESM6_ESM.xlsx]

## Sheet: Sheet1
		Cellulose																Hemicellulose																									Starch
MAG	Rename	GH3	GH30_1	GH30_2	GH30_4	GH30_5	GH30_8	GH5_1	GH5_10	GH5_13	GH5_21	GH5_25	GH5_36	GH5_38	GH5_46	GH5_54	GH9	GH11	GH127	GH146	GH16	GH16_21	GH16_3	GH31	GH35	GH43_1	GH43_10	GH43_11	GH43_16	GH43_17	GH43_19	GH43_20	GH43_26	GH43_29	GH43_3	GH43_32	GH43_34	GH43_35	GH43_37	GH43_4	GH43_9	GH93	GH13	GH13_11	GH13_18	GH13_29	GH13_4	GH13_8	GH77
RUG12063	MAG1	2																						1																			2				1		2
RUG11445	MAG10	4	1														1		1					4	2																		1	5			1		2
Exp2MAG87	MAG100	2																					1																					1	1				2
RUG11812	MAG1000							1		1		3					1		1		2		3	1																			3					1
RUG11813	MAG1001	2																	1	1				1																									1
RUG11814	MAG1002	1																									1																						1
RUG11815	MAG1003	4															3						1															1						1			1		1
RUG11816	MAG1004	1																						1																			2						1
RUG11817	MAG1005	1	1																																														2
RUG11818	MAG1006	1																																									1						1
RUG11819	MAG1007	3																															1					1						1			1	2	1
RUG11820	MAG1008	6																					2	1	1			1															1	1			1		2
RUG11821	MAG1009	17														1						3	1	1						1						1	1	1				1	1						1
Exp2MAG9	MAG101	1						2									5					1																		1				1					1
RUG11822	MAG1010	2															1																										1					1	1
RUG11823	MAG1011							1		1									2				1	3																								1
RUG11824	MAG1012	1																						1																			1						1
RUG11825	MAG1013	1																							1																								2
RUG11826	MAG1014	8			2											2			1		1		2	2						1		1		1				1		1									1
RUG11827	MAG1015	6															2		1				1	1			1			1							1											1	1
RUG11828	MAG1016	2																						1																			1						1
RUG11829	MAG1017	3						2		2							1		2	1									1						2													1	1
RUG11831	MAG1018	1																						1																			1
RUG11832	MAG1019																							1																									1
Exp2MAG90	MAG102	4			2			4		4	1			1			1		5	3			1	2	1		1			1					4							1							1
RUG11833	MAG1020	1																						1																									1
RUG11834	MAG1021
RUG11835	MAG1022																							1																			1	2			1		2
RUG11836	MAG1023																																																1
RUG11839	MAG1024	1																																										1			1		1
RUG11840	MAG1025	1																																									2
RUG11841	MAG1026	4															1							2	2													1						1			1		2
RUG11842	MAG1027	5				1													1					3		1							1							1			1				1		2
RUG11843	MAG1028	5															1						2																										1
RUG11844	MAG1029																	1																									1						1
Exp2MAG91	MAG103	7																						1																			1	2			1		1
RUG11845	MAG1030	1																						1																			1						1
RUG11847	MAG1031	4						2																						1																			1
RUG11848	MAG1032	2																	1					1																			1						1
RUG11849	MAG1033																							1																			1
RUG11850	MAG1034	1																																									1
RUG11851	MAG1035	1																																									1						1
RUG11852	MAG1036
RUG11853	MAG1037	1
RUG11854	MAG1038	1																						1																			3					1	1
RUG11855	MAG1039	17													1				2	1				8	3											1		3									2		1
Exp2MAG93	MAG104				1	1													1	1			3	1	1		1				2						2						1					1	1
RUG11857	MAG1040	7		1		1	1				2			1			1			3			3	5	3	1	3		3	1	3			1			3	2		1			3					1	1
RUG11858	MAG1041	1																																										1				1	1
RUG11859	MAG1042																							1																			1						1
RUG11860	MAG1043	1																						1																			1						1
RUG11861	MAG1044	1																						1																			1						1
RUG11862	MAG1045	2																							1								1											2		1			2
RUG11863	MAG1046	4						2									1						3	1														1											1
RUG11864	MAG1047	1																																										2					2
RUG11865	MAG1048	1																				1																											1
RUG11866	MAG1049																							2																			1						1
Exp2MAG94	MAG105																							1
RUG11867	MAG1050																							1
RUG11868	MAG1051	4															2		1					1	2	1												1						2			2		2
RUG11869	MAG1052	4																	1	1										2			1	1			1					1							1
RUG11870	MAG1053	2																																													1		1
RUG11872	MAG1054	2																						1																							1		1
RUG11873	MAG1055	2															2						2
RUG11874	MAG1056	4											1						4	3			2	4	2					2			2	2		1					1	1						1
RUG11875	MAG1057																1		2					1	1																							1
RUG11877	MAG1058	5															1						1	1																			2					1	1
RUG11878	MAG1059	7											1				1		1	1				2			1											1		1							1	1	2
HUN_Acetitomaculum_ruminis_DSM_5522	MAG106	3																																										1					1
RUG11885	MAG1060	4																						2						1								1					1				1	1	1
RUG11889	MAG1061	5																						1																			2				1		1
RUG11890	MAG1062	1																						1
RUG11892	MAG1063																																										1	1					2
RUG11895	MAG1064	2																						2																			1				1		1
RUG11903	MAG1065	9									1			1	1		1		2	1			1	5	2	1	3				2			2	1		1	1		1			3	1				1	2
RUG11905	MAG1066																1										1																3					1	1
RUG11906	MAG1067	15		1													3		2	3			2	4	2	1	3			1				2			1	2		1	1		4					1	1
RUG11909	MAG1068	11																	1					2	1		1			1								1					1				2		1
RUG11915	MAG1069	5															1						2																				2					1	2
HUN_Acidaminococcus_fermentans_strain_WCC6	MAG107	1																																															1
RUG11916	MAG1070	7																																									1						2
RUG11922	MAG1071
RUG11924	MAG1072	1					1				1								1	2			1	2	2	1	1			1	3			3			1	1		1								1
RUG11925	MAG1073	1															1																										4					1	1
RUG11928	MAG1074	5			1											2			2		2		2	2						1								1		1									1
RUG11929	MAG1075	13	1												1									2	2			1										2					2				1	1	1
RUG11932	MAG1076	1															1																										3					1	1
RUG11933	MAG1077	3															1		1				1	1			1																2					1	1
RUG11934	MAG1078	5																					1	1			1							1									3					1	1
RUG11935	MAG1079	12				1											2		2	1				9	4			1		2								1					1	1			1	1	1
HUN_Acinetobacter_sp_DSM_11652	MAG108	1
RUG11936	MAG1080	2	1																				3																				3					1	1
RUG11937	MAG1081	12						1		1							1		1	1			1	3	1		1										1						3					1	1
RUG11938	MAG1082	2						5		5									3					1									2		2							9						1	1
RUG11939	MAG1083	2
RUG11940	MAG1084	1																																													1	2	2
RUG11941	MAG1085	10			3											2			2	1	4		2	4	2					2			1	2				1				2							1
RUG11942	MAG1086	1																																														1
RUG11943	MAG1087	5			1																			2			1							1									2					1	1
RUG11946	MAG1088	1																																									3						1
RUG11948	MAG1089	6																						1																			3				1		1
HUN_Acinetobacter_sp_HR7	MAG109	1
RUG11949	MAG1090	1
RUG11951	MAG1091	2																		1										1								1									1	1	3
RUG11953	MAG1092	14															2		1	1			1	3		1	1			1				2				2			1		1					1	1
RUG11954	MAG1093	3		1		1								1			2		1	3			1	3	2		1		3	1	2			9			1			2
RUG11955	MAG1094	6				1											2		1	1				3		1	1			1				2				2		1	1							1	1
RUG11957	MAG1095	6																					1	3																			4					1	1
RUG11958	MAG1096	3																			1			1			1																					1	1
RUG11959	MAG1097	1																						1																			2	1					1
RUG11961	MAG1098	8				1								1			3			1			1	3	1	1	2		1	1				2				2			1							1	1
RUG11963	MAG1099
RUG11944	MAG11	3	1													2							12										1											1					2
HUN_Actinomyces_denticolens_strain_PA	MAG110	2																			1			1																				3			1		1
RUG11969	MAG1100	3
RUG11977	MAG1101	2						1									1	3						2		1	1		1					1				2					1	1					1
RUG11994	MAG1102	2
RUG11995	MAG1103	3																																									1						1
RUG12003	MAG1104	5																	1					3																		1	1	1			1		3
RUG12004	MAG1105	3																						2				1										1					2	2			1		2
RUG12005	MAG1106	6					1								1		1		2	2			4	8	3	1	4		1	2	3		1	2	1		4	2		2			1					1	1
RUG12008	MAG1107	3
RUG12014	MAG1108	2					1				1			1					1	2				1	3	1	2		1	1	4			4			1	2		1			1					1	1
RUG12019	MAG1109	8					1							1			1		1	1				5	1	1	4		1					2				2		1			2					1	2
HUN_Actinomyces_nasicola_strain_KPR_1	MAG111	2																																									1	2					1
RUG12020	MAG1110	1																							1																								2
RUG12023	MAG1111	4															1						2																										1
RUG12024	MAG1112	1																					1																				2					1	1
RUG12031	MAG1113	5			2						2						1			1				4	1	1	1							2						1			1					1	2
RUG12032	MAG1114	2	1																				3				1																3					1	1
RUG12035	MAG1115	1																							1																		1						2
RUG12036	MAG1116	1																						1																			2						1
RUG12037	MAG1117	2																																														1	2
RUG12038	MAG1118	3
RUG12040	MAG1119	6			2										1		1		1	1			1	6	4	1	4			1	2			2			2						1					1	1
HUN_Actinomyces_ruminicola_strain_KPR_7B	MAG112	8		1				1											1					3	1																1			2		1	1		1
RUG12042	MAG1120	5	1																1					3														1					1		1		1	1	2
RUG12044	MAG1121	1																						1																			2	1			1		1
RUG12046	MAG1122																							1
RUG12048	MAG1123	2																			1																											1	1
RUG12052	MAG1124	1													1									2														2					1		1	1			2
RUG12053	MAG1125	12				1		1									3	1	1	1				3	1	1	1						2	4				1	1	3				1	2				1
RUG12054	MAG1126	1																						1																			2					1	1
RUG12056	MAG1127	6																						2														1					1				1		1
RUG12062	MAG1128	6		1										1			1		2				1	2	2												1						3					1	1
RUG12067	MAG1129	1															1		1				1	2		1												1						1					2
HUN_Allisonella_histaminiformans_strain_DSM_15230	MAG113
RUG12069	MAG1130	3			1										1				2				2	1	1							1			2	1	1							1				1	1
RUG12075	MAG1131	3
RUG12081	MAG1132	6						1									2							1		1												1											1
RUG12082	MAG1133	4															1						3															1									1		1
RUG12087	MAG1134	7			1	1	1				1								2	3			1	3	2	1	4		1	1	4			3			2	2		1			1						1
RUG12093	MAG1135																																											2					1
RUG12094	MAG1136	6					1							1					1	1				4	1	1	2		1					2				1					1					1	1
RUG12097	MAG1137	2																						2														2					1		1	1			1
RUG12104	MAG1138	16															1		4	2				8	4		1			2			1					3					2		1		2	1	2
RUG12106	MAG1139
HUN_Alysiella_crassa_DSM_2578	MAG114	1																																										1	1				1
RUG12113	MAG1140	2																					1	1									1							1			1	1					1
RUG12118	MAG1141																		1	1				1			1													2			2					1	2
RUG12122	MAG1142	4											1				2											1																1					2
RUG12125	MAG1143	1																																															2
RUG12128	MAG1144
RUG12130	MAG1145	1																																															1
RUG12134	MAG1146																		2		3				1																		1						1
RUG12137	MAG1147																																																1
RUG12138	MAG1148	1																																															2
RUG12152	MAG1149	8									1						1		2				2	5	1	1	3							2				1		1			1						2
HUN_Alysiella_filiformis_DSM_16848	MAG115	1																																											1
RUG12153	MAG1150	2																						1																			2				1		3
RUG12154	MAG1151	3																						1																			2						1
RUG12157	MAG1152	2																							1																								2
RUG12164	MAG1153	6																	2					2	1		1						1	1				1		1			2	1	1				1
RUG12166	MAG1154	1																						1																			2	1					1
RUG12167	MAG1155	5															1						1																										1
RUG12169	MAG1156	5													1		1						1	1																			3					1	1
RUG12170	MAG1157	1																																										2					1
RUG12171	MAG1158	2
RUG12172	MAG1159
HUN_Anaerovibrio_lipolyticus_DSM_3074	MAG116	1																																															1
RUG12173	MAG1160	4				1					1								2	1			2	4	1		1					1			3	1	1					1						1	1
RUG12178	MAG1161	13			1		2				1	1		1			3		3	2			2	3	3	1	5		1	1	3			2			1	2		2	1		2					1	2
RUG12181	MAG1162	12									1						1		2	1			1	3	1	1	3							3				2		2			2	1				1	2
RUG12182	MAG1163	2
RUG12184	MAG1164	3	1																1				7																				4					1	1
RUG12185	MAG1165	6						1									2						1	1														1											1
RUG12186	MAG1166	1						2		1			1				1		6		2		1	1	1					3					1							1	3					1
RUG12189	MAG1167	5													1		1						2	1																			2					1	1
RUG12191	MAG1168	6				1	2				1						1		2	1				3	1		2				3			4			1	2		1	1							1
RUG12192	MAG1169	4															1							3	1	1	2											1					1					1	1
HUN_Anaerovibrio_lipolyticus_LB2005	MAG117	1																																															1
RUG12197	MAG1170
RUG12198	MAG1171	4						1		1									3	3				5			2						1		4		2					2	1					1	1
RUG12199	MAG1172	8												1	1		1						2	4		1	2							1				1					1	1				1	2
RUG12201	MAG1173	6						1									2		1				2	2		1	1											2											1
RUG12208	MAG1174	1				1	1	1	1			1					11	3		1			2				1		3		1			3															1
RUG12211	MAG1175	2
RUG12212	MAG1176	4									1			1			1		2	1			1	4	2	1	3				1			1			1	1		1			1	1				1	1
RUG12214	MAG1177
RUG12215	MAG1178	1																						1																			1						1
RUG12217	MAG1179	1																						1																			1	1			1		1
HUN_Anaerovibrio_sp_RM50	MAG118	1																																															1
RUG12221	MAG1180	5					1	2									4	1	1	1				1		1	2		1					1				2		1				1					1
RUG12224	MAG1181	12														1							1															1											1
RUG12225	MAG1182	6													1		1						1	2																			3					1	1
RUG12227	MAG1183	3
RUG12229	MAG1184	2		1		1	1				1								2	3			1	2	2		3			1	4			5			2	1		1			1					1	1
RUG12238	MAG1185	1				1	1	2									8	1		1	1	1	2	1			1		1		1		1	1				1		1									1
RUG12240	MAG1186	3
RUG12241	MAG1187	1															1					1																											1
RUG12246	MAG1188	1																																										2					2
RUG12247	MAG1189	1																																									1						1
HUN_Arcobacter_butzleri_7h1h	MAG119	1
RUG12251	MAG1190	3			1																			4	1					1																			1
RUG12252	MAG1191	2																																				1					1		1	2			2
RUG12253	MAG1192	1																						1																			2	1					1
RUG12256	MAG1193	2																																									1			1			2
RUG12259	MAG1194	8																	1					4			1							1				2		1			1				1	1	1
RUG12263	MAG1195	2																																										3		1	1		2
RUG12268	MAG1196	1																							1																		1						2
RUG12270	MAG1197							1		1						1								1	2																								1
RUG12276	MAG1198	3
RUG12282	MAG1199	12									1			1	1		1			1			1	5	2	1	2				1			3	1			2		1			1					1	2
RUG12871	MAG12	3																																				1											1
HUN_Bacillus_cereus_strain_KPR_7A	MAG120																																										1			1
RUG12284	MAG1200	1																							1																		1						2
RUG12287	MAG1201	7																						1																			1				1		1
RUG12289	MAG1202	1																																															1
RUG12307	MAG1203																																																1
RUG12310	MAG1204	2																						1																			3					1	1
RUG12313	MAG1205	1																							1																								2
RUG12325	MAG1206	11					1							1			2		2	1			1	5	2	1	3		1		1			2				1			1							1	1
RUG12327	MAG1207	1																																													1		2
RUG12331	MAG1208	6				1											1		2					5	2		1																				1	1	2
RUG12335	MAG1209																							1
HUN_Bacillus_licheniformis_strain_VTM3R78	MAG121	2															1							2			1													1						1
RUG12336	MAG1210	10															1		1	1			2	5	2	1	2		1	2				2				1		2			2					1	1
RUG12338	MAG1211	5																	1					4														1					1				1	1	1
RUG12340	MAG1212	11																	1					3				1										2					1				1	1	1
RUG12341	MAG1213	3																							1													1					1		1	2			2
RUG12342	MAG1214	1																																									2	2			1		2
RUG12346	MAG1215	3																	1	1										3			1	1				1					1
RUG12347	MAG1216	2																						1																			2						1
RUG12348	MAG1217	7						1		1			1		1		2		6	1	1		1	4	1		1			2			2	1		1	1	1				1	1
RUG12349	MAG1218	2															1									1												1						2					3
RUG12350	MAG1219	4																		1				1	1		2	1					1					1		1			2	1			1		2
HUN_Bacillus_nealsonii_AAU1	MAG122	2																										2					1			1										1
RUG12351	MAG1220	1																																									1						1
RUG12352	MAG1221	7				1	1				2						4							3	4		3				3			4			2	2		1								1	1
RUG12354	MAG1222	3			1	1	2				1								1	2			1	3	1	1	4		1		2			5			1	2		1								1	1
RUG12356	MAG1223	3															1							3																			1				1	1	1
RUG12358	MAG1224	3																						1																							1		1
RUG12359	MAG1225	2																						1																			1	1			1		3
RUG12361	MAG1226	2																						3																			1		1	1			2
RUG12368	MAG1227	8									1			1	1		1		2				2	4	2	1	3				1				1		2	1		1	1		1						1
RUG12371	MAG1228	7		2	1												1						1																		1		2					1	1
RUG12372	MAG1229	1																																															1
HUN_Bacillus_sp_MB2021	MAG123	1																	1					1			1	2					1													1
RUG12374	MAG1230	10												1						1			1	4	1	1	3							3				1		1			2	1				1	2
RUG12379	MAG1231	9																																				1									1		2
RUG12380	MAG1232	3															1																																1
RUG12381	MAG1233	1	1																																														1
RUG12382	MAG1234	4						6		6							1		2				1	1	2								3		1							8						1	1
RUG12385	MAG1235	1
RUG12386	MAG1236	10				1	1				1			1			1		3	3			2	7	3	1	4		1	1	3		1	2	1		2	2		1			1					1	2
RUG12389	MAG1237	3	1												1					1			3																				6					1	2
RUG12390	MAG1238	4																																													1		2
RUG12394	MAG1239	5																	1	1				2	1										2			1					3					2	2
HUN_Bacteroidales_bacterium_KHT7	MAG124	5									2						1		1	1				4	2	1	2				2			3				1		1			1					1	1
RUG12395	MAG1240	2						2		2									1					1									8									11							1
RUG12396	MAG1241	1																																										2					1
RUG12408	MAG1242	7									1						1			1				4	1	1	1				2			4			1	2		1								1	1
RUG12409	MAG1243	3
RUG12412	MAG1244	1																						1																			1	1					1
RUG12414	MAG1245	2		1		1								1			1		1	3			1	3	2	1	2		1	1	2			7			1			2
RUG12415	MAG1246	10															2						1	3			1																3					1	1
RUG12422	MAG1247
RUG12423	MAG1248	1	1														1						3	1																			3					1	1
RUG12424	MAG1249	5	2																1					2																			1	1			1	3	1
HUN_Bacteroidales_bacterium_WCE2004	MAG125	8															4		1				1	2		1	1			1				3				1			1		2					1	1
RUG12425	MAG1250	1
RUG12428	MAG1251	2		1		1											2		1	3			1	3	1	1	1		2	1	2			8			1			2
RUG12432	MAG1252	5		1				3		5	1		3				1		8	5			5	5	1	1	2							1	1		1						4					1
RUG12435	MAG1253	8													1		2						1	2																			3					1	1
RUG12436	MAG1254	5		1										1			2		2				1	1	2												1						3					1	1
RUG12437	MAG1255	9					1							1			3			1			1	4	1	1	2		2					2				2		1			1					1	2
RUG12438	MAG1256	1
RUG12439	MAG1257	3				1	1	1	1			1					10	3		1			2				1		4		1			3															1
RUG12442	MAG1258	3																		1				1																							1		1
RUG12446	MAG1259	1	2																																														1
HUN_Bacteroidales_bacterium_WCE2008	MAG126	6															2		1				1	1		1	1			1								1					2					1	1
RUG12447	MAG1260	5				1					1								3	2				5	2	1	3			1	3			4			1	1		1	1							1	1
RUG12450	MAG1261																													1
RUG12451	MAG1262	3																						1																			3						1
RUG12458	MAG1263	3															3						1				1											1						2			1		1
RUG12461	MAG1264	3																	1					1	1								1	1						1			1	3			1		2
RUG12462	MAG1265	5															1		1					2		1												1						1					1
RUG12463	MAG1266	3						1									3			2				3		1	1		1					1				2					1						1
RUG12468	MAG1267	4						1		1									2	1				2											1								3					1	1
RUG12472	MAG1268	7			1														3	1			2	5	3		4			1	1		1		3	1	2			1		2	2					1	1
RUG12474	MAG1269	2																						2		1												1						2					1
HUN_Bacteroides_ovatus_strain_NLAE_zl_C500	MAG127	23			1			2		2							1		1	2			5	7	4	1	4		1	1	1		1	3	3		4			2		2	1					1	1
RUG12476	MAG1270	1																																									1	1					1
RUG12478	MAG1271							1		1							1		3	1	1			3						2													1					1
RUG12480	MAG1272	7																	2	1				5	1								1					1		1			2	2			1		2
RUG12482	MAG1273	6												1			2		3	1			2	2	2								1		1		1						1						1
RUG12483	MAG1274	4															1		1					3																				2					2
RUG12487	MAG1275	7				1	1				1						1			1				3	2	1	1		1		2			4			1	2		1								1	1
RUG12488	MAG1276																																										1						1
RUG12489	MAG1277	6						1									1			1				3			2						1	1				1		2				1					1
RUG12490	MAG1278	3																						1																				3		1	1		4
RUG12491	MAG1279	2																						1																				1	1				2
HUN_Bacteroides_sp_AR20	MAG128	22			1										1		7		3				1	6	2	1	1		1		1			1	1		2	1					3					1	1
RUG12493	MAG1280	1																																															1
RUG12494	MAG1281	1																							1																		1						2
RUG12495	MAG1282	3																							1													1					1		1	1			1
RUG12497	MAG1283	7			2			1		1	1								1	2			1	3	1	1	3				1			3									1						1
RUG12500	MAG1284	7		1				1		1				1					5		1		1	2			1								1		1						5					1	1
RUG12503	MAG1285	11															3		1	2				3			2							2				1		1			1	1					2
RUG12507	MAG1286	3
RUG12508	MAG1287	5						1									1						2	1		1												2											1
RUG12511	MAG1288	8				1								1			3			1			1	3		1	1		1	1				2				2										1	1
RUG12512	MAG1289	4				1	1				1								1	2			1	4	3	1	4			1	3			3			1	1		1				1				1
HUN_Bacteroides_sp_AR29	MAG129	10			1														3	3			4	8	3		4			1	2		3	1	2		4			2	1	1	1					1	1
RUG12514	MAG1290							2		2			3						3	2			2	2						1				1	1		1	1					3					1
RUG12517	MAG1291	3																						3																			1				1	1	1
RUG12518	MAG1292	1				1	1	1	1			1		1			9	4		1			2				1		5		1			3															1
RUG12519	MAG1293																																																1
RUG12522	MAG1294	4				1					1		1				1		3				3	4	1	1	3			1	2			2	2	1	1	1				1						1	1
RUG12526	MAG1295	8		1	1	1	3				2						2		3	3			2	4	2	1	5		1		3			4			3	2	1	1			1					1	2
RUG12531	MAG1296	2																					1																									1	1
RUG12537	MAG1297	1																																										1					1
RUG12541	MAG1298	2		1		1								1			1		1	3			1	3			1		1		1			7						1
RUG12542	MAG1299	2				1		3									7	5			1	3	1				1		1		1		1	1						1									1
RUG13250	MAG13	7													1		1						1	2																			3					1	1
HUN_Bacteroides_vulgatus_strain_NLAE_zl_G202	MAG130	3		1	2														3	2			2	4	1	1	3			1	2			1	1		3			2	1							1	1
RUG12546	MAG1300																																																1
RUG12551	MAG1301	8		1															1				1	1	1		1																1					1	2
RUG12554	MAG1302	4																																										1	1	1			1
RUG12558	MAG1303	1																																									2						2
RUG12563	MAG1304	4													1								4	1																			4					1	1
RUG12564	MAG1305	3						1									1						1	1														1											1
RUG12566	MAG1306	3																																										3			1		3
RUG12568	MAG1307	1																						1
RUG12570	MAG1308	4																						1																			1						2
RUG12572	MAG1309	2			1						1				1				2				1	4								1		1	2	1	1					1						1	1
HUN_Bacteroides_xylanisolvens_strain_NLAE_zl_G339	MAG131	15		1	2		1	3		3									2	2			1	5	2	1	3				1			2	2		2					2	2					1	1
RUG12573	MAG1310	2																																										2		1	1		1
RUG12575	MAG1311	1																							1																		1						2
RUG12576	MAG1312	6																		1			3	1	1			1					1							2			1	1			1		2
RUG12577	MAG1313	4															1																																1
RUG12578	MAG1314	2															1					1																								1		1	1
RUG12579	MAG1315	3						1	1								1			1		1		1														1						1					1
RUG12580	MAG1316	1																																									3					1	1
RUG12581	MAG1317	8		1	1		2				1			1					3	2			1	5	2	1	4		2	1	4			4			2	2		1			1						1
RUG12586	MAG1318	1																						1
RUG12588	MAG1319	11			2											2			1	1	2		2	4	2					1			1	3				1											1
HUN_Basfia_succiniciproducens_strain_DSM_22022	MAG132	1																						2																				1		1			2
RUG12593	MAG1320	5						1									3		1			2		1														1					1	1					1
RUG12596	MAG1321	12					2							1	1		3		5	2			2	10	4	1	4		1	1	3		1	2	2		3	2		1			1					1	2
RUG12602	MAG1322	7						1									2						2	1		1	1											2											1
RUG12605	MAG1323	3															1																																1
RUG12606	MAG1324	4																	1					3					1									2		1							1	2	1
RUG12608	MAG1325	6												1			1			1				3	1	1	3							3				2		2			2	1				1	2
RUG12610	MAG1326	2																						1																							1		2
RUG12612	MAG1327	3						1		1							3		4				6	2		1	1		3	1				1			1											1
RUG12614	MAG1328	1
RUG12616	MAG1329	4						2									2						1	1		1												1											1
HUN_Bifidobacterium_adolescentis_DSM_20087	MAG133	5																	1					2			1	1					1										1	2	1				2
RUG12618	MAG1330	4															1							1		1												1						2					2
RUG12619	MAG1331	11																	5	1			1	6			1			1					2		1						2					1	1
RUG12623	MAG1332	4															1			1			1	3		1	1											2											1
RUG12624	MAG1333	10						2		2									2	1			1	3																		1	2					1	1
RUG12625	MAG1334	1				1	1	1	1			1					9	2		1			2				1		3		1			3															1
RUG12626	MAG1335	1															1					2						1					1															1	1
RUG12632	MAG1336	8		2	1												1						1																		1		2					1	1
RUG12635	MAG1337	8						1		1			1		1		2		6	1	1		1	5	1		1			2			2	1		1	1					1
RUG12636	MAG1338	3															3		1				2															1						1			2		1
RUG12637	MAG1339	2					1					1					6						1						2																				1
HUN_Bifidobacterium_bifidum_strain_Calf96	MAG134	1																																			1							2					1
RUG12638	MAG1340	4															1							1																			2					1	1
RUG12645	MAG1341		1																1																												1	1	2
RUG12647	MAG1342	1	1																																														1
RUG12648	MAG1343	2																																										3			1		4
RUG12649	MAG1344	6																	1														1	1						1				2					1
RUG12651	MAG1345	9																																									1						2
RUG12652	MAG1346	3															1		1					2																			1	2			1		2
RUG12654	MAG1347	3															1					1																										1	1
RUG12655	MAG1348	2																	1														1							1				1					2
RUG12656	MAG1349	5									1								2					6	2	1	2				1			2							1		1					1	1
HUN_Bifidobacterium_boum_DSM_20432	MAG135	1																						1																			1	2	1		1		2
RUG12659	MAG1350	3	1									1					3				2		8	1																									2
RUG12661	MAG1351	8																																									2	1			2		2
RUG12662	MAG1352																						1																				1					1	1
RUG12665	MAG1353	6					1				1				1		1		1	2			3	4	3	1	4			1	2			2			3	1		1			2					1	1
RUG12668	MAG1354	5																						2			1																1	1					2
RUG12671	MAG1355	5															1																										1	1			1		1
RUG12675	MAG1356
RUG12676	MAG1357	2																									1																1	1					2
RUG12677	MAG1358	5		1		1	2				1								1	3			2	5	2	1	4		2	2	3			3			1	1		1			1						1
RUG12678	MAG1359	6																																									1		1	1			2
HUN_Bifidobacterium_breve_strain_RP2	MAG136	5						1											1					1																			1	2	1				2
RUG12679	MAG1360							2								1							1																										1
RUG12681	MAG1361	1																	1	2			1	2	2		2			1	1			1			1			1								1	1
RUG12682	MAG1362	5																					1											1									1						1
RUG12683	MAG1363	4						2		2														2																			2	1					1
RUG12685	MAG1364	4						1	1								1		1			2		2														1					1	1					1
RUG12687	MAG1365
RUG12688	MAG1366	9						1		1									1	2				6	1					1													1	1	1		1		2
RUG12690	MAG1367																							1
RUG12693	MAG1368	2																	2					1																			1	1					2
RUG12698	MAG1369	4																																									1						2
HUN_Bifidobacterium_longum_AGR2137	MAG137	6		1		1		1											1	1				1				1															1	2	1				3
RUG12702	MAG1370	1																																															1
RUG12703	MAG1371	13		1											1		2		2	1			1	3			3							1			1	1		1			1					1	1
RUG12706	MAG1372																																																3
RUG12712	MAG1373	4																					2			1																	1	1					2
RUG12716	MAG1374	6				1	2										3		1	2			1	3	1	1	2		1	1				3				2			1							1	1
RUG12718	MAG1375																																											2					1
RUG12719	MAG1376	3															3						2																					1			1		1
RUG12722	MAG1377	10																	1					2	1																		1		1	1	1	1	1
RUG12723	MAG1378	1																									1																	1					1
RUG12726	MAG1379	1																																															1
HUN_Bifidobacterium_pseudolongum_subsp_globosum_DSM_20092	MAG138	2																									1	1															1	2	1				2
RUG12733	MAG1380	2																					1
RUG12737	MAG1381	7																	1					4	1								1										3	1	1	1	1		2
RUG12740	MAG1382																																											2					1
RUG12748	MAG1383	6						1									2			1			2	1		1												3											2
RUG12750	MAG1384	5																					1	1																			2					1	1
RUG12752	MAG1385	8				1											4		1	1			1	3	1	1	1		1	1				2				2		1	1							1	1
RUG12753	MAG1386	11														1						3	1	1														1					1						1
RUG12758	MAG1387	5					1				1			1					2					4		1	3		1					2				1			1		1					1	2
RUG12760	MAG1388	2						1									1						1	1																									2
RUG12763	MAG1389	6																	1			1	1	3																			2					1	1
HUN_Bifidobacterium_ruminantium_DSM_6489	MAG139	4																						1																			1	2	1				2
RUG12768	MAG1390	8																																				1											1
RUG12769	MAG1391	2																			1		2																									1	1
RUG12770	MAG1392	7						1		1			1		1		2		5	1	1		1	5	2		1			2			3	2		1	1					1						1
RUG12771	MAG1393	1	1																				3																				4					1	1
RUG12774	MAG1394	8		1	1	1	2				1			1			1		1	3				3	2	1	4			1	2			3			2	2		1				1				1	1
RUG12776	MAG1395	9					1							1	1		3		1	1			1	4	1	1	3		2					2				2		1			1					1	1
RUG12777	MAG1396	7													1		1						1	2																			3					1	1
RUG12779	MAG1397																																																1
RUG12780	MAG1398	5																						4									1											3			1		1
RUG12781	MAG1399	1																						2																							1		1
RUG14488	MAG14	9									1			1						1			1	4	2	1	3							2				1		1			3					1	2
HUN_Bifidobacterium_sp_AGR2158	MAG140	2																						1			1	1															1	2	1				2
RUG12782	MAG1400	4															1						2		1																		2					1	1
RUG12783	MAG1401	2	1																					1
RUG12784	MAG1402
RUG12786	MAG1403																																										1				2		1
RUG12787	MAG1404	3															1							1		1																	1	2			1		2
RUG12788	MAG1405	1																																													1		2
RUG12790	MAG1406	1																	1	1																													1
RUG12792	MAG1407	4																																									1		1				2
RUG12794	MAG1408	2			4														1					3							2		1			1	1			1									1
RUG12795	MAG1409	2															1	1	1	1				3			3		5				1	2				1					1						1
HUN_Bifidobacterium_thermophilum_DSM_20212	MAG141	1																						1																			1	2	1		1		2
RUG12797	MAG1410	2															2			1			1			1	1											1						2					1
RUG12799	MAG1411	1																																															1
RUG12800	MAG1412	6																	1	1										2			1	1				1				1	1						1
RUG12801	MAG1413	6			2											2			1	1	2		1	4						2			1					1											1
RUG12802	MAG1414	7	1					1		1									4	1				7	1		1			1													3		3		1	1	1
RUG12804	MAG1415	2				1	1				1			1			5	6					2				1		1					1						1								1	1
RUG12805	MAG1416	6															3			1		1	2				1											2											1
RUG12806	MAG1417	7																	2	1				2	2													1							1			1	1
RUG12807	MAG1418	4			2											2			1	1	5		1	6	2					1	1		1	1				1				1							1
RUG12808	MAG1419	6	1					1		1									1	1				1	2					4								1											1
HUN_Blautia_schinkii_DSM_10518	MAG142	18						1		1							1		4					4	3			1		1				1				4						2		1	1		2
RUG12809	MAG1420	1																						1																									1
RUG12810	MAG1421	2																			1																							1
RUG12811	MAG1422	2																																									1	1			1		2
RUG12814	MAG1423	6						2									2		1			1		2		1			1					1				2											1
RUG12815	MAG1424																							1
RUG12816	MAG1425	4															1		1					1			1							1				1											1
RUG12817	MAG1426	9																	1					1	1		1			1																		1
RUG12818	MAG1427	1																						2																			1		2	1			2
RUG12819	MAG1428	4															2						2				1											1											1
RUG12820	MAG1429	4						1		1							1		2	2	2			4						1				1									3					1	2
HUN_Blautia_sp_SF_50	MAG143	4																						2																				2			2		2
RUG12821	MAG1430	13														1	1		1					6									1					1						1		1	1		1
RUG12822	MAG1431	1																							1																		1						3
RUG12823	MAG1432	3																		2										2								1											1
RUG12824	MAG1433	15	1												1		1		2					6	1																		1	1			1		1
RUG12826	MAG1434	1						1		1									2						2											1													1
RUG12827	MAG1435
RUG12829	MAG1436	3				1	1	2									10	2		1	1	1		1			1		1					1				1		3									1
RUG12830	MAG1437	1	1														1			1			1	1																				2					2
RUG12831	MAG1438	5															3							1														1											1
RUG12832	MAG1439	1																																													1		1
HUN_Blautia_wexlerae_AGR2146	MAG144	3																						3																				1			1		2
RUG12833	MAG1440	4				1											1						1	3																			1	1					2
RUG12834	MAG1441		1																					1
RUG12836	MAG1442	4									1			1					2	1				5	2	1	2				1			2				1			1		1					1	1
RUG12837	MAG1443	1																						1																			1						1
RUG12838	MAG1444	1																	1		1																						2					1
RUG12841	MAG1445	1																																															2
RUG12842	MAG1446	1																						1
RUG12843	MAG1447	1																	1					1																							1		1
RUG12844	MAG1448	8	1																	1			1	4	1																								1
RUG12845	MAG1449	1																																													1		1
HUN_Bordetella_trematum_strain_HR18	MAG145	1																						1
RUG12846	MAG1450	4																	2					3	2					1								2										1
RUG12847	MAG1451	2																																													1		3
RUG12848	MAG1452
RUG12849	MAG1453	1					1	2									8	1											1									1		1				1					1
RUG12850	MAG1454	3																									1																1	1			1		2
RUG12851	MAG1455	3	1																	1	1	1	2																										1
RUG12853	MAG1456																							1
RUG12854	MAG1457	16	1												4				1					3	1					1								1											1
RUG12855	MAG1458																							1
RUG12856	MAG1459	2
HUN_Butyrivibrio_fibrisolvens_DSM_3071	MAG146	15				1											3		1	1				4	2		2		2				1	1				1		1			1	3	1				1
RUG12857	MAG1460	8																	2	1				3																			1				1	1	2
RUG12858	MAG1461	1																						1
RUG12859	MAG1462							1		1									3	1					1					1													1					1
RUG12860	MAG1463	1
RUG12861	MAG1464																																											2					1
RUG12862	MAG1465	1														4							7																			1		1					2
RUG12863	MAG1466	1																						1
RUG12864	MAG1467	2																						1														1						2			1		2
RUG12865	MAG1468	8																						4									1					1		1				1			1		4
RUG12866	MAG1469	1																						1
HUN_Butyrivibrio_fibrisolvens_MD2001	MAG147	10				1											3			1			1	5	2		2		2					1				1					2	3	1				1
RUG12867	MAG1470	1																						1
RUG12868	MAG1471	3															1							1		1																	1	3			1		2
RUG12872	MAG1472	1															1						1			1												1					1	2	1				2
RUG12873	MAG1473	2	1														1						1	1																			3					1	1
RUG12874	MAG1474	4										1					1		1					2																									1
RUG12875	MAG1475	1															1		2					3						1
RUG12876	MAG1476	4														1			1		3		5		1					1				1									1
RUG12877	MAG1477																							1
RUG12878	MAG1478
RUG12879	MAG1479	11	1																1	2				4	2													1						1			1		1
HUN_Butyrivibrio_hungatei_strain_MB2003_chromosome_I_complete_sequence	MAG148	6				1											2		1					3	2		1		1	1								1						2	2				1
RUG12880	MAG1480	3															2						1															1						1					1
RUG12881	MAG1481
RUG12882	MAG1482																		1	2				2						2
RUG12883	MAG1483	2																																									1						1
RUG12884	MAG1484	5															1						1	1														1					1				1		1
RUG12885	MAG1485	16													1				1					3	1													3							1		1		1
RUG12887	MAG1486	6												1			1		2				1	2	1												1						2	1				1	1
RUG12888	MAG1487	4																						2																							1		1
RUG12889	MAG1488	2																																									1						2
RUG12890	MAG1489	3
HUN_Butyrivibrio_hungatei_strain_XBD2006	MAG149	6															1	1											1									1					1	2	1				1
RUG12891	MAG1490	4															2						2				1											1									1		2
RUG12892	MAG1491	4					1				1								1	2			2	5	2	1	4		1		2			3	1		2	2		1			1					1	1
RUG12893	MAG1492																							1
RUG12894	MAG1493	3																																															1
RUG12895	MAG1494	2																																															1
RUG12896	MAG1495	3															2	1					1			1		1										1						2					1
RUG12897	MAG1496	2						1									1			1						2	1		1					2				2						1					1
RUG12899	MAG1497																										1																						1
RUG12900	MAG1498	1					1												1																									1
RUG12901	MAG1499	7						1											2					2																							1		1
RUG14525	MAG15	7			1	1	2				1			1					1	3			2	3	2	1	5		2	1	3			3			2	2		1			1					1	1
HUN_Butyrivibrio_proteoclasticus_FD2007	MAG150	10				2		1									3		1	1			1	5	2		2		2					1				1						2	2				1
RUG12902	MAG1500																							1
RUG12903	MAG1501	8																	5	1				5	1								2					1		1			1	1			1		2
RUG12904	MAG1502	1															1							2														1											1
RUG12906	MAG1503	1																																															1
RUG12907	MAG1504	1																						1																			1						1
RUG12909	MAG1505																								1																								2
RUG12910	MAG1506	1														3							9										1											1					1
RUG12911	MAG1507	11	1												2				1					4	1																						1	1	1
RUG12912	MAG1508	5																	1					2																					1				1
RUG12913	MAG1509																		1	2			2	1	1		1			1	4			1			1			1				1					1
HUN_Butyrivibrio_proteoclasticus_P6B7	MAG151	8				1											2			1				4	2		2		1	2				1				3						2	2				1
RUG12914	MAG1510	1																						1																			1
RUG12915	MAG1511																							1
RUG12916	MAG1512	2																																									1	1			1		1
RUG12917	MAG1513	3																	1					1																				1					1
RUG12918	MAG1514	1	1													1					2		2																				1						1
RUG12919	MAG1515	1																																															1
RUG12920	MAG1516		1																1	1																						1
RUG12921	MAG1517																							1
RUG12922	MAG1518																							1																				1					1
RUG12923	MAG1519
HUN_Butyrivibrio_proteoclasticus_strain_P18	MAG152	13															1			1				6	2		2		1	1								2					1	2	2				1
RUG12924	MAG1520																							1																				1			1
RUG12925	MAG1521		1																					1
RUG12926	MAG1522																																																1
RUG12927	MAG1523																																																1
RUG12928	MAG1524																			1				2																									1
RUG12930	MAG1525	1																									1
RUG12931	MAG1526																																																1
RUG12932	MAG1527	6			3										1	1			1	1			1	4						1			1	1		1													1
RUG12933	MAG1528	1																						1
RUG12934	MAG1529	1
HUN_Butyrivibrio_sp_AC2005	MAG153	16															2		1	1		1	1	9	2	1	1		1				1	1				2		1			2	2	2		1		2
RUG12938	MAG1530	11												1			2			1			1	3	1	1	4							1				1		1			1	1				1	1
RUG12939	MAG1531	7		1				1		1							2		6	1			1	3	1		1			1					1		1						2					1	1
RUG12940	MAG1532
RUG12952	MAG1533	13															1		1				2	2													1						2					1	1
RUG12956	MAG1534
RUG12958	MAG1535
RUG12962	MAG1536	1																																										1			1	1	2
RUG12969	MAG1537	2				1	1				1						3	4					2			1	1		1																			1	1
RUG12971	MAG1538	10																1	1				1	2			1																5					1	1
RUG12975	MAG1539	7																	1	1										2			1	1								1	1						1
HUN_Butyrivibrio_sp_AE2015	MAG154	14															1		1	1				6	2		2		1	1								1						2	2				1
RUG12976	MAG1540	3				1													1	1			1	2	2		2			2	2						1			1								1	2
RUG12978	MAG1541	7					1							1			1		2	1			1	4	2	1	3		1		1			4				4										1	2
RUG12980	MAG1542	3
RUG12981	MAG1543	12					1							1			2		1	1			1	4		1	3		1					2						1			3	2				1	1
RUG12984	MAG1544																																										3					1	1
RUG12987	MAG1545	4	1																2					2	1								1							1			1				1	3	1
RUG12989	MAG1546	13									1			1			3			1			1	6	1	1	2							2				2		1			1					1	2
RUG12992	MAG1547	4													1		1						1	1																			3					1	2
RUG12997	MAG1548	4												1					1					1			1																1	1				1	1
RUG12999	MAG1549																							1																									1
HUN_Butyrivibrio_sp_AE3003	MAG155	6															1	1											1									1					1	2	1				1
RUG13004	MAG1550																				1																												1
RUG13005	MAG1551	4																1	2				1	1																								1	1
RUG13010	MAG1552	2																																															1
RUG13016	MAG1553	7																						2																			3					1	1
RUG13018	MAG1554	1															2			1			1			1												1						1					1
RUG13024	MAG1555	4						1																																									1
RUG13025	MAG1556	2																						3																			1				1		1
RUG13029	MAG1557	2
RUG13032	MAG1558	5			2														1					5						1	1					1				1									1
RUG13034	MAG1559	3																																				1									1		1
HUN_Butyrivibrio_sp_AE3004	MAG156	16															1			1		1	1	4	2	1	1		2				1	1				2		2			2	2	2		1		2
RUG13037	MAG1560	12																						1														1					2	2			1		3
RUG13038	MAG1561
RUG13039	MAG1562	7		1		1	2				1						1		2	3			2	4	1	1	3		1	1	1			4			2	2	1	1								1	1
RUG13040	MAG1563	17		1													4		1	1			2	4	1	1	2			1				2			1	2			1		2					1	1
RUG13043	MAG1564	7																	2					2									1					1		1			1	1			1	2	1
RUG13047	MAG1565	3																						2																			1				1	1	1
RUG13050	MAG1566	24	1			1											1		3	2				9	2		1			2			1					3		2			1		1		1		2
RUG13051	MAG1567	3															1							1			1																2					1	1
RUG13054	MAG1568																							1																									1
RUG13055	MAG1569																																											2					1
HUN_Butyrivibrio_sp_AE3009	MAG157	9				2		1									3	1	1	1		1	1	3	2		2		2	1				1				3					2	4	2				2
RUG13058	MAG1570	1																																									1						1
RUG13059	MAG1571	3																						1																			2				1		1
RUG13060	MAG1572	1																						3																			1	1					2
RUG13061	MAG1573																																											1					1
RUG13063	MAG1574	4				1	1	3									11	1		1	1	1	1	1			1							1				1		2				1					1
RUG13064	MAG1575																							1																			1						1
RUG13065	MAG1576	1																																															1
RUG13067	MAG1577	3				1	1	3									11	9		2		3	2	1			1		1		1		1	1				1											1
RUG13070	MAG1578
RUG13071	MAG1579																																																1
HUN_Butyrivibrio_sp_FC2001	MAG158	11	1			1											2		1	1			1	4	1	1	2		2				2	1				1		1			2	2	2		1		2
RUG13073	MAG1580	1																						1																			1						1
RUG13077	MAG1581	2																	1					1																									1
RUG13083	MAG1582	5																		1			2	1	1			1					1							2			1	1			1		3
RUG13085	MAG1583	3																						1																			2	1			1		1
RUG13086	MAG1584	9						2		2				1					7	1			1	3			1			1	1			2	1		1						3					1	1
RUG13087	MAG1585	5																						4				2																3		1	1		2
RUG13090	MAG1586	1	1														1						2	1			1																3					1	1
RUG13091	MAG1587	1																		1				1									1		3	1						1							2
RUG13093	MAG1588	1																																										1				1	1
RUG13095	MAG1589	4															1			2				2	1		2		1	1	1			2				2										1
HUN_Butyrivibrio_sp_FCS006	MAG159	13	1													1	2		1				2	4	2		1		1				1					3		1			1	2	2				2
RUG13096	MAG1590	6																						3																			2				1	2	3
RUG13097	MAG1591	1																						1																			1
RUG13106	MAG1592	8		1															5	2			1	6			1			1					1		1						2					1	1
RUG13110	MAG1593	2																			1		1																									1	1
RUG13112	MAG1594	3															1							1																			3					1	1
RUG13113	MAG1595	10									1			1	1		2			1			1	4	1		5				2			3				2		1			3					1	1
RUG13114	MAG1596	1															1					1																										1	1
RUG13116	MAG1597	3																						5																			1				2	1	1
RUG13117	MAG1598																							1																									1
RUG13121	MAG1599	1																																										2					1
SVA_105_bin107	MAG16	1																																									2					1	1
HUN_Butyrivibrio_sp_FCS014	MAG160	10	1			1										1	2		1				2	5	2		1		1				2					1		1			2	2	2		1		3
RUG13123	MAG1600
RUG13125	MAG1601	6																																										1	1	1			1
RUG13128	MAG1602	8															1							1	1		1											1						2		1			1
RUG13130	MAG1603																																										2	1					2
RUG13131	MAG1604																																														1		2
RUG13133	MAG1605	1																						1
RUG13138	MAG1606	2																	1				1	1			1											1						2	1				2
RUG13140	MAG1607	1															1					1																								1		1	1
RUG13144	MAG1608	1
RUG13148	MAG1609	1																																										1					1
HUN_Butyrivibrio_sp_INlla18	MAG161	7				1											2		1					3	2		1		1	1								2						2	2				1
RUG13149	MAG1610																							1																				2					3
RUG13150	MAG1611	4																						3																			1		1				2
RUG13152	MAG1612	1																						1																			1						1
RUG13154	MAG1613																																										1	2			1		2
RUG13155	MAG1614	6			2											2			1		1		1	4						1	1			3						1									1
RUG13156	MAG1615	7			2											2			1				3	4	1					1				1				1											1
RUG13157	MAG1616	3																					2	2	1			1															1	1			1		2
RUG13158	MAG1617	2																																													1		2
RUG13159	MAG1618	4											1				1							1																			3				1		1
RUG13160	MAG1619																							1
HUN_Butyrivibrio_sp_INlla21	MAG162	6															1								2					1								1					1	2	1				1
RUG13161	MAG1620	8				1	1				1				1		1		1	3			1	4	4	1	4		1	2	2			2			1	2		1			2						2
RUG13162	MAG1621	5						1		1									1					1			1																3					1	1
RUG13165	MAG1622	2		1		1													2	1			1	2	2		1			2	4						2			1								1	1
RUG13174	MAG1623																							1																			1	1					2
RUG13176	MAG1624	2															1					1						1																					2
RUG13180	MAG1625	5			1	1	2				1								3	2			1	4	3	1	4		1	1	2			3			1	2		1			2					1	1
RUG13181	MAG1626	4																						2														1					1						1
RUG13182	MAG1627							1		1									2	3			1				1						1			1							1						2
RUG13183	MAG1628	1																																															1
RUG13184	MAG1629	1																						3																			1				1	1	1
HUN_Butyrivibrio_sp_LB2008	MAG163	6															1	1									1		1									1					1	2	1				1
RUG13189	MAG1630	2																																														1
RUG13201	MAG1631	14		1		1	3				1			2	1		4		3	2			3	8	3	1	5		1	1	3			2			2	2		2	1		4					1	2
RUG13202	MAG1632	2																						1																			3					1	1
RUG13204	MAG1633	2																																													1		1
RUG13208	MAG1634	2																						1														1					1		1				1
RUG13218	MAG1635	4			1		1				1								2	3			1	2	2		3			1	3			3			2	2		1									1
RUG13219	MAG1636	7						1															1																					1					1
RUG13220	MAG1637	8															1		1	1			1	1			2																2					1	1
RUG13222	MAG1638	2																																									1				1		2
RUG13226	MAG1639	5						1															1																					2					1
HUN_Butyrivibrio_sp_LC3010	MAG164	15				1											1		1	1			1	6	2	1	1		2				2	1				2		1			3	3	2		1		2
RUG13228	MAG1640	16		1													4		2	2			1	3		1	2			1				2	1		1	2			1		4					1	1
RUG13231	MAG1641	6			2											2			1		1		2	4	1					2			1	1				1											1
RUG13235	MAG1642	1																						1																			1						1
RUG13237	MAG1643	2																																															1
RUG13238	MAG1644	2																																														1
RUG13239	MAG1645	4						1		1							1		4	1			1				1			1					1								2					1	1
RUG13253	MAG1646	6						1		1								1	1					1										1			1						1						1
RUG13256	MAG1647	1
RUG13257	MAG1648	5						1	1								1					2		1														1						1					1
RUG13258	MAG1649	4						1											1				1																					1					1
HUN_Butyrivibrio_sp_M55	MAG165	6															1	1									1		1									1					1	2	1				2
RUG13259	MAG1650	1						1		3			3						11	1	1		1	5						2			1									1	1					1
RUG13261	MAG1651	7														1			1		4		3	1						2								1				1							1
RUG13262	MAG1652	6						1		1									2					2	1								1										1					1	1
RUG13263	MAG1653	9						1		1							1		1	2				4			1								1								4					1	1
RUG13264	MAG1654	9																	1					4	1																		2					1	1
RUG13266	MAG1655	9			2											2			2		2		2	6	1					2			1	2				1											1
RUG13269	MAG1656	3				1	2	4									9			1		3	1	1			1		2					1				2		2				1					1
RUG13271	MAG1657																																																1
RUG13273	MAG1658	2																	1					1	1																								1
RUG13275	MAG1659	10															1						1	3			1										1						2					1	1
HUN_Butyrivibrio_sp_MB2005	MAG166	16				1											2		1	1		1		5	3	1	1		1				1	1				1		1			3	2	2				2
RUG13277	MAG1660	6					2				1						1		1	2			2	4	2	1	5		1	1	2			5			3	1		1								1	1
RUG13279	MAG1661	8				1									1				3	1				1	3		1			3				1			2											1	1
RUG13281	MAG1662	1																																									1	2
RUG13282	MAG1663	5													1				2	1				5	2					1								1		1			2				1	1	2
RUG13285	MAG1664	5													1				3				3	2			1								2		1					1						1	1
RUG13286	MAG1665	3						1									3			2				2		1	2		1					1				2					1
RUG13290	MAG1666	4															1						2	1																			2					1	1
RUG13292	MAG1667
RUG13294	MAG1668	13	1																					2	1			1										2					1				1	1	1
RUG13295	MAG1669	2						1									1			1				2		1	1		1					1				2						1					1
HUN_Butyrivibrio_sp_MC2013	MAG167	7	1					1		1						2	1		1				7	3									2			1							2	3					1
RUG13296	MAG1670																																														1		1
RUG13298	MAG1671	1	1
RUG13305	MAG1672	9																							2		1			1			1					1		1			1				1		1
RUG13307	MAG1673							1		1			1				1		1	1				1	1																		1					1
RUG13310	MAG1674	2																																														1	1
RUG13311	MAG1675	4						1															1																					1					1
RUG13313	MAG1676	1																						1																							1		2
RUG13318	MAG1677	2																																									1						2
RUG13324	MAG1678	6						1									2		1				1	2		1	1											2											1
RUG13328	MAG1679	3																					2															1					2	3		1	1		1
HUN_Butyrivibrio_sp_MC2021	MAG168	11				1		1									3	1	1	1		1	1	4	2		2		2	1				3				3					1	3	2				2
RUG13329	MAG1680	2																						1																			1				1		1
RUG13331	MAG1681	11																		2				2	1		1																1					1	1
RUG13332	MAG1682	3																	1	1							1													1			2					1	1
RUG13334	MAG1683	2																																									1			1	1		2
RUG13339	MAG1684
RUG13341	MAG1685	7					1							1			1			1			1	3		1	4		1					2				2		1			2					1	2
RUG13346	MAG1686	3																																									2					1	1
RUG13348	MAG1687	7																																									2	2			1		4
RUG13350	MAG1688																																															1	2
RUG13351	MAG1689	2																						3																			1		1		1		1
HUN_Butyrivibrio_sp_NC2002	MAG169	8				1											2		1	1				4	2	1	1		1				2					2		1			2	2	2				1
RUG13356	MAG1690	1																																									1						2
RUG13357	MAG1691	5													1				1				1	3	1	1	2																1					1	2
RUG13359	MAG1692	3			1			2		2			1				2		3	2			3	1	1		1			1					2		1					1						1	1
RUG13360	MAG1693	5																		1				2			1						1							2			1	1		1	1		1
RUG13361	MAG1694	1
RUG13362	MAG1695	1																																										1					1
RUG13364	MAG1696	2																					1																									1	1
RUG13365	MAG1697	1											1						3	1			1	1						1																		1
RUG13367	MAG1698	22	1																1	1				4	1		2		1	1								3					1			1	1	1	1
RUG13368	MAG1699	2																		2													1	2						8				1					2
SVA_106_bin21	MAG17	4																	1					2	1	1	1																2					1	2
HUN_Butyrivibrio_sp_NC3005	MAG170	5				1											2			1				3	1		1		2				1	1				2		1				3	1				1
RUG13373	MAG1700	4			1		1				1						1		1	2				3	3	1	3				2			3			2	2		1								1	1
RUG13375	MAG1701
RUG13376	MAG1702	7						1									2		1				2	1		1												2											1
RUG13378	MAG1703	4						1									1			1				4		1	1	1	1					1				2					1	1					2
RUG13380	MAG1704	2						1									2						1															1					1				1		1
RUG13381	MAG1705	1	1																																														1
RUG13384	MAG1706	3				1													1					2														1						1					2
RUG13389	MAG1707	1																							1																		1						3
RUG13390	MAG1708	8				1					1				1		2			1				4	2	1	2			1	2			4			1	2		1								1	2
RUG13397	MAG1709	1																	1					1		1																		1					1
HUN_Butyrivibrio_sp_Su6	MAG171	12															1			1				7	2		2		1	1								1	1				1	2	2				1
RUG13398	MAG1710	1																						1
RUG13399	MAG1711	4						1	1										1			2		1														2					1	1					1
RUG13400	MAG1712	5															1						1																										1
RUG13402	MAG1713	4																							1													1					1		1	1			2
RUG13404	MAG1714	4						1										2		1				1		1												1						1					1
RUG13406	MAG1715																																											1					2
RUG13409	MAG1716	2																						2																									1
RUG13410	MAG1717	3
RUG13415	MAG1718	3						2									3						1	2	1	1	1																1					1	2
RUG13417	MAG1719	3				1													1	2			2	2	2		2			2	2			2			1			1				1				1	1
HUN_Butyrivibrio_sp_VCB2006	MAG172	9				2		1									3		1	1				5	2		2		2				1	1				1					1	2	2				1
RUG13423	MAG1720	7		1										1			3		1				1	1	3		1																					1	1
RUG13425	MAG1721	1															1															1											1				1		3
RUG13426	MAG1722	8				1											2		1	1				3		1	1			1				2				2			1							1	1
RUG13427	MAG1723	8			1														1	1	3		2	4	2					2			1	3				1				1							2
RUG13428	MAG1724	1
RUG13434	MAG1725	24	1																					1				1										5					1				1		1
RUG13437	MAG1726	5														2					2		3	1						1								1				1							2
RUG13438	MAG1727	2																						1																				4			1		4
RUG13440	MAG1728	1																					2	1																									1
RUG13444	MAG1729	1																						1
HUN_Butyrivibrio_sp_VCD2006	MAG173	12						1									2	1		1			1	6	2	1	1		2				1	1				1		1			2	3	2		1		2
RUG13446	MAG1730	3																																				1							1	2			1
RUG13448	MAG1731	6				1					1								1	2				2	3	1	5				2			2			1	2		1			1					1	2
RUG13451	MAG1732	2															1						1	1														1					2				1		3
RUG13454	MAG1733	3						1									5					1		1														1		2									1
RUG13457	MAG1734	5	1										1				2	1		1			2	1	1	1	1		2									2					2	1					2
RUG13459	MAG1735	1																						1																			1						1
RUG13460	MAG1736	11				1											1		1	1			1	5	1	1			2	1			1	1				5		2							1		1
RUG13461	MAG1737	11			1												1		1	2				2	1		1	1		1								2									2		1
RUG13467	MAG1738	6						1		1							1		2				1	2			1								1								5					1	1
RUG13469	MAG1739	9									1						1		1				1	4	2	1	4			1	2			2				2		1			3					1	2
HUN_Butyrivibrio_sp_WCD2001	MAG174	13													1		1	1		1		2	1	3	2	1	1		2				1	1				1		1			2	3	2				2
RUG13470	MAG1740	1
RUG13471	MAG1741	5															1							1			1																3					1	1
RUG13473	MAG1742	1																																									2			1			3
RUG13475	MAG1743	1																						3																							1		1
RUG13477	MAG1744	4						2									2						1	1		1																							1
RUG13480	MAG1745	2
RUG13490	MAG1746	3						1															2															2						1					1
RUG13494	MAG1747	3																						2																			1				1		1
RUG13495	MAG1748	4																																										3		1	1		4
RUG13496	MAG1749	2															2						1															1						2					1
HUN_Butyrivibrio_sp_WCD3002	MAG175	15	1			1		1		1							2			1				4	3	1	1		1				1	1				1		1			3	2	2				2
RUG13497	MAG1750	5				1	1	3									16	5		1			2	1			1		3		1		1	1						1				1					1
RUG13498	MAG1751	5																						7						1																	1	1	1
RUG13499	MAG1752	3		1			1				2								1	2			2	2	2	1	5			1	2			2			2	2		2			1					1	1
RUG13503	MAG1753	13																	1					1														2					1				1	1	1
RUG13504	MAG1754	1																										1															1	2	1				2
RUG13505	MAG1755	4															1						1			1								1				1						1					2
RUG13508	MAG1756	3																						3																			1				1		1
RUG13511	MAG1757
RUG13512	MAG1758	7									1			1					2	2			2	2	2	1	4		1		2	1		4	1		1	2		2			1					1	1
RUG13514	MAG1759																																																1
HUN_Butyrivibrio_sp_XBB1001	MAG176	9				2		1									3		1	1				4	2		2		2					2				1						2	2				1
RUG13515	MAG1760	3																						1																								1
RUG13520	MAG1761	2																		1																												1
RUG13521	MAG1762	1																																									1						2
RUG13526	MAG1763	7																	1				1	1	1					1													1			1	1	1	1
RUG13527	MAG1764	2																						1																			3				2		1
RUG13528	MAG1765	7						4		4									5					2			1			1					3		1						3					1	1
RUG13530	MAG1766	13															4		1	1				4		1	2			1				2				2			1		3					1	1
RUG13532	MAG1767	7															1		1								1																2					1	1
RUG13534	MAG1768	7																	1	1		1	1	2																			2					1	1
RUG13537	MAG1769	3						1									2						1	1			1											1					1	1			1	1	1
HUN_Butyrivibrio_sp_XPD2006	MAG177	10	1														2	1	1				2	4	2		1		1				1					2		1			2	2	2				2
RUG13538	MAG1770	3															3						1				1											1						2					1
RUG13539	MAG1771	2																						2																			1				1		1
RUG13541	MAG1772	1																																				1							1				2
RUG13543	MAG1773	10				1	1				1				1		3			3			3	4	3	1	5		1	1	3			2			2	2	1	1			2					1	2
RUG13544	MAG1774	5											1				1		1	1				3			1											1		1			1				1	2	1
RUG13549	MAG1775	3
RUG13553	MAG1776	7														1			1		5		4	2						2				1															1
RUG13554	MAG1777
RUG13555	MAG1778	7													1		1		6	4	1		1	4	2		1			2			2	2			2	1				1	1
RUG13556	MAG1779	1																						1																									1
HUN_Butyrivibrio_sp_YAB3001	MAG178	14				1		1									3		1	1				4	2		3		2				1	1				2		1			1	3	2		1		1
RUG13559	MAG1780	2															1			1						1												1						2					1
RUG13560	MAG1781	7													1				3	1				4	1		2			1															1			1	1
RUG13567	MAG1782	1																			1		1
RUG13568	MAG1783
RUG13571	MAG1784	4																						2	1					1													1				1	1	1
RUG13572	MAG1785	7															1							3						1																	1	1	1
RUG13574	MAG1786	5															1							3																							1	1	1
RUG13578	MAG1787	10						1		1										1			1	2			1																2					1	1
RUG13579	MAG1788	1																						1																			1	1					1
RUG13580	MAG1789	1																																									3						1
HUN_Cellulomonas_sp_KH9	MAG179	7				1	1	1									3	2	1	2				3	2	1								1						2				2	1				1
RUG13583	MAG1790	6									1						1			1				3	1	1	1		1	1				3				1										1	1
RUG13584	MAG1791	3															3		1	1				3	2	1	4			1				2			1	2			1		2					1	1
RUG13587	MAG1792	9		1	1	1	2				1			1			2		1	4			3	9	4	1	5		1	1	3		1	2	2		2	2		1			1					1	1
RUG13589	MAG1793	1																						2																				3			1		3
RUG13590	MAG1794	1																												1																	1		1
RUG13592	MAG1795																							1
RUG13593	MAG1796	8																	1					3														1					1	2			1		2
RUG13595	MAG1797	2																						1																			1	1					2
RUG13597	MAG1798	2																															1							1				1			1		1
RUG13599	MAG1799																																																1
UBA1173	MAG18	2																			1																											1	1
HUN_Cellulosilyticum_ruminicola_JCM_14822	MAG180	3					1	1									3	2				1		3	1		1		1									1						1					1
RUG13600	MAG1800	7		1											1				3	1			3	2	3		3			1	2						1				1		1					1	2
RUG13601	MAG1801	1																						1																									1
RUG13606	MAG1802	1
RUG13608	MAG1803	6						2									1						3																										1
RUG13609	MAG1804							1		1																																					1		1
RUG13610	MAG1805	3																						2						1																	1	1	1
RUG13615	MAG1806																							1
RUG13623	MAG1807	2																						3																							1		1
RUG13628	MAG1808	19																																				2							1				3
RUG13630	MAG1809	1																						1																			2				1		1
HUN_Cellvibrio_sp_BR_O59_Scaffold1	MAG181	3	1														4	2		1		2	2		2	2	4						3	2						3	2		2				1
RUG13631	MAG1810	3																						1																			3				1		1
RUG13633	MAG1811	3																		1										1													3						2
RUG13634	MAG1812	5						1		1									2			1	1	5											1								2					1	1
RUG13642	MAG1813	4																			3		3	3	2																								2
RUG13643	MAG1814	3														1								3																									1
RUG13644	MAG1815																1										1																1					1	1
RUG13645	MAG1816	3																	1					2	1	1	2				1										1		1					1	2
RUG13646	MAG1817	2			2														1					4						1						1	1			1									1
RUG13650	MAG1818	3																						2																			2				1		1
RUG13652	MAG1819	3																	1	2			1	1	2	1	2			2	3									1								1	1
HUN_Citrobacter_sp_NLAE_zl_C269	MAG182	2																						3				1					1											1	1	1			1
RUG13656	MAG1820	1																		1				1																					1		1		1
RUG13659	MAG1821	6																					2																				1					1	1
RUG13660	MAG1822	2						1											2					3									2										1						1
RUG13662	MAG1823	1
RUG13665	MAG1824	1															2					1		1				1																		1			1
RUG13666	MAG1825	4		1	1		1				1								1	3			1	2	3	1	3				6			1					1	1			1					1	1
RUG13667	MAG1826
RUG13670	MAG1827	1																																									2	2	1				1
RUG13671	MAG1828															1																											1						1
RUG13672	MAG1829	2						1							1		8					1		2					1									1											1
HUN_Clostridiales_bacterium_NK3B98	MAG183	18																	1						1			1		1								2								1	1	2	3
RUG13674	MAG1830	3				1	1	1	1			1					8	4		1			2				1		3		2			3					1										1
RUG13676	MAG1831	4		1		1	1				1								2	3			3	4	2	1	4			1	1	1	1	3	2	1	2	2		2		1	1					1	1
RUG13678	MAG1832						1					1					5	1									1		1					1						1									1
RUG13680	MAG1833	2															1										1																3					1	1
RUG13683	MAG1834	4																						2	1													1					1						1
RUG13686	MAG1835	2															1						1	1			1						1							2				2	1				2
RUG13688	MAG1836	7																																											1	1			2
RUG13689	MAG1837	1																						1
RUG13693	MAG1838	3																			1
RUG13696	MAG1839	1																																									2						1
HUN_Clostridiales_bacterium_strain_R_7	MAG184	4															1			1			1	3		1			1	1			1					2		1							1	1	1
RUG13701	MAG1840	4				1	1				1		1		1		1		4	3			3	7	2	1	4			1	2	1		3	2	1	3	1		1		1						1	1
RUG13708	MAG1841	5						1		1									1		1			2																									1
RUG13711	MAG1842	9					1							1			1			1			1	4	1	1	3		1					2				1		1			1					1	2
RUG13712	MAG1843	2
RUG13713	MAG1844	4																1						3	1								1				1						2					1	1
RUG13716	MAG1845
RUG13720	MAG1846	5						2									1						3																										1
RUG13721	MAG1847	3		1																							1	2															1	2	1	1			2
RUG13722	MAG1848	4	1												1	1				1																							1						1
RUG13725	MAG1849	3																																									1						2
HUN_Clostridiales_bacterium_strain_WTE2008	MAG185	3															1			1				3		1	1		1	1								2									1	1	1
RUG13727	MAG1850	1																							1																								2
RUG13730	MAG1851	2											1				1						2															1						1			1		1
RUG13733	MAG1852	1																						1																			1						1
RUG13736	MAG1853	2																																									1	2			1		2
RUG13737	MAG1854	4						1	1								2		1			1		3					1									1					1						1
RUG13738	MAG1855	1																						1																			1	1					1
RUG13741	MAG1856	1																							1																								2
RUG13742	MAG1857	3						3									8	2					1	1					1									2		1									1
RUG13748	MAG1858																			1				1																									1
RUG13751	MAG1859	9	1														1								1			1						1				5									1		2
HUN_Clostridioides_mangenotii_LM2	MAG186
RUG13752	MAG1860	1																	1					1									1					1					1	2			1		2
RUG13756	MAG1861	3
RUG13758	MAG1862	4																						1														1					1				1		1
RUG13762	MAG1863	1																																									1				1		1
RUG13764	MAG1864	4													1								1	1																			3					1	1
RUG13765	MAG1865	5						1		1													1	2			1																1					1	1
RUG13770	MAG1866	6													1		2						1	2																			3					1	1
RUG13772	MAG1867	2																																														1
RUG13776	MAG1868																							1			1																3					1	1
RUG13777	MAG1869	4				1	1	2									7	3		1		3	1	1					2		1		1	1					1	2									1
HUN_Clostridium_aerotolerans_DSM_5434	MAG187	5					1										1	1	1	1				3	1		4		1				1	2						1		1		1	1				1
RUG13779	MAG1870	2																	1	2										1			1																1
RUG13781	MAG1871	4									1								1				2	2													1											1	1
RUG13783	MAG1872	6			1												1		1	2			1	2	1	1	2				2				1					1			1					1	1
RUG13792	MAG1873	4	1											1	1				1				2	1			1																1						2
RUG13802	MAG1874																1						3	1																			5					1	1
RUG13807	MAG1875	1																						1																			1	1			1		1
RUG13809	MAG1876	4																					4	1		1		1															1	1			1		2
RUG13812	MAG1877	4													1		1						1	1																			3					1	1
RUG13814	MAG1878	11		1	1	1	2				1			1			3		3	2			1	8	3	1	5		1	1	3			2	1		2	2		2	1		2					1	2
RUG13817	MAG1879
HUN_Clostridium_algidicarnis_strain_B3	MAG188	1
RUG13819	MAG1880	1																						1																			1						1
RUG13820	MAG1881	7			1										1				1		3		2	4						1			1					1
RUG13824	MAG1882	1																					9																					1					1
RUG13825	MAG1883	1																						1																			2				1		1
RUG13828	MAG1884	8					2				1						2		4	2			3	8	3	1	4		1	1	5			2	1		4	1		1	1		1					1	1
RUG13829	MAG1885	7			2											1			1		1		3	3						1		1		1				1		1									1
RUG13836	MAG1886	1
RUG13837	MAG1887	1																						1																									1
RUG13844	MAG1888	1																																										2			2		1
RUG13846	MAG1889	4																																											1				1
HUN_Clostridium_aminophilum_strain_F	MAG189	1																						1																				1					1
RUG13847	MAG1890	2				1	1					1					8	1		1			2				1		2		1			1															1
RUG13852	MAG1891	3
RUG13853	MAG1892	10									1			1	1		2		3	1			1	4	1	1	3							2			1	2		1			2	1				1	2
RUG13855	MAG1893	3																						2						1								1					1				1	1
RUG13856	MAG1894	1																					1	1																			2				1		2
RUG13859	MAG1895	14															2		1				1	3		1	1			1				2				2			1							1	1
RUG13860	MAG1896	21				1													1	1				3	1		2		1	1				1				4					1				1	1	1
RUG13861	MAG1897	3															1		1					2																			1				1	1	1
RUG13862	MAG1898	9			2			1		1	2								1	2			1	3	2	1	3				1			1									1						1
RUG13864	MAG1899	6	1			1											1		1				4	3	1								1										1	1			1		2
Exp2MAG170	MAG19	3															1						2																				1				1		2
HUN_Clostridium_aminophilum_strain_KH1P1	MAG190	1																						1																				1					1
RUG13867	MAG1900	6													1		1						1	1																			3					1	1
RUG13868	MAG1901	2														1								1
RUG13870	MAG1902
RUG13873	MAG1903																							1
RUG13877	MAG1904	4																																										1					1
RUG13880	MAG1905	5																																				1											1
RUG13885	MAG1906	2																						3																			2		2	1			2
RUG13889	MAG1907	5	1					1		1			2		1		4		3		1		1	5	1			2																				1
RUG13897	MAG1908	3																						1
RUG13900	MAG1909																																										1	2			1		1
HUN_Clostridium_beijerinckii_HUN142	MAG191	5		1														1	1				1	6		1	1	2					1							1				1		1			2
RUG13901	MAG1910	1																																										1					1
RUG13907	MAG1911	2																						2																			1				1		1
RUG13908	MAG1912	2																						2														1					1				1		1
RUG13910	MAG1913																																														1	1	1
RUG13911	MAG1914	1																						2																				1					1
RUG13912	MAG1915	3															1						1	2														1											2
RUG13915	MAG1916																																																1
RUG13917	MAG1917	1																																													2		1
RUG13919	MAG1918	3
RUG13924	MAG1919	1																																									1						2
HUN_Clostridium_butyricum_AGR2140	MAG192		1									2											3	2				1																1	1	1			2
RUG13927	MAG1920	1																																														1	1
RUG13928	MAG1921	1																																															1
RUG13931	MAG1922																																																1
RUG13935	MAG1923	4						1									1							3		1	1		1									2						2					1
RUG13936	MAG1924	4						1									2						1	1		1	1											3											1
RUG13938	MAG1925	1															1					1						1																		1		1	1
RUG13940	MAG1926	4																																									1						2
RUG13941	MAG1927																							1
RUG13944	MAG1928	6						1		1									1					1			1			1													1					2	1
RUG13946	MAG1929	2		1		1								1			2		1	4			1	3	1	1	3		1	1	2			9			1			2
HUN_Clostridium_cadaveris_AGR2141	MAG193	2																																															1
RUG13947	MAG1930	7													1		1						1	2																			3					1	1
RUG13948	MAG1931	2																					1	1																								1	1
RUG13951	MAG1932
RUG13965	MAG1933	1																						1																			1						1
RUG13966	MAG1934	1																						1																			1	1					1
RUG13967	MAG1935	7				1	2				1			1			2		1	2			1	4	3	1	4		1	1	3			3			1	2		1			1	1				1	2
RUG13971	MAG1936	1																						1																			1	1			1		1
RUG13975	MAG1937	1																						1																									1
RUG13978	MAG1938	10									1			1	1		3		2	2			1	4	1	1	3							1			1	1		1			2	1				1	2
RUG13980	MAG1939	4																	2	2	1			5	1		1			1	2										1		1					1	2
HUN_Clostridium_citroniae_strain_NLAE_zl_G70	MAG194	3	1																3					2				1																2		1			2
RUG13981	MAG1940	2				1	1	1	1			1		1			10	4		1			2				1		4		1			3															1
RUG13985	MAG1941																							1																							1		1
RUG13998	MAG1942	3					1				1									1			1	4		1	3		1		2			1									1					1	1
RUG14002	MAG1943	4																						1																			2	2		1	1		3
RUG14005	MAG1944	2																																									1	1			1		2
RUG14006	MAG1945	2														1					1		2	2											1								1						1
RUG14009	MAG1946	7												1	1		1		2				2	4	3	1	3				2			2			1	1		1			2					1	2
RUG14017	MAG1947	4																																									1						1
RUG14018	MAG1948	2																						2																						1			2
RUG14020	MAG1949	2														1								2																									1
HUN_Clostridium_clostridioforme_AGR2157	MAG195																							4				1																2		1	1		2
RUG14026	MAG1950	1																					1																					1					2
RUG14027	MAG1951	2			2														1					3							4					1	1												1
RUG14031	MAG1952	3																	1					1	1								1										2	2			1		1
RUG14033	MAG1953	5						1									2			1			1	1		1	1											3											1
RUG14037	MAG1954	8																																									2				1		1
RUG14038	MAG1955																																														1		1
RUG14041	MAG1956	5																		1							2											3									1		1
RUG14042	MAG1957	3																						3	1																		1				1		2
RUG14045	MAG1958	9															1			1			1	2	1				1	1								1					1				1	1	1
RUG14046	MAG1959	7													1				1					1	1					2								2					1				1		1
HUN_Clostridium_clostridioforme_strain_ATCC_25537	MAG196	4																						4			1																	2		1	1		3
RUG14047	MAG1960																							1
RUG14048	MAG1961	2																										1																		1		1	1
RUG14049	MAG1962	5	1																					2				1															1				1		1
RUG14050	MAG1963	2																						1				1										2						1			1		1
RUG14052	MAG1964	13															1		1					2	1		2		1	1				1				4					1				1	1	1
RUG14053	MAG1965	4																																				1							1
RUG14055	MAG1966	14		1													5		2	1			1	3	1	1	3			1	1			3			1	1		1			2					1	1
RUG14057	MAG1967	1																		1																							1				1		1
RUG14060	MAG1968	5																						1																			4				1
RUG14062	MAG1969	1				1	2	1	1			2					7	3		1			2				2		3		1			2															1
HUN_Clostridium_cochlearium_strain_NLAE_zl_C224	MAG197	1
RUG14063	MAG1970																							1
RUG14065	MAG1971																							1																			1						1
RUG14066	MAG1972																		1		1									1													1						1
RUG14067	MAG1973	1																						2																				1					1
RUG14070	MAG1974
RUG14071	MAG1975	2																						1																			1	1			1		1
RUG14073	MAG1976
RUG14078	MAG1977	5						1		1								1	1					1	1		1						1				1			2								1	2
RUG14080	MAG1978	1
RUG14081	MAG1979																																																1
HUN_Clostridium_innocuum_strain_NLAE_zl_G197_Ga0066900_101	MAG198																																													1			1
RUG14082	MAG1980																																																2
RUG14085	MAG1981	2						1									1			1						1	1		1					1				2
RUG14087	MAG1982
RUG14088	MAG1983	11		1			2				1			1			3		3	2			1	5	3	1	5		1	1	3			2			1	2	1	2	1		3						2
RUG14089	MAG1984	5													1				1					4						1								1		1							1	1	1
RUG14091	MAG1985	1																	1					1																									1
RUG14092	MAG1986	5						1		1							1		5	1			1				1			1					5		1						2					1	1
RUG14093	MAG1987
RUG14094	MAG1988	1																																															1
RUG14096	MAG1989																																					1									1		4
HUN_Clostridium_intestinale_DSM_6191	MAG199	3														1																													1	1			1
RUG14098	MAG1990																							1
RUG14099	MAG1991	4											1						1				1	1					1									2						2					2
RUG14100	MAG1992	2																																												1
RUG14101	MAG1993	1																						1																				1					1
RUG14102	MAG1994	5															1						2	2																								1
RUG14103	MAG1995	1																																															1
RUG14104	MAG1996	37			1										1		2		2	2				8	1		3		2	2			1	2				3		1			2	1	1		1	1	1
RUG14105	MAG1997	4																	1				1	2									1					1		2				1					4
RUG14106	MAG1998	1															1							1																			3					1	1
RUG14107	MAG1999	1																																									1						2
RUG10335	MAG2	8					2							1			2		1	1			2	8	1		2				1			2	1			1		3		2	3					1	2
Exp2MAG30	MAG20	2															1										1					1						1					1			1	2		2
HUN_Clostridium_lavalense_strain_NLAE_zl_G277	MAG200	3																							1																			2		1			2
RUG14108	MAG2000
RUG14109	MAG2001	2	1									1					1						3	1																			1						2
RUG14112	MAG2002	4															3						1	1														1									2		1
RUG14113	MAG2003	2																						1														2									1	1	1
RUG14114	MAG2004	1															1							1														2									1		1
RUG14115	MAG2005	1																																									1						1
RUG14116	MAG2006	1																																										1			1		1
RUG14117	MAG2007	5															1																										1				1		3
RUG14118	MAG2008																																																1
RUG14119	MAG2009																																											1					3
HUN_Clostridium_lundense_DSM_17049	MAG201	1																						1
RUG14120	MAG2010	2																																				1							1				1
RUG14121	MAG2011																							1
RUG14122	MAG2012																							1
RUG14123	MAG2013	3																1																													1		2
RUG14125	MAG2014	1																																															2
RUG14126	MAG2015	2																																															1
RUG14128	MAG2016																						2	1																								1	2
RUG14129	MAG2017	3														1								3																									1
RUG14130	MAG2018	3						1		1									2				1	3	1					1								2										1
RUG14131	MAG2019																																											2					1
HUN_Clostridium_paraputrificum_AGR2156	MAG202	2																						2	1																					1			1
RUG14132	MAG2020	1															1							1
RUG14133	MAG2021	1																										2					1										1			1
RUG14134	MAG2022	3			1														1				1	3		1												1					2					1	1
RUG14135	MAG2023	4				1	1	4									6	5				1	2				1				1		1																1
RUG14136	MAG2024																																																1
RUG14137	MAG2025	2																																													1		1
RUG14139	MAG2026	6																						1				1															1				1	1	1
RUG14140	MAG2027	4						4		2									1	3	2		2	3	2								1	1									1						1
RUG14141	MAG2028	3															2										2																	1					1
RUG14142	MAG2029																								1																		1		1				1
HUN_Clostridium_polysaccharolyticum_strain_DSM_1801	MAG203	4					1	2									7	3		1		2	1	2			1		1					1				2		1		1		1					3
RUG14143	MAG2030	1																						1
RUG14144	MAG2031	5						1									1						2	1														1											1
RUG14145	MAG2032
RUG14146	MAG2033	8			1											2			1	1	2		2	5	2					1			1	1								1							1
RUG14147	MAG2034																																																1
RUG14148	MAG2035																		1	1										2				1
RUG14149	MAG2036
RUG14151	MAG2037	2																					1	2																			1				1		1
RUG14152	MAG2038
RUG14153	MAG2039	1
HUN_Clostridium_sartagoforme_AAU1	MAG204	3	1																				1	1																						1			1
RUG14154	MAG2040	5			1										1	2			1		1		2	4	1					1			1	1		1													1
RUG14155	MAG2041	3				1	1	2									7	1						1			1		1					1				1		1				2					1
RUG14156	MAG2042	1																																										1					2
RUG14157	MAG2043	3																						1																			2	1			1		1
RUG14158	MAG2044	2																																									1						2
RUG14159	MAG2045	7			3											1			1					4	1					1								1											1
RUG14161	MAG2046	2
RUG14162	MAG2047	4															1						3															1						1					1
RUG14163	MAG2048	3																		1				2																							1	1	2
RUG14164	MAG2049	1																						1
HUN_Clostridium_sp_DSM_8431	MAG205	1						1									5							1																1									1
RUG14165	MAG2050	2																																													1		1
RUG14166	MAG2051	1																						1																				1			1		1
RUG14167	MAG2052																							1			1											1						1					1
RUG14168	MAG2053	4															1						3															2						1			1		1
RUG14169	MAG2054	2																	1	1				1
RUG14170	MAG2055	7			1											2			1		4			3																									1
RUG14171	MAG2056	1																						1																			1				1		1
RUG14173	MAG2057	1																																										1					2
RUG14174	MAG2058																							1																			1		1				1
RUG14175	MAG2059																							1																			1	1			1		2
HUN_Corynebacterium_vitaeruminis_DSM_20294	MAG206	1																																									2	1					1
RUG14176	MAG2060	1																						1														1							1				2
RUG14177	MAG2061	2						4		4									2					1	2					1			1		1		2					1	4					1	1
RUG14179	MAG2062	1	1													1								1
RUG14180	MAG2063	19																	1					4	1					1			1					7		1			1	3			1		2
RUG14182	MAG2064	5			1	1														1				3	1		2		1				1	1						1			1	1	1		1		1
RUG14183	MAG2065	16																						1	1			1										5					1	1			1		3
RUG14186	MAG2066	1																	1					3
RUG14187	MAG2067	1																																									1						1
RUG14188	MAG2068	5																	1					3																			2					1	1
RUG14190	MAG2069	6																						1	1		1																	1					1
HUN_Denitrobacterium_detoxificans_strain_DSM_21843	MAG207
RUG14191	MAG2070	2				1		3									5			2		1	2				1							1				1		2									1
RUG14192	MAG2071
RUG14193	MAG2072	3																																															1
RUG14194	MAG2073	1																																										2					1
RUG14195	MAG2074
RUG14196	MAG2075	3															2			1				2		1	1			1				2				1										1	1
RUG14197	MAG2076																										1																	1					1
RUG14199	MAG2077	4																	1					3																									1
RUG14200	MAG2078	7																						1																									1
RUG14201	MAG2079	4																		1				1									1	1						3			1	1	1				1
HUN_Desulfotomaculum_ruminis_DSM_2154	MAG208																																																1
RUG14202	MAG2080	2	1			2		5		5					2				3	1				4	5											2						1					1	1
RUG14204	MAG2081	5															1																														1		2
RUG14205	MAG2082	1														1	1				1		1																										1
RUG14206	MAG2083																																																1
RUG14207	MAG2084	2																																														1
RUG14208	MAG2085	2																																										2					1
RUG14209	MAG2086																																																1
RUG14211	MAG2087	1					1	3							1		8																							1				2					1
RUG14212	MAG2088
RUG14213	MAG2089	2						1		1									1																								1						1
HUN_Desulfovibrio_desulfuricans_strain_DSM_7057	MAG209																																															1
RUG14214	MAG2090	1																																									2						1
RUG14215	MAG2091
RUG14216	MAG2092																		1	1			2																					1					1
RUG14218	MAG2093																																														1		1
RUG14219	MAG2094	1																																															1
RUG14220	MAG2095																										1																					1	1
RUG14221	MAG2096	1																					1																									1	1
RUG14222	MAG2097																							1
RUG14223	MAG2098	1																																									1						1
RUG14224	MAG2099
RUG11913	MAG21																																																1
HUN_Desulfovibrio_legallii_strain_KHC7	MAG210																																															1
RUG14226	MAG2100																																																1
RUG14227	MAG2101	5				1													2					4		1							1					2		1							1		1
RUG14228	MAG2102																																														1		1
RUG14229	MAG2103	6						1		1							1		4				1	1			1			1				1	1		1						3					1	1
RUG14230	MAG2104	4																	1					2	1			1					1							1			2	1			1		2
RUG14231	MAG2105	1																																														1	1
RUG14232	MAG2106																							1
RUG14234	MAG2107	1																						1																			2				1
RUG14235	MAG2108																																											1					3
RUG14236	MAG2109	3															1		2						2								1					1		1				1			1		2
HUN_Dorea_longicatena_AGR2136	MAG211	2																																										1			1		2
RUG14237	MAG2110	2															1																																1
RUG14238	MAG2111	2																																													1		1
RUG14239	MAG2112	1																																															1
RUG14240	MAG2113	3																						3
RUG14241	MAG2114	3						1		1									1					2						1																			1
RUG14242	MAG2115	3																																									1						2
RUG14243	MAG2116	1																																															1
RUG14245	MAG2117	3																																											1	1			1
RUG14248	MAG2118	4															1					1	3															1						1			3		1
RUG14249	MAG2119
HUN_Dorea_sp_AGR2135	MAG212																																											1					1
RUG14250	MAG2120																							1																			1						1
RUG14251	MAG2121	6		1		1	1				1						1		2	3			2	3	2	1	4			1	1			3			3	1		1								1	1
RUG14252	MAG2122	1																																										1					1
RUG14253	MAG2123	2																						1
RUG14255	MAG2124	6						1									1		1				1	1			1											1											1
RUG14256	MAG2125	5																	1	1										4			1	1								1	1						1
RUG14257	MAG2126	4																						2	1																		1	1					2
RUG14259	MAG2127																							1									1									1
RUG14260	MAG2128	5																						2	1			1										1					1	1					3
RUG14262	MAG2129																																							1
HUN_Enterobacter_sp_kpr_6	MAG213	2						1		1									1					3				1					1											2	1	1			1
RUG14265	MAG2130																																																1
RUG14266	MAG2131	3																									1																1	1					1
RUG14267	MAG2132
RUG14268	MAG2133	1																						2																									1
RUG14269	MAG2134																																																1
RUG14270	MAG2135	3	1					3		3									2	1			1	2											1							7	2					1	1
RUG14271	MAG2136	6																	3					3				1										1					1			1	1	1	2
RUG14272	MAG2137	4																						3
RUG14273	MAG2138	4															2	1		1				1		1												2						1					1
RUG14274	MAG2139												1						7	1			2							1							1							2
HUN_Enterococcus_casseliflavus_strain_NLAE_zl_G268	MAG214	4																	1					2	1			3					1							2
RUG14275	MAG2140	1																						1																			2						1
RUG14276	MAG2141	3																	1	1				1																									1
RUG14277	MAG2142	5			1										1				3	1				4	4	1	1				1							1			1		1					1	1
RUG14279	MAG2143	3						1									1		1							1	1		1														1	1
RUG14280	MAG2144	1																																										1					1
RUG14281	MAG2145	5						1									1	1		1		2		1														1					1	1					1
RUG14282	MAG2146	3																	1				1										1	1						2				1			1		3
RUG14283	MAG2147	3
RUG14284	MAG2148																																													1			1
RUG14285	MAG2149	1																																									1						1
HUN_Enterococcus_faecalis_strain_VTM1R91	MAG215	1																						1	2																					1
RUG14286	MAG2150	4																																									1	2			1		2
RUG14289	MAG2151	2																																														1
RUG14290	MAG2152	15	1												1				1					3														2					1	3			1		2
RUG14292	MAG2153	1
RUG14293	MAG2154	1																						1		1												1						3			1		1
RUG14294	MAG2155																1										1																	1					1
RUG14296	MAG2156																		1	2					1		1						1	1			1			6				1					1
RUG14297	MAG2157	2						1									2	1						1				1																1					1
RUG14298	MAG2158	3																						2																				1	1		1		2
RUG14300	MAG2159	1																						1																								1	1
HUN_Enterococcus_gallinarum_strain_SKF1	MAG216	4																							3								2							2					1
RUG14301	MAG2160																							1																			1						1
RUG14302	MAG2161	1															1															1																	1
RUG14303	MAG2162	1		1															1	1				1									2									1			1
RUG14305	MAG2163							1												2							1		2	1		1	1	3			1			3				1			1		2
RUG14307	MAG2164	1																																															1
RUG14308	MAG2165	3										1	1											1		1												1					1	1					1
RUG14309	MAG2166	1																																															1
RUG14310	MAG2167	2																						1																			1						1
RUG14311	MAG2168	2			2														1					3							2					1	1												1
RUG14312	MAG2169	1																						1																			1
HUN_Enterococcus_mundtii_strain_C2	MAG217																							1	1			2					2													1
RUG14313	MAG2170		1																																								1						1
RUG14314	MAG2171	3														1					1																						1						1
RUG14315	MAG2172
RUG14316	MAG2173	2																	1	1																													1
RUG14319	MAG2174
RUG14320	MAG2175	1		1																																													1
RUG14322	MAG2176
RUG14325	MAG2177	12												1	1		5		1					1			1																					1
RUG14326	MAG2178	1																																															3
RUG14327	MAG2179	1																																									1						3
HUN_Enterococcus_sp_kppr_6	MAG218	1															1							2	1			1																		1
RUG14329	MAG2180	1	1																																								3					1	1
RUG14336	MAG2181	2																	1					2	1								1							1			1	2			1		2
RUG14339	MAG2182	10			1							1			1		2		4	1			2	7	3	1	3		2		1		1	2	1		2	1		1		1	3					1	2
RUG14340	MAG2183	7	1																2					2	1																		1				1	1	1
RUG14342	MAG2184	1																						1																			1	1					1
RUG14344	MAG2185
RUG14348	MAG2186	4				1					1				1				2	1			3	4	1		1				1				2	1	1					1						1	1
RUG14357	MAG2187	13												1			1		1				1	5	2	1	2				2			2				2		1			2	1				1	1
RUG14360	MAG2188	1																						2																			1				1		1
RUG14363	MAG2189																							1																			1						1
HUN_Erysipelotrichaceae_bacterium_NK3D112	MAG219	3													1									3														1					1		2	1			2
RUG14367	MAG2190	2	1														1						3																				3					1	1
RUG14369	MAG2191	3																					1	1																								1	1
RUG14370	MAG2192																							1																				2					1
RUG14371	MAG2193	5																						2																			1	2			1		2
RUG14374	MAG2194
RUG14376	MAG2195	3																						4																			1				1	1
RUG14377	MAG2196	2	1														1						3																				3					1	1
RUG14378	MAG2197	6	1				1										1			2			2	6	2	1	3		1		1			2	1		1	1	1	2			1					1	2
RUG14382	MAG2198	6																																				1											1
RUG14385	MAG2199	2						1									1			1				1		1	1		1					2				2					1	1					1
RUG13990	MAG22																						2	1																			1					1	1
HUN_Eubacterium_callanderi_strain_NLAE_zl_G225	MAG220	2																																														1	1
RUG14387	MAG2200	1																						1																				2					1
RUG14389	MAG2201																																																1
RUG14391	MAG2202	5				1								1			3			1			1	3		1	2			1				2				2			1							1	1
RUG14392	MAG2203																																																1
RUG14393	MAG2204	3																						1																			1				1	1	1
RUG14394	MAG2205																		1	1			1																										1
RUG14395	MAG2206	4		1		2	2				1						2		2	4			2	5	2	1	3		2	1	3			4			2	2		1			1					1
RUG14397	MAG2207	1																							1																								2
RUG14399	MAG2208																								1																		2						2
RUG14400	MAG2209	7					1				2						3							2	1	1					2			2			1	1		1								1	1
HUN_Eubacterium_cellulosolvens_LD2006	MAG221	5					2	1									7						1				1		2					1				1						3					2
RUG14402	MAG2210	1																						1																			3				1		1
RUG14406	MAG2211	8		2	1												1						2																		1		2					1	1
RUG14409	MAG2212	1																						1
RUG14410	MAG2213	3																																									1						2
RUG14411	MAG2214	2															2					1						1																				1	1
RUG14412	MAG2215	1																						1
RUG14416	MAG2216	2																																									1				1		1
RUG14417	MAG2217																																										5					1	2
RUG14419	MAG2218	3																						1														1						2	1	1			2
RUG14420	MAG2219	4																						1																			3				1		1
HUN_Eubacterium_limosum_strain_SA11	MAG222	2																																														1	1
RUG14423	MAG2220	3	1														1						3	1																			3					1	1
RUG14425	MAG2221	12															3			1			1	3		1	1			1				2				1			1		2						1
RUG14429	MAG2222	2																						2																			1				1	1	1
RUG14431	MAG2223	7																	1	1				5																			1				1	2	1
RUG14432	MAG2224	8																	1					1									1							1			1	2		1	1		3
RUG14441	MAG2225	10															1		5	1				4			1			1					1		1						2					1	1
RUG14447	MAG2226	1	1														1						3				1																2					1	1
RUG14448	MAG2227	1																						1																			2	1			1		1
RUG14454	MAG2228																							2																			2	2		1	1		1
RUG14456	MAG2229
HUN_Eubacterium_oxidoreducens_strain_DSM_3217	MAG223																																																1
RUG14457	MAG2230	4																	1				1	1	1	1	2				1						1			1			1					1	2
RUG14460	MAG2231	3																						1																								1	1
RUG14461	MAG2232	2																						1																			1				1		1
RUG14463	MAG2233	1														1	1		3				1	2						1					1		2					1						1
RUG14466	MAG2234	6					1							1			1			1			1	3		1	3		1					2				1		2			3					1	2
RUG14468	MAG2235	2				2	1				1			1					1	1				2	1	1	4		1	1	3			3				1		1			1					1	1
RUG14472	MAG2236	6																																															1
RUG14481	MAG2237	1
RUG14487	MAG2238	2																																									2					1	1
RUG14492	MAG2239	3											1				1		2				1	2						1																		1
HUN_Eubacterium_pyruvativorans_strain_KHPC4	MAG224																																														1		1
RUG14494	MAG2240																										1																3					1	1
RUG14495	MAG2241	9				2	2							1			4		2	2	1			3	1	1	2		1	1				2				2			1							1	1
RUG14497	MAG2242	3				1	1	1	1			1					12	5		1			2				1		3		1			1															1
RUG14498	MAG2243
RUG14499	MAG2244	10		1	1	1	2				1			1			1		5	2			1	5	3	1	5		1	1	3		1	3	1		2	2		2	1		1					1	2
RUG14500	MAG2245	6						1		1			2				1		3	1			1	4													2											1
RUG14501	MAG2246	11					1							1					2	1			1	5	1	1	3		1					3				2		1			1					1	2
RUG14503	MAG2247	10												1			1			1			2	4	1	1	3							2				1		1			1	1				1	2
RUG14510	MAG2248	2						1		2			1						9	2			1	4							1			1	1		1						2					1
RUG14511	MAG2249	1																																										1					1
HUN_Eubacterium_ruminantium_strain_ATCC_17233	MAG225	4															3	1					1			1	1											2											2
RUG14513	MAG2250	9						1		1										1				1																								1	1
RUG14515	MAG2251	7																																				1											1
RUG14516	MAG2252	5						2									1						3																										1
RUG14519	MAG2253	6			1		2												1	2				3	3	1	5		1	1	4			2			1	1		1			1					1	1
RUG14520	MAG2254	3	1											1			2						3				1																3					1
RUG14523	MAG2255	4																					2	1		1		1															1	1			1		2
RUG14528	MAG2256							3		3			2				1		4	2			2	2		1			1					2	1		1	1					3					1
RUG14529	MAG2257	1																						1																			1						1
RUG14530	MAG2258	6				1	1				2						1			1				4	2	1	3				2			5			1	2		1								2	1
RUG14536	MAG2259	1																			2																						1						1
HUN_Eubacterium_ruminantium_strain_FB3002	MAG226	6															3						1	1														1									1		2
RUG14537	MAG2260							1		1			1				1		2					1																								1
RUG14538	MAG2261	2
RUG14539	MAG2262	1																																														1
RUG14540	MAG2263	1				2	1	1	1			1					9	4		1			2				1		3		1									1									1
RUG14547	MAG2264	1									1								2	2			2	2	2	1	3			1	4			3			2	1		1			1					1	1
RUG14549	MAG2265	2						1									1						1															1											1
RUG14554	MAG2266	6																																				1											1
RUG14556	MAG2267	1															1							1			1																1					1	1
RUG14558	MAG2268										1												1																									1	1
RUG14559	MAG2269																																																1
HUN_Eubacterium_sp_AB3007	MAG227	1																																									1		1				2
RUG14560	MAG2270	6		1	1	1	2				1						1		2	2			1	3	2	1	2		1	1	2			3			2	2		1			1	1				1	1
RUG14561	MAG2271	8					1							1			1		1					6	1	1	4		2					3				2		1			1					1	2
RUG14562	MAG2272	1				1	1	1	1			1					11	4		1			2				1		2		1			3															1
RUG14564	MAG2273	3
RUG14565	MAG2274							5		5			3						6	2			3	2									1	1	1		2	1					3					1
RUG14566	MAG2275	1																																															1
RUG14567	MAG2276	4	1											1	1								1				1																1					1	1
RUG14568	MAG2277	11			1						1			1	1		2			1			1	5	1	1	2				1			3				2		1			3					1	2
RUG14571	MAG2278	14					1					1		1	1		3		2	1			2	3	1	1	5		2	1	1			2			1	2		1			2						2
RUG14572	MAG2279	15				1	2				2			1			2		1	4			2	5	2	1	5		2	1	4			3			2	2		1			3	1				1	2
HUN_Eubacterium_uniforme_strain_ATCC_35992	MAG228	4															2	2		1			1		1	1	1											2						1					1
RUG14573	MAG2280	3			1	1					1								1	2				2	3	1	4				2			2			1	2		1			1					1	2
RUG14574	MAG2281	2																						4																			1				1	1	1
RUG14576	MAG2282	2															1										1																3					1	1
RUG14578	MAG2283	5						1									2			1			2	1		1												3											2
RUG14580	MAG2284																							1			1																3					1	1
RUG14581	MAG2285	9															3		1	1			1	3		1	1			2				3				2			1		2					1	1
RUG14582	MAG2286	5																					1	4			1																4					1	1
RUG14586	MAG2287	7												1	1		3		1	1			1	4	1	1	2							2				1		1			2	1					2
RUG14587	MAG2288	5				1							1		1		1		4	2			1	3							1	1			2	1	1					2	1					1	1
RUG14590	MAG2289	8													1		2						1	2																			3					1	1
HUN_Eubacterium_xylanophilum_ATCC_35991	MAG229	2																1		1						1	1		1									1						1					1
RUG14596	MAG2290	1																																		1													1
RUG14601	MAG2291	4	1														2		1	1				5									1					1		1			2				1	2	2
RUG14604	MAG2292	1															1					1																										1	1
RUG14607	MAG2293	3						1	1													2		1														2						1		1			1
RUG14609	MAG2294	2				1	1	1	1			2					10	5					2						4		1			1															1
RUG14610	MAG2295	1																																									1						1
RUG14613	MAG2296	3																					1	1																								1	1
RUG14617	MAG2297	6					1							1						1				3	1	1	3		1		1			2			1	2		1			1					1	2
RUG14619	MAG2298	1																																		1						1							1
RUG14620	MAG2299	1																						1
Exp2MAG1	MAG23	1
HUN_Faecalicatena_contorta_strain_NLAE_zl_C134_Ga0104392_101	MAG230	2																	2	1				3										1										1	1	1			1
RUG14627	MAG2300	2
RUG14632	MAG2301	10		1				1		1							3		1	1			4	4	1		1		2								1						1					1
RUG14638	MAG2302	1																																									2						1
RUG14643	MAG2303	12			2			1		1	2								1	2			2	3	3	1	2				1			1						2	1		1					1	1
RUG14645	MAG2304	6																	2					4	1		1			1													1				1	1	2
RUG14648	MAG2305	3						2		2							1		3	1			1	2			1			1				1	2		1				1							1	1
RUG14652	MAG2306	8						2		2					2		1		1		1		1	2	1								1		1					1			2					1	1
RUG14654	MAG2307	3																						3																							1		1
RUG14658	MAG2308	1																						1																							1		1
RUG14659	MAG2309	5				1	1				1								1	2			3	4	2	1	5		1	1	2	1		3	1	1	1	2		1			1					1	1
HUN_Faecalicatena_orotica_strain_NLAE_zl_C242_Ga0104394_101	MAG231	25																	2	2				4	1			3					2	1		1		1				1		2	1	1	2		1
RUG14660	MAG2310	1																							1																			1			1		2
RUG14662	MAG2311	1																						1																			1						1
RUG14664	MAG2312	1																																															1
RUG14666	MAG2313	4			1	1					1		1		1				4				3	6	1	1	3				1	1		2	2		1	1				1						1	1
RUG14668	MAG2314	9													1								2	4	1		1				1				1		1						5					1	1
RUG14670	MAG2315																							1
RUG14672	MAG2316	5															1		2					1	1								1							1			1	2			1		2
RUG14676	MAG2317	5																						1																			1	2		1			3
RUG14677	MAG2318																																										1	2			1		2
RUG14679	MAG2319	1																			1
HUN_Fibrobacter_succinogenes_subsp_elongatus_strain_HM2	MAG232	2				1	1	1	1			1		1			9	4		1			2				1		3		1			5					1										1
RUG14681	MAG2320	5			1	1	1	1		1	1				1		1		4	1			3	5	2		3			1	2	1		2	2		1	2		1		1		1					1
RUG14683	MAG2321	3				1	1	1	1			1					11	4		1			2				1		3		1			3															1
RUG14685	MAG2322	8																	1					2									1							1			1	2			1		4
RUG14692	MAG2323	1																																									1				1		1
RUG14693	MAG2324	1	1																				4				1																4					1
RUG14699	MAG2325	2																			1		1																									1	1
RUG14702	MAG2326	1																					1
RUG14704	MAG2327	7						1									2			1			1	1														2											1
RUG14705	MAG2328																							1
RUG14706	MAG2329	12																	2					2	1				1	1			1	1				3		1			1				1	1	2
HUN_Fusobacterium_necrophorum_HUN048	MAG233																																											1					1
RUG14707	MAG2330	5																																				1											1
RUG14708	MAG2331																										1
RUG14709	MAG2332	1
RUG14711	MAG2333	1																							1																								2
RUG14713	MAG2334	5																						1																			1				1		1
RUG14714	MAG2335	2																			1		1																									1	1
RUG14716	MAG2336																																											1
RUG14723	MAG2337	1																							1																		2						1
RUG14726	MAG2338	9												1			3			1			1	4	3	1	4				1			1				1		1			2	1				1	2
RUG14727	MAG2339	8					1							1			1		1	1			1	5	1	1	3		1		2			2				2		1	1		1					1	2
HUN_Kandleria_vitulina_strain_KH4T7	MAG234	1																																													1		3
RUG14728	MAG2340	5													1				3				1	1	1										1								2					1	1
RUG14730	MAG2341	3																						2																			1				2		1
RUG14733	MAG2342	1																						1																			1						1
RUG14737	MAG2343	4																																													1		1
RUG14738	MAG2344	1																						2	1																		1						1
RUG14742	MAG2345	4									1								2				2	2													1											1	1
RUG14743	MAG2346	7			1		1				1						1		3	2			2	4	3	1	5		1		1			2			1	1		1			2					1	2
RUG14746	MAG2347
RUG14747	MAG2348																																																1
RUG14751	MAG2349	10				1	1										3		2	3				3	1	1	2		1	1				2				1		1								1	1
HUN_Lachnobacterium_bovis_C6A12	MAG235																		1				1						1				1							1			1	2					3
RUG14753	MAG2350	5	1										1				1			2			3	3	2	1	1		3					1				3					3	1					2
RUG14754	MAG2351	4																																													1
RUG14755	MAG2352	5																					1	3																				1					3
RUG14757	MAG2353	3		1	1	1	1				1			1			1		1	2				2	3	1	3		1	1	3			1			2	2										1	1
RUG14760	MAG2354	6																						2														1					1						1
RUG14762	MAG2355	4						1									2		1				1	1		1	1											3											1
RUG14764	MAG2356	1																																									1	1					1
RUG14765	MAG2357	6																																				1											1
RUG14768	MAG2358		1																				2																										1
RUG14781	MAG2359	3																						2																			1				1		1
HUN_Lachnobacterium_bovis_DSM_14045	MAG236																						1						1				1							1			1	2					3
RUG14783	MAG2360	2		1		1											1		1	3			1	3	2	1	3		1		2			5			1			2
RUG14786	MAG2361	2																					1																									1	1
RUG14788	MAG2362	2																						1																			1	1			1		2
RUG14792	MAG2363																																										1				1		2
RUG14799	MAG2364	2																						1																			1						1
RUG14800	MAG2365																										1																1					1	1
RUG14801	MAG2366	29		1		1								1	1		4		2				1	4	3						1			1			1				1		1					1	1
RUG14803	MAG2367	2																																									1				1		1
RUG14804	MAG2368	1																					1																									1
RUG14810	MAG2369	1	1																		3		2																				1						1
HUN_Lachnospira_multipara_LB2003	MAG237	1																									1											1						1					1
RUG14814	MAG2370	3									1								1	2			1	3	2	1	4			1	4			4			2	1		1								1	1
RUG14818	MAG2371	1																																									2						1
RUG14822	MAG2372	1																																									1						1
RUG14823	MAG2373	3																								1																	1	1			1		1
RUG14824	MAG2374	1																							1																								2
RUG14826	MAG2375	1																						1																			1						1
RUG14827	MAG2376																							1																			1						1
RUG14829	MAG2377	5			2											1			1		1			4						1	1			1		1													1
RUG14831	MAG2378	2																						2																			1				2		1
RUG14832	MAG2379	8																	1					1														1						1			1		2
HUN_Lachnospira_pectinoschiza_strain_M83	MAG238	1																									1											1						1					1
RUG14833	MAG2380	3															3						1				1											1						2					1
RUG14835	MAG2381	5																	1	1				1	1																		1				1		1
RUG14836	MAG2382												1						1	3			1										1				1												1
RUG14838	MAG2383	3																						1														1					1						1
RUG14839	MAG2384
RUG14840	MAG2385	2																						1																			1						1
RUG14841	MAG2386	2						1		1	1		1			1			4	2			1	3		1	3			1				3	1		2					1						1
RUG14842	MAG2387	3																						1
RUG14844	MAG2388	1																							1																		2						1
RUG14845	MAG2389	6		1		1	1										1		1	3			3	6	1	1	4			1	3	1	1	4			2	2		1	1	1	1					1	1
HUN_Lachnospiraceae_bacterium_AB2028	MAG239	4						1									2						1				1																	2					1
RUG14846	MAG2390																																										1						2
RUG14848	MAG2391	3															1							1																			1	2			1		2
RUG14851	MAG2392	1																																															1
RUG14852	MAG2393	7	1																1					1	1													2					1	2			1		2
RUG14853	MAG2394	5	1												1				1					1	1			1										1		1				1			1		2
RUG14854	MAG2395		1																1	1
RUG14855	MAG2396	1															1																					1					1	1
RUG14856	MAG2397	1																						1														1							1			1	1
RUG14857	MAG2398	1															1								1																								2
RUG14858	MAG2399																																																1
Exp2MAG10	MAG24	2																						2																									1
HUN_Lachnospiraceae_bacterium_AC2012	MAG240	4																						1									1							2			1	1	1		1		1
RUG14860	MAG2400	1																						1
RUG14861	MAG2401	1																						3						1								1					1						1
RUG14862	MAG2402	8	1					1		1					1		2		1					4	3													1							2		2	1	1
RUG14864	MAG2403	1																						2																							2		1
RUG14865	MAG2404	1																							1																								2
RUG14866	MAG2405	2
RUG14867	MAG2406	2																																										1		2			1
RUG14868	MAG2407	2						1															1	2		1	1
RUG14869	MAG2408	5															1		1					2	1													1		1				2			1		3
RUG14870	MAG2409
HUN_Lachnospiraceae_bacterium_AC2014	MAG241	6																					1	1	1	1												1					1	2	1	1			1
RUG14871	MAG2410	4																						1																			1						1
RUG14872	MAG2411	4																	1				1	2				1										2					1	1					2
RUG14873	MAG2412	4	1											1					1	1				1			2																2					1	2
RUG14874	MAG2413	2																						1																			2	1					1
RUG14875	MAG2414	10	1					2		2			2				3		1			1		5	2													1							2			1	2
RUG14877	MAG2415	13	1					2		2							7		1	2				6	2	1	1			3			1					1				1	1	2	1		1		2
RUG14878	MAG2416	10		1	1		2				1			1			2		1	3			1	5	3		4		1	1	4		1	2	4		2	2			1		1					1	2
RUG14879	MAG2417	4						1		1				1	1		1		1					2										1	1													1	1
RUG14880	MAG2418	1																						1																			1						1
RUG14881	MAG2419	2																						1																			1				1		1
HUN_Lachnospiraceae_bacterium_AC2028	MAG242	4						1									1		1					2		1	1		1					1				2						2					1
RUG14884	MAG2420
RUG14887	MAG2421	5			1		1				1						2		1	3				3	2	1	2				2			3			1											1	1
RUG14888	MAG2422
RUG14890	MAG2423	1																																										1					1
RUG14891	MAG2424	1																						1
RUG14892	MAG2425	2																					2		1								1					1		2			1	1			1		2
RUG14894	MAG2426	6						1									2		1				1	2		1	1											1											2
RUG14895	MAG2427	2																						1		1												1						2		1			1
RUG14896	MAG2428	1																						1																			2	2			1
RUG14898	MAG2429	13	1												1				2	1			2	3	1		1											3		1			2				2	1	2
HUN_Lachnospiraceae_bacterium_AC2029	MAG243	4															1					1	3															1						1			1		1
RUG14899	MAG2430	4																	1				1	2	1			1					1							1				1					3
RUG14901	MAG2431	14		1													2		1				1	2			1																6					1	1
RUG14902	MAG2432	1																						1						1																		1	1
RUG14903	MAG2433	1																						1
RUG14904	MAG2434	2															1							1		1																	1	2					1
RUG14906	MAG2435	1																						1																			1						1
RUG14907	MAG2436	2	1
RUG14908	MAG2437																																																1
RUG14914	MAG2438	3															1															1											1			1	1		2
RUG14916	MAG2439																							1																				2					1
HUN_Lachnospiraceae_bacterium_AC2031	MAG244	4															2			1			1			1	1											2											1
RUG14918	MAG2440	4														1				1	1			2	1
RUG14919	MAG2441	5													1								1	2			1																1					1	2
RUG14921	MAG2442	6																							1													1					1			1			1
RUG14923	MAG2443	6	4		1			1		1	1			1					4	2			1	2	4					1	1				1		1					1	1					1	1
RUG14925	MAG2444																							1
RUG14928	MAG2445	1																																									2	2			1		3
RUG14929	MAG2446	3																						1	1		1																1	1	1				1
RUG14930	MAG2447	3									1													2	1	1	2				2			1				1		1			1					1	1
RUG14936	MAG2448	1																																															1
RUG14938	MAG2449	7						1		1					1				2	1				4	2		1			1													1		3		1	1	2
HUN_Lachnospiraceae_bacterium_AC3007	MAG245	2																						1		1																		3					1
RUG14939	MAG2450																																																1
RUG14940	MAG2451	6																					2																				2					1	2
SOL_APROT2	MAG2452	1																																										1					1
SOL_APROT3	MAG2453	1																																										2					1
SOL_BACT17	MAG2454	4			1						1				1		1		1	3	1		3	3	2	1	2				1			2	1		1	3		1			2					1	1
SOL_BACT18	MAG2455	4																	2					4	1		2										1				1							1	1
SOL_BACT19	MAG2456	2																					5	1			1						1										3					1	1
SOL_BACT20	MAG2457	1																																									4					1	1
SOL_BACT21	MAG2458	6													1		2						1	2																			3					1	1
SOL_BACT22	MAG2459	3					1								1		2		3	2			3	4	1	1	1				2			2	2	1	2			1	1		2					1	1
HUN_Lachnospiraceae_bacterium_AD3010	MAG246	2																						1		1												1						2		1	1		1
SOL_BACT25	MAG2460	6		1	1		2				1						1		2	2			1	3	3	1	5		1	1	3			2			3	2		1			2					1	1
SOL_BACT26	MAG2461	3	1					2		2							1		2	1															2							1						1	1
SOL_BACT3	MAG2462	9													1					3			2	3																								1	1
SOL_BACT30	MAG2463	3		1		1													2	3			1	2	2		2			2	6						2		1	2								1	1
SOL_BACT36	MAG2464	2		1			1												1	2			2	5	2		2		1	2	4			1	2		1			2			1					1	1
SOL_BACT38	MAG2465	3		1		1	1				1								1	3			2	4	2	1	4				3			3			1	2		1			1					1	2
SOL_BACT6	MAG2466	2						2	2					2			4							2					1									1			1		1					1
SOL_BACT7	MAG2467	4										1					1			1				1	1	1	1							2				1										1	1
SOL_BACT8	MAG2468	4												1			4			1	1			3	1		1							2				2		2			4					1	1
SOL_BS11_14	MAG2469	2																																														1	1
HUN_Lachnospiraceae_bacterium_C6A11	MAG247	5															3						1	1																							1		2
SOL_BUTY22	MAG2470	8															1						3	1														1					3	1					1
SOL_BUTY23	MAG2471	6						1									1		1					2		1	1	1	1									1						2					1
SOL_BUTY24	MAG2472	7	1													3	1		1				4	2	1			1								2	1					2	2	1					1
SOL_BUTY26	MAG2473	2															2										1																	1					2
SOL_DPROT1	MAG2474	1																																									2						1
SOL_FIBRO1	MAG2475	1				1	1					3					5	3		1			2				1		3		1			3															1
SOL_FIRM1	MAG2476	2															1					1																1											1
SOL_FIRM11	MAG2477	6			2											1			1	1	2		1	5	1													1											1
SOL_FIRM13	MAG2478	3			2															1				4	1																								1
SOL_FIRM16	MAG2479	2																						1																			1						1
HUN_Lachnospiraceae_bacterium_C7	MAG248	6																		1													1							5			1	2					3
SOL_FIRM17	MAG2480				1	1													1	2				1			1						2	1			2			5				1					1
SOL_FIRM19	MAG2481	2																									1																1	2	1				1
SOL_FIRM3	MAG2482	1																																															1
SOL_FIRM4	MAG2483	9														1						3						1															1						2
SOL_FIRM6	MAG2484
SOL_FIRM7	MAG2485	5						1		1														1																									1
SOL_PREV28	MAG2486	3																	1					2	2		3				1						1	1		2									1
SOL_PREV29	MAG2487	1																									1																					1	1
SOL_PREV31	MAG2488	7						4		4							1		5	4			1				1			1			1		1	1	1					3	1					1	1
SOL_PREV32	MAG2489	5												2					2				1	3			3				1			1			1	1		1			1					1	2
HUN_Lachnospiraceae_bacterium_FE2018	MAG249																																											2					2
SOL_RC9_10	MAG2490	4															1							1																			1					1	1
SOL_RC9_11	MAG2491	7																					1	3		1	1											1					3					1
SOL_RC9_15	MAG2492	20		1								1			1		2		2				1	4	3	1	2			1				3				2		1			5					1	2
SOL_RUM12	MAG2493	3				1	1	1	1								8	1						1					3		1		1					1		3									1
SOL_TENER1	MAG2494	1																						1
SOL_TENER2	MAG2495	2																						1
SOL_TENER4	MAG2496	1																						1
SOL_TM72	MAG2497
SVA_101B_bin72	MAG2498	4																	2	1				2	1	1	3				1						1			1								1	1
SVA_101B_bin80	MAG2499			1															1	2				1	1		1			1	3						2			1			1					1	1
Exp2MAG103	MAG25	1																																									1						2
HUN_Lachnospiraceae_bacterium_G11	MAG250	5	1														2		1		3			2						1													1	2	1				1
SVA_101B_bin84	MAG2500	1																																												1			1
SVA_101B_bin89	MAG2501	1																																															1
SVA_101B_bin91	MAG2502	1					1	4									10	1						1					2									2		1									1
SVA_101B_bin97	MAG2503																									1	1																3					1	1
SVA_102_bin22	MAG2504	5		1		1	2				2						1		1	3			1	5	2	1	4		1	1	3			2			3	1		2			1					1	2
SVA_102_bin37	MAG2505	4		1		1		2		2	2								2	2			2	3	2		4			2	6			1			2			2		1						1	1
SVA_102_bin4	MAG2506	2	1																2	1			5	1	2		2				2			1			1			1			3					1	1
SVA_102_bin56	MAG2507																							1
SVA_102_bin60	MAG2508	5													1				3	1				4		1	1				1									1	1		1					1	1
SVA_102_bin71	MAG2509	4																						1						1																		1	2
HUN_Lachnospiraceae_bacterium_G41	MAG251	2															2			1			1			1												1						1					1
SVA_102_bin76	MAG2510	6									1			1			1			1			2	6	2	1	2				2			2				1					2					1	2
SVA_103_bin11	MAG2511	2																					1																									1
SVA_103_bin35	MAG2512	1	1																	1			3			1	2											1					3					1	1
SVA_103_bin60	MAG2513	3			1						1						1			1			1	4	1	1	1		1					3				1		3			5					1	1
SVA_103_bin94	MAG2514							1	1			1					5												1											1									1
SVA_104_bin102	MAG2515	2				1	3	2	2			2					9	3		1			2				1		4		1			2						1									1
SVA_104_bin106	MAG2516	1				1						1					6	3					1				1		1		1			1						1									1
SVA_104_bin118	MAG2517	6					1										1		4	1			1	3	2	1	2		1		2				1		1	1		2			1					1	2
SVA_104_bin121	MAG2518	10															1		1				1	4					1									1					1					1	1
SVA_104_bin168	MAG2519	2		1															1	1					1		1				2						1			2			1					1	1
HUN_Lachnospiraceae_bacterium_JC7	MAG252	3																						3																				2	2	1	1		1
SVA_104_bin169	MAG2520	1																																										1		1			1
SVA_104_bin3	MAG2521	2																						1																			4					1	1
SVA_104_bin35	MAG2522	4															1																										4					1	2
SVA_104_bin36	MAG2523	2																	1					1	1		1				1						1			1			1					1	2
SVA_104_bin41	MAG2524	14		1													4		1	1			1	5	4	1	2		4					1				1		1			2					1	1
SVA_105_bin10	MAG2525	5																	2					3	2	1	4				1			2			1	1		2								1	2
SVA_105_bin109	MAG2526	1																																										2					1
SVA_105_bin118	MAG2527	2																	1	1				1	1		1							1			1		1	2			1					1	1
SVA_105_bin119	MAG2528	2																					1	1	1						2			1			2			2			1					1	1
SVA_105_bin147	MAG2529	3
HUN_Lachnospiraceae_bacterium_KH1T2	MAG253	8				1													2	2		1		2			1	1	1				2	1			1			2				2	2		1		1
SVA_105_bin148	MAG2530	8																	1			2						1		1			1					1		1				1	1				1
SVA_105_bin16	MAG2531	1		2				1		1									1	2			2	2	2		3			1	5			1			2			1		1						1	1
SVA_105_bin19	MAG2532	2			2														1					2							1					1	1												1
SVA_105_bin24	MAG2533	6					1										1		1	1			1	1		1	1																2					1	1
SVA_105_bin29	MAG2534	5															1			1			2	1		1	2											1		1								1	1
SVA_105_bin34	MAG2535	1		1	1						2								2	2			2	2	2	1	2			1	4			1			2	1		1			1					1	2
SVA_105_bin38	MAG2536	5					1												1	2			2	1	2	1	3		1		1		1		2	1	2			1		1	2					1	1
SVA_105_bin58	MAG2537	3															1		1	3			1	1	2		2			1	1	1	1		2		1			1		2	1					1	1
SVA_105_bin64	MAG2538	6																	1			1		1	1	1				1			1	1				1		2		1		1	1				1
SVA_105_bin67	MAG2539	9													1		3		2	4			1	4	1	2	3		1		1			1			1	2		1			3	1				1	2
HUN_Lachnospiraceae_bacterium_KHCPX20	MAG254	4																					2	1	1								1					1		2			1	1	1		1		2
SVA_105_bin68	MAG2540	4				1		1		1									3	1			2	2	1		1								2		1					1						1	1
SVA_105_bin69	MAG2541	10		1											1				1					2	1	1	3														1		1					1	1
SVA_105_bin7	MAG2542	4		1		1	1	1		1	1								2	2			2	3	2	1	4		1	1	3			2			2	1		2		1	3					1	1
SVA_105_bin77	MAG2543	2																																										1		1			1
SVA_105_bin84	MAG2544	4					1												2	1			1	1	1	1	1											1					1					1	1
SVA_105_bin96	MAG2545	2																		1					1		1						1							3			1	1					2
SVA_106_bin101	MAG2546	4																		2			1	2																			1					1	1
SVA_106_bin103	MAG2547	1																																												1	1		1
SVA_106_bin108	MAG2548	9			1		1								1		1		1	1			2	4	3	2	3				1						1	1		1	2		2					1	2
SVA_106_bin109	MAG2549	3																									1																1	1					2
HUN_Lachnospiraceae_bacterium_MA2020	MAG255	4																	1				2	2		1			1				2	1									1	3		1	1		1
SVA_106_bin16	MAG2550	6		1										1			1		2				1	1	1					1													1					1	1
SVA_106_bin19	MAG2551	3																					2																									1	1
SVA_106_bin20	MAG2552	1	1																				3	1			1																3					1	1
SVA_106_bin29	MAG2553	2	1																				3			1												1					4					1	1
SVA_106_bin32	MAG2554	1																																										1					1
SVA_106_bin39	MAG2555	1																																												1		1	1
SVA_106_bin50	MAG2556	1																																															2
SVA_106_bin52	MAG2557																							1
SVA_106_bin54	MAG2558	3																		1					1		1						1		1					3			1	1					2
SVA_106_bin57	MAG2559	3													1				1	1			2				1				1				1								3					1	1
HUN_Lachnospiraceae_bacterium_MC2017	MAG256	5																	1	1				2			1		2				2										1	2	1		1		1
SVA_106_bin63	MAG2560	1	1																				3				1																4					1	1
SVA_106_bin66	MAG2561	4	1																2					2	2			1					1							1			1	1			1		2
SVA_106_bin71	MAG2562	3
SVA_106_bin81	MAG2563	6													1								1	1																			3					1	1
SVA_106_bin82	MAG2564	4	1											1	1				1				3	3	1	1	2		2									2		2			3					1	2
SVA_106_bin99	MAG2565	2																																														1	1
UBA1038	MAG2566	1																																															1
UBA1075	MAG2567	2						1		1					1				2	1				2						1	1				2		1					1						1	1
UBA1176	MAG2568	2																																														1
UBA1189	MAG2569	4					1				1						1		2	3			4	6	3	1	2			1	1			3	2		3	1		1	1		2					1	1
HUN_Lachnospiraceae_bacterium_NC2004	MAG257	3											1				2						1															1						1			1		1
UBA1194	MAG2570		2																	1										1												1
UBA1195	MAG2571	2
UBA1201	MAG2572	2															2			1				2		1	1		1									2										1	1
UBA1205	MAG2573	1
UBA1206	MAG2574																		1	1				1																									1
UBA1219	MAG2575	2
UBA1242	MAG2576
UBA1248	MAG2577	5																	1	1			1										1	1				1				1							1
UBA1374	MAG2578	9						1		1					1		4		2				1	3	2	1	1			1											1		2					1	1
UBA1385	MAG2579	3																						2																									2
HUN_Lachnospiraceae_bacterium_NC2008	MAG258	3						1									3						1															1											1
UBA1389	MAG2580	1
UBA1392	MAG2581	1															1																										3					1	1
UBA1402	MAG2582	4				1													3	3			1	3	2		4			1	4			4			3			1	1							1	1
UBA1407	MAG2583							2		1			1						3		3		2	1	1					1												1	3					1
UBA1426	MAG2584	1																																															1
UBA1628	MAG2585	6																	2				2	3	1										1								2					1	1
UBA1680	MAG2586	5													1				2					1	1					1					2								1					1	1
UBA1685	MAG2587	1																																															2
UBA1714	MAG2588	3															1																															1	1
UBA1715	MAG2589	2						2	2					1			2						2	2														1					1					1
HUN_Lachnospiraceae_bacterium_NE2001	MAG259	4															2			1			1			1	1											2									1		1
UBA1724	MAG2590	2															1		2		2			1																			1					1
UBA1725	MAG2591	3																	1	1				1	2	1	3			1								1			1							1	1
UBA1730	MAG2592	2														2			1		2		3	2	1																								1
UBA1738	MAG2593		1																																														1
UBA1745	MAG2594	10												1									1	3											1								3					1	1
UBA1746	MAG2595	4				1								1	1		1			1			5	3	1									2			1						1					1	1
UBA1750	MAG2596							2		1									4	1				3						1							1						1					1	1
UBA1751	MAG2597	1															1																															1	1
UBA1753	MAG2598	6															1			1			1	3																				1					2
UBA1756	MAG2599	1																																														1
Exp2MAG104	MAG26
HUN_Lachnospiraceae_bacterium_NK3A20	MAG260	11																1		1				6	2					1								1					1	2	2		1		1
UBA1759	MAG2600	11	2					2		2							2		3	2				4	3		1	1		2			2			1	1	3										1	2
UBA1770	MAG2601	2																	4	1				3	1					1				1
UBA1772	MAG2602	2																																															1
UBA1779	MAG2603		1																1	1																											1
UBA2448	MAG2604																		1	1			1	1	2		1			1	4						1			1								1	1
UBA2454	MAG2605	2				1	1				1			1			6	2					2				1		1					1						1								1	1
UBA2458	MAG2606				1														1	1				1	2					1	3						1			1								1	1
UBA2714	MAG2607	3
UBA2730	MAG2608																							1
UBA2939	MAG2609	3
HUN_Lachnospiraceae_bacterium_NK4A144	MAG261	6				1													1	2			1	1			1		2				2	1			1	1					1	2	1		1		1
UBA3323	MAG2610	2			1														1		1			2	1					1						1		1											1
UBA3382	MAG2611																																															1	1
UBA3388	MAG2612	1																							2
UBA3630	MAG2613	3																						1			1
UBA3653	MAG2614	1	1																				4	1			1																3					1	1
UBA3700	MAG2615	3			1																																												1
UBA3709	MAG2616	1															1
UBA3724	MAG2617	3
UBA3762	MAG2618	1																	1					2		1							1					1		1				1					1
UBA3789	MAG2619	1																						1
HUN_Lachnospiraceae_bacterium_NK4A179	MAG262	4						1									2			1				1		1	1																	1					1
UBA3824	MAG2620	8			2						1			1			4			1			1	4	2	1	2							2				2		2			4					1	1
UBA3834	MAG2621	3																								1
UBA3842	MAG2622	2																																														1
UBA3843	MAG2623	1	1																				3				1																3					1	1
UBA3868	MAG2624	2																					1																									1
UBA3932	MAG2625
UBA4220	MAG2626	1	1																				3																				2					1	1
UBA4230	MAG2627	6																	1			1	1	2			1																2					1	1
UBA4243	MAG2628	3																					1	1																								1	1
UBA4263	MAG2629	11																	1	1				5									1							1			1	1			1	1	1
HUN_Lachnospiraceae_bacterium_NLAE_zl_G231	MAG263	15	1	1				4		4					1		1		6	4				13	10		1	1		3			1			1		2			1			2	2	1			1
UBA4275	MAG2630	7				2	2	1	1								11	1		1	1	3	2	1			1		1		1		1	2					1	3									1
UBA4333	MAG2631																							1			1																2					1	1
UBA4334	MAG2632	2					1				1								2	2			1	1	2		4		1		2			2			2	1		1								1	1
UBA4357	MAG2633	1	1																				3				1																3					1	1
UBA4360	MAG2634	10																	1				1	3			1														1		2					1	1
UBA4459	MAG2635	1																						2																			2					1
UBA4626	MAG2636
UBA4636	MAG2637	30														1																						1											1
UBA4653	MAG2638	4																						1														2					1
UBA4675	MAG2639	2																						2												2						1							1
HUN_Lachnospiraceae_bacterium_P6A3	MAG264	6						1									1		1					3		1	1		1									2						2					1
UBA4699	MAG2640	3														1			1					1	1												1												1
UBA4866	MAG2641	1
UBA5219	MAG2642	1
UBA5226	MAG2643	9						1		1					1		4		1				1	2	2	1	1			1													2					1	1
UBA5249	MAG2644	2
UBA5326	MAG2645	9													1		3		5	1			1	4	1	1	1			2													1					1	1
UBA5327	MAG2646	1																																															1
UBA5371	MAG2647	2																					1
UBA5394	MAG2648																																																1
UBA5429	MAG2649	1																																														1
HUN_Lachnospiraceae_bacterium_P6B14	MAG265	3															1						2															1						1			2		2
UBA5433	MAG2650																1																										2					1	1
UBA5448	MAG2651	3																	1
UBA5489	MAG2652
UBA5515	MAG2653	2
UBA5536	MAG2654	5	2												1				1				5	1																			2		1			1	1
UBA5548	MAG2655																1						1																									1
UBA5578	MAG2656																							1
UBA5889	MAG2657	11			1														2	1			1	2	2										1
UBA5903	MAG2658																						2	1																								1	1
UBA6088	MAG2659																																															1	1
HUN_Lachnospiraceae_bacterium_RM5	MAG266																																										1	2					2
UBA6192	MAG2660	5																					2	3																		1	2					1	1
UBA6207	MAG2661	5	1																					2	1																		3		1			1	1
UBA6229	MAG2662	2																						1																			1					1	1
UBA6244	MAG2663	3																					1	1																			1		1			1
UBA6331	MAG2664																							1
UBA6336	MAG2665	9			1												1			1			1	4	1										1								1					1	1
UBA6345	MAG2666
UBA6366	MAG2667	3															2		3					3											1							1	2					1	1
UBA6377	MAG2668	4															1		1						2	1	2														1		1					1	1
UBA6382	MAG2669	2				1		1		1	1								2	2			1	1	1					1					1		1					1						1	1
HUN_Lachnospiraceae_bacterium_V9D3004	MAG267	2																		2				2		1	1		3			2	3	4			1	2						1					2
UBA6401	MAG2670	6																					1																				3					1	1
UBA6408	MAG2671	9			1			5		5					2								2	3	2												1					6	3					1	1
UBA6413	MAG2672	4						1	1										1					1					1									1					1						1
UBA6416	MAG2673	3														1								2																1		1							1
UBA6428	MAG2674	3			1												2		2				1	3	1										1								2					1	1
UBA6431	MAG2675	4															1		1						2	1	2			1											1		1					1	1
UBA6445	MAG2676	6						1		1					2						1			1	1										1								3					1	1
UBA6448	MAG2677																							1
UBA6458	MAG2678	2																						1																								1
UBA660	MAG2679																							1
HUN_Lachnospiraceae_bacterium_XBB1006	MAG268																																																1
UBA6851	MAG2680	3															2			1				2	1	1	1			1				2				1										1	1
UBA7080	MAG2681	2			1														1		1			1						1						1													1
UBA7101	MAG2682	3			2														1		1			1	3					1						1				2									1
UBA7102	MAG2683	3	1										1				1		2					7	1																		1						1
UBA711	MAG2684	2																					3	1	1						1																	1	1
UBA7135	MAG2685	3						1	1								1			1				1	1																		1						1
UBA714	MAG2686	9																					2	4																			6					1	1
UBA7160	MAG2687	12						1		1									3	1				7	3		1	2					1					2		1		1		2	1		1		2
UBA7217	MAG2688	4			1															1	2			2	1					1																			1
UBA747	MAG2689	1																					3	1			1						1										4					1	1
HUN_Lachnospiraceae_bacterium_XBB2008	MAG269	8															2		1					3			1							1				1						1					2
UBA7568	MAG2690	3																						2																			1						1
UBA7569	MAG2691																						1				1																3					1	1
UBA7571	MAG2692	3														1					1			1	1																								1
UBA7584	MAG2693
UBA7588	MAG2694	2														1					1			1																									1
UBA7597	MAG2695	3						1		1														1						3													1						1
UBA765	MAG2696	2														1			1				1	1																									1
UBA7703	MAG2697	7	1	1									1				1		2					3																									1
UBA7862	MAG2698
UBA794	MAG2699	1						1																																									1
Exp2MAG105	MAG27	5																						2			1											1					2						1
HUN_Lachnospiraceae_bacterium_XBD2001	MAG270	6															1		1				2	2									1							2				1	1				1
HUN_Methanobacterium_formicicum_strain_BRM9	MAG2700
HUN_Methanobrevibacter_gottschalkii_strain_DSM_11978	MAG2701
HUN_Methanobrevibacter_olleyae_strain_DSM_16632	MAG2702
HUN_Methanobrevibacter_sp_YE315	MAG2703
HUN_Methanobrevibacter_thaueri_strain_DSM_11995	MAG2704
HUN_Methanobrevibacter_woesei_strain_DSM_11979	MAG2705
HUN_Methanobrevibacter_wolinii_SH	MAG2706
HUN_Methanomicrobium_mobile_BP	MAG2707
HUN_Methanosarcina_barkeri_CM1	MAG2708																				1																						1
HUN_Thermoplasmatales_archaeon_BRNA1	MAG2709
HUN_Lachnospiraceae_bacterium_XPB1003	MAG271	5						1									2	1	1							1	1							1										1					1
RUG10244	MAG2710
RUG10252	MAG2711
RUG10339	MAG2712
RUG10376	MAG2713
RUG10414	MAG2714
RUG10470	MAG2715
RUG10534	MAG2716
RUG10743	MAG2717
RUG10898	MAG2718
RUG10921	MAG2719
HUN_Lachnospiraceae_bacterium_YSB2008	MAG272	2															2						1															1									1		1
RUG10962	MAG2720
RUG11428	MAG2721
RUG11588	MAG2722
RUG11674	MAG2723
RUG11794	MAG2724
RUG11987	MAG2725
RUG11990	MAG2726
RUG12411	MAG2727
RUG12789	MAG2728
RUG12825	MAG2729
HUN_Lachnospiraceae_bacterium_YSD2013	MAG273	6															2	1		1			2	3		1	1		1	1				1				2						1	1				2
RUG12835	MAG2730	1
RUG12946	MAG2731
RUG12954	MAG2732
RUG13115	MAG2733
RUG13270	MAG2734
RUG13354	MAG2735
RUG13374	MAG2736
RUG13476	MAG2737
RUG13892	MAG2738
RUG13973	MAG2739
HUN_Lachnospiraceae_bacterium_strain_KH1P17	MAG274	5				1													2	2			1	3			1		2				2	1			1						1	2	1		1		1
RUG14013	MAG2740
RUG14110	MAG2741
RUG14185	MAG2742
RUG14233	MAG2743
RUG14364	MAG2744
RUG14569	MAG2745
RUG14577	MAG2746
RUG14594	MAG2747
RUG14697	MAG2748
RUG14703	MAG2749
HUN_Lachnospiraceae_bacterium_strain_LC2019	MAG275	5															3			1			2			1	1											2						1			1		1
SOL_ARCHA1	MAG2750
HUN_Lactobacillus_brevis_AG48	MAG276	1																						2				2					1
HUN_Lactobacillus_mucosae_strain_AGR63	MAG277	1																						1				1					1												1
HUN_Lactobacillus_plantarum_strain_AG30	MAG278																							1																			1			1
HUN_Lactobacillus_ruminis_ATCC_27782	MAG279	1
Exp2MAG107	MAG28																																																1
HUN_Lactobacillus_ruminis_strain_WC1T17	MAG280	1
HUN_Lactococcus_garvieae_strain_M79	MAG281																								1																				1	1		1
HUN_Lactococcus_lactis_subsp_cremoris_strain_DPC6856	MAG282	3																1						1				2					1															1	1
HUN_Lactococcus_lactis_subsp_lactis_strain_511	MAG283	1																						1	1			1																				1	1
HUN_Lampropedia_hyalina_DSM_16112	MAG284	1
HUN_Megamonas_sp_Calf98_2	MAG285	1															1		1			1			1								1											1		1	1		1
HUN_Megasphaera_elsdenii_strain_DSM_20460	MAG286	1																																															1
HUN_Micrococcales_bacterium_KH10	MAG287	4																					1																					2					1
HUN_Micrococcus_luteus_strain_VTM4R57	MAG288																																											1					1
HUN_Mitsuokella_jalaludinii_DSM_13811	MAG289	1															1					1																								1			1
Exp2MAG110	MAG29	1																										1					1													1		1	1
HUN_Morganella_morganii_strain_NLAE_zl_C84	MAG290	2
HUN_Olsenella_sp_KH1P3	MAG291	5																																									1						2
HUN_Olsenella_sp_KH3B4	MAG292	11																																									1						2
HUN_Olsenella_sp_kh2p3	MAG293	12																																									1						2
HUN_Oribacterium_sp_FC2011	MAG294	4																						1																				2	1	1	1		1
HUN_Oribacterium_sp_NK2B42	MAG295	1																																										2	1		1		1
HUN_Oribacterium_sp_P6A1	MAG296	2																						3																				1	1	1	1		1
HUN_Oribacterium_sp_WCC10	MAG297	3																						1																				1	2		1		1
HUN_Oscillibacter_sp_PC13	MAG298	1																																															1
HUN_Oxobacter_pfennigii_strain_DSM_3222	MAG299	1
RUG14299	MAG3	2															1		1					2	1			1										2		1				2			1		1
Exp2MAG111	MAG30	1																																															2
HUN_Pediococcus_acidilactici_AGR20	MAG300																							1									1													1
HUN_Peptostreptococcaceae_bacterium_VA2	MAG301	1
HUN_Peptostreptococcaceae_bacterium_pGA_8	MAG302
HUN_Peptostreptococcus_anaerobius_strain_C	MAG303
HUN_Peptostreptococcus_russellii_strain_Calf135	MAG304																																																1
HUN_Peptostreptococcus_sp_D1	MAG305																																																1
HUN_Porphyromonadaceae_bacterium_KH3CP3RA	MAG306	6			1							1	1				1		5	2			4	2	2	1	1			1	2		1		1		3					1	3					1	1
HUN_Porphyromonadaceae_bacterium_KH3R12	MAG307	5			1								1				1		5	2			5	3	1		1			1	2				1		3					1	2					1	1
HUN_Porphyromonadaceae_bacterium_KHP3R9	MAG308	4			1			1		1			1						6	2			1	3	1					3	2				1		2					2						1	1
HUN_Porphyromonas_levii_DSM_23370	MAG309	1																																														1	1
Exp2MAG114	MAG31	6						1		1			1				1		2				1	4						1					1								1					1
HUN_Prevotella_albensis_DSM_11370_JCM_12258_strain_DSM_11370	MAG310	5			2						2						1			2				3	1	1	1							2						1			1					1	1
HUN_Prevotella_bryantii_strain_KHPX14	MAG311	4			2						2						1		1	1				3	2	1	2				2			2						1			1					1	1
HUN_Prevotella_ruminicola_Ga6B6	MAG312	11			1						1			1	1		1		2	1			2	6	2	1	4			1	2			2	1		1	2		1			3					1	2
HUN_Prevotella_ruminicola_strain_ATCC_19189	MAG313	12									1			1	1		1		2	1			2	6	2	1	4			1	2			2	1		1	2		1			1					1	2
HUN_Prevotella_ruminicola_strain_D31d	MAG314	12									1			1	1		2		2	1			2	6	2	1	5			1	2			2	1		1	2		1			3					1	2
HUN_Prevotella_sp_AGR2160	MAG315	3															1		1				1	1			1													1			1					1	1
HUN_Prevotella_sp_BP1_148	MAG316	4			1	1					1						1		1	4				4	3	1	5		1	1	3			4			2	2		1								1	1
HUN_Prevotella_sp_HUN102	MAG317	2													1								2																				1					1	1
HUN_Prevotella_sp_KH2C16	MAG318	10																	1		1		1	3													1						1					1	1
HUN_Prevotella_sp_MA2016	MAG319	12			1							1		1	1		2			1			2	7	3	1	4			1	2			2	1			2		1			2					1	2
Exp2MAG118	MAG32	1	1																																													1
HUN_Prevotella_sp_P6B1	MAG320	12			2						1			1	1		4			1			1	8	3	1	3			1	2			2	1			2					2					1	2
[truncated: 752 more rows]
[truncated: 53 more columns]
